# Supplementary material for: Comprehensive Analysis of Prognostic Alternative Splicing Signature Reveals Recurrence Predictor for Papillary Thyroid Cancer
Source: Front Oncol. 2021 Oct 13;11:705929. doi: 10.3389/fonc.2021.705929 (PMC8548661; doi:10.3389/fonc.2021.705929)
Supplement: Supplementary file 2 [file Table_1.xlsx]

## Sheet: Sheet1
supplemental table 1. Clinical Information of individals from cBioportal
id	Survival.time	Survival.event	riskscore	age	gender	histological_type	pathologic_N	pathologic_T	pathologic_stage
TCGA-4C-A93U	0.353333	0	-23.1545	2	FEMALE	Classical	N1b	T4	StageIV
TCGA-BJ-A0YZ	2.06417	0	-23.0829	2	MALE	Classical	N0	T2	StageII
TCGA-BJ-A0Z0	1.14667	0	-23.4983	2	MALE	Classical	N0	T2	StageII
TCGA-BJ-A0Z2	0.4325	1	-22.1306	2	MALE	Follicular	N0	T2	StageIV
TCGA-BJ-A0Z3	1.36083	0	-23.2611	1	FEMALE	Classical	N0	T1	StageI
TCGA-BJ-A0Z5	1.22667	0	-23.1077	2	MALE	Classical	N1a	T3	StageIII
TCGA-BJ-A0Z9	3.44083	0	-22.8045	2	FEMALE	Tall Cell	N0	T3	StageIII
TCGA-BJ-A0ZA	1.57167	0	-23.1858	2	FEMALE	Classical	N0	T2	StageII
TCGA-BJ-A0ZB	0.334167	0	-23.1645	2	MALE	Classical	N1b	T3	StageIV
TCGA-BJ-A0ZC	0.963333	0	-23.5057	2	MALE	Classical	N0	T1	StageI
TCGA-BJ-A0ZE	1.39333	0	-22.9154	2	FEMALE	Classical	N0	T3	StageIII
TCGA-BJ-A0ZG	2.12167	0	-23.0807	2	MALE	Follicular	N0	T1	StageI
TCGA-BJ-A0ZH	1.25917	0	-23.2013	1	FEMALE	Tall Cell	N1b	T2	StageIV
TCGA-BJ-A0ZJ	3.50417	0	-23.4684	1	MALE	Classical	N1a	T2	StageI
TCGA-BJ-A18Y	4.27917	0	-23.6499	1	MALE	Classical	N0	T1	StageI
TCGA-BJ-A18Z	3.4575	0	-22.5718	2	MALE	Classical	N1b	T3	StageIV
TCGA-BJ-A190	1.71417	0	-23.324	2	MALE	Classical	N0	T2	StageII
TCGA-BJ-A28R	3.51	0	-23.0814	1	FEMALE	Classical	N0	T1	StageI
TCGA-BJ-A28S	1.75167	0	-23.2729	2	MALE	Classical	N0	T2	StageII
TCGA-BJ-A28T	2.95917	0	-23.4106	1	FEMALE	Classical	N1a	T1	StageI
TCGA-BJ-A28V	2.70167	0	-23.693	2	FEMALE	Classical	N0	T3	StageIII
TCGA-BJ-A28W	0.941667	0	-23.1572	1	FEMALE	Classical	N0	T2	StageI
TCGA-BJ-A28X	1.3525	1	-22.8616	1	FEMALE	Tall Cell	N1a	T3	StageI
TCGA-BJ-A28Z	0.9225	0	-23.1506	1	FEMALE	Classical	N1a	T3	StageIII
TCGA-BJ-A290	0.900833	1	-22.6472	2	MALE	Tall Cell	N1a	T3	StageIII
TCGA-BJ-A291	1.905	0	-23.2939	2	FEMALE	Classical	N0	T1	StageI
TCGA-BJ-A2N7	1.53	0	-23.461	1	FEMALE	Classical	N0	T3	StageI
TCGA-BJ-A2N8	1.38	0	-23.2037	1	FEMALE	Classical	N0	T1	StageI
TCGA-BJ-A2N9	0.615833	1	-22.5744	1	FEMALE	Classical	N0	T2	StageI
TCGA-BJ-A2NA	0.3475	1	-22.5557	2	MALE	Classical	N0	T3	StageIII
TCGA-BJ-A2P4	1.0675	0	-22.8933	1	FEMALE	Classical	N0	T2	StageI
TCGA-BJ-A3EZ	1.33333	0	-23.3298	1	MALE	Classical	N1b	T3	StageIV
TCGA-BJ-A3F0	1.16083	0	-23.0989	2	FEMALE	Classical	N0	T1	StageI
TCGA-BJ-A3PR	3.03083	0	-23.0894	2	FEMALE	Classical	N0	T1	StageI
TCGA-BJ-A3PT	1.94083	0	-22.7941	1	FEMALE	Classical	N0	T3	StageIII
TCGA-BJ-A3PU	0.605	1	-22.5637	1	MALE	Classical	N1a	T3	StageIII
TCGA-BJ-A45D	0.905833	0	-23.1167	1	MALE	Follicular	N0	T2	StageI
TCGA-BJ-A45E	1.74917	0	-23.4264	1	FEMALE	Classical	N0	T1	StageI
TCGA-BJ-A45F	0.2875	0	-23.2903	2	FEMALE	Classical	N0	T1	StageI
TCGA-BJ-A45G	1.985	0	-23.1802	1	FEMALE	Follicular	N1	T2	StageIII
TCGA-BJ-A45H	2.36833	0	-23.3657	1	MALE	Classical	N0	T3	StageIII
TCGA-BJ-A45I	0.300833	1	-23.0068	1	FEMALE	Tall Cell	N0	T3	StageIII
TCGA-BJ-A45J	1.80167	0	-23.0993	1	FEMALE	Tall Cell	N1a	T1	StageI
TCGA-BJ-A45K	1.93	0	-23.3993	1	MALE	Classical	N0	T2	StageI
TCGA-BJ-A4O8	1.61833	0	-23.1521	1	MALE	Classical	N1a	T3	StageIII
TCGA-BJ-A4O9	1.955	0	-23.0413	1	FEMALE	Follicular	N0	T2	StageII
TCGA-CE-A13K	1.05417	0	-23.3659	1	FEMALE	Classical	N1	T3	StageI
TCGA-CE-A27D	1.02417	0	-23.3782	1	FEMALE	Classical	N1	T2	StageI
TCGA-CE-A3MD	1.065	0	-23.1453	1	MALE	Classical	N1	T2	StageI
TCGA-CE-A3ME	1.0375	0	-23.173	1	FEMALE	Classical	N0	T2	StageII
TCGA-CE-A481	0.9475	0	-23.2671	1	FEMALE	Classical	N0	T1	StageI
TCGA-CE-A482	0.89	0	-22.8516	1	FEMALE	Classical	N1	T1	StageI
TCGA-CE-A483	1.25083	0	-22.9449	1	FEMALE	Classical	N1	T2	StageI
TCGA-CE-A484	1.035	0	-23.3791	1	FEMALE	Classical	N1	T2	StageI
TCGA-CE-A485	1.05417	0	-23.1174	1	MALE	Classical	N1	T2	StageI
TCGA-DE-A0XZ	0.558333	1	-22.6234	2	FEMALE	Classical	N1a	T1	StageIII
TCGA-DE-A0Y2	1.80167	0	-22.8113	1	FEMALE	Classical	N1a	T2	StageI
TCGA-DE-A0Y3	0.0825	1	-22.236	2	FEMALE	Classical	N1b	T4	StageIV
TCGA-DE-A3KN	2.275	0	-23.2011	1	FEMALE	Classical	N1b	T3	StageIV
TCGA-DE-A4M8	1.54417	0	-23.2499	2	FEMALE	Classical	N1	T2	StageIII
TCGA-DE-A4MA	2.5075	0	-23.4666	1	FEMALE	Classical	N1a	T3	StageIII
TCGA-DE-A4MB	0.963333	0	-22.8387	2	FEMALE	Classical	N1b	T3	StageIV
TCGA-DE-A4MC	0.909167	1	-23.082	1	FEMALE	Classical	N1b	T3	StageI
TCGA-DE-A4MD	0.903333	1	-22.3115	2	MALE	Classical	N1b	T3	StageIV
TCGA-DE-A69K	1.18833	1	-22.7408	2	FEMALE	Classical	N0	T3	StageIII
TCGA-DE-A7U5	0.23	0	-22.8536	1	FEMALE	Classical	N0	T2	StageI
TCGA-DJ-A13L	0.829167	0	-23.2477	2	MALE	Tall Cell	N0	T1	StageI
TCGA-DJ-A13M	4.0625	0	-23.1982	1	FEMALE	Follicular	N0	T1	StageI
TCGA-DJ-A13O	3.17833	0	-23.4223	2	MALE	Classical	N0	T1	StageI
TCGA-DJ-A13P	14.0992	0	-23.3435	1	FEMALE	Classical	N0	T2	StageII
TCGA-DJ-A13R	1.54667	0	-23.1042	1	MALE	Follicular	N0	T3	StageIII
TCGA-DJ-A13S	0.725833	0	-23.1901	1	FEMALE	Follicular	N0	T1	StageI
TCGA-DJ-A13T	4.67833	0	-23.1298	1	FEMALE	Classical	N0	T2	StageI
TCGA-DJ-A13U	4.3525	0	-22.8785	2	MALE	Classical	N0	T3	StageIII
TCGA-DJ-A13V	3.59417	0	-23.0384	1	FEMALE	Classical	N1a	T3	StageI
TCGA-DJ-A13W	4.36083	0	-23.0667	1	FEMALE	Follicular	N0	T1	StageI
TCGA-DJ-A13X	0.6925	0	-23.3015	1	FEMALE	Follicular	N0	T3	StageIII
TCGA-DJ-A1QD	4.0025	0	-23.1398	1	FEMALE	Classical	N1b	T2	StageI
TCGA-DJ-A1QE	11.3175	0	-22.822	2	FEMALE	Classical	N0	T3	StageIII
TCGA-DJ-A1QF	2.54833	0	-23.318	2	FEMALE	Classical	N0	T2	StageII
TCGA-DJ-A1QG	3.745	0	-22.8237	2	MALE	Follicular	N0	T1	StageI
TCGA-DJ-A1QH	3.54	0	-22.7991	2	FEMALE	Tall Cell	N1a	T3	StageIII
TCGA-DJ-A1QI	1.24583	0	-23.5251	2	FEMALE	Classical	N0	T2	StageII
TCGA-DJ-A1QL	1.465	0	-23.0915	2	MALE	Follicular	N0	T2	StageII
TCGA-DJ-A1QM	0.500833	0	-23.4239	1	MALE	Follicular	N0	T1	StageI
TCGA-DJ-A1QN	3.545	0	-22.9465	1	FEMALE	Classical	N0	T1	StageI
TCGA-DJ-A1QO	2.9075	1	-22.8968	2	MALE	Tall Cell	N0	T3	StageIII
TCGA-DJ-A1QQ	1.46167	0	-23.2933	1	MALE	Classical	N0	T3	StageI
TCGA-DJ-A2PN	0.840833	0	-23.2619	2	FEMALE	Classical	N0	T1	StageI
TCGA-DJ-A2PO	0.665	0	-23.1494	1	MALE	Classical	N0	T1	StageI
TCGA-DJ-A2PP	2.54583	0	-23.3388	1	MALE	Follicular	N0	T2	StageII
TCGA-DJ-A2PQ	2.94833	0	-23.1635	1	MALE	Classical	N1a	T2	StageI
TCGA-DJ-A2PR	2.28583	0	-23.5054	1	MALE	Classical	N1a	T3	StageI
TCGA-DJ-A2PS	2.18167	0	-23.1804	1	FEMALE	Classical	N1a	T3	StageI
TCGA-DJ-A2PT	3.23333	0	-22.9917	2	FEMALE	Tall Cell	N0	T3	StageIII
TCGA-DJ-A2PU	2.82833	0	-23.5105	1	FEMALE	Classical	N0	T2	StageII
TCGA-DJ-A2PV	2.66333	0	-23.4198	1	FEMALE	Classical	N0	T2	StageII
TCGA-DJ-A2PW	2.90167	0	-23.3438	2	MALE	Classical	N1a	T3	StageIII
TCGA-DJ-A2PX	2.41167	0	-23.0843	2	FEMALE	Follicular	N0	T1	StageI
TCGA-DJ-A2PY	0.730833	0	-23.0494	1	FEMALE	Tall Cell	N1a	T3	StageIII
TCGA-DJ-A2PZ	0.700833	0	-23.2049	2	MALE	Classical	N0	T3	StageIII
TCGA-DJ-A2Q0	2.86083	0	-23.084	2	FEMALE	Classical	N0	T2	StageII
TCGA-DJ-A2Q1	3.1425	0	-23.6542	1	FEMALE	Classical	N1b	T1	StageI
TCGA-DJ-A2Q2	3.66	0	-22.8601	2	FEMALE	Follicular	N0	T3	StageIII
TCGA-DJ-A2Q3	1.05417	1	-22.5292	2	FEMALE	Tall Cell	N1a	T3	StageIII
TCGA-DJ-A2Q4	2.825	0	-23.3367	1	MALE	Classical	N1a	T1	StageIII
TCGA-DJ-A2Q5	3.12083	0	-22.6425	1	MALE	Classical	N1b	T2	StageIV
TCGA-DJ-A2Q6	3.03583	0	-23.2021	1	FEMALE	Classical	N1b	T1	StageI
TCGA-DJ-A2Q7	2.92417	0	-23.5538	1	FEMALE	Classical	N1a	T2	StageIII
TCGA-DJ-A2Q9	2.98917	0	-23.1062	2	FEMALE	Tall Cell	N1a	T1	StageIII
TCGA-DJ-A2QA	2.7925	0	-23.1463	2	FEMALE	Follicular	N0	T3	StageIII
TCGA-DJ-A2QB	2.92917	0	-23.4423	1	FEMALE	Follicular	N1b	T3	StageIV
TCGA-DJ-A2QC	3.32583	0	-23.2753	2	FEMALE	Classical	N0	T2	StageII
TCGA-DJ-A3UK	3.07417	0	-23.2037	1	FEMALE	Classical	N0	T1	StageI
TCGA-DJ-A3UM	2.58417	0	-23.3391	1	FEMALE	Classical	N0	T1	StageI
TCGA-DJ-A3UN	2.69917	0	-23.3978	1	FEMALE	Classical	N0	T1	StageI
TCGA-DJ-A3UO	1.755	1	-22.1811	2	MALE	Classical	N1b	T3	StageIV
TCGA-DJ-A3UP	1.36583	0	-23.1716	1	FEMALE	Follicular	N0	T2	StageI
TCGA-DJ-A3UQ	1.62917	0	-23.2505	1	FEMALE	Tall Cell	N1a	T3	StageIII
TCGA-DJ-A3UR	3.025	0	-23.2377	1	FEMALE	Follicular	N1a	T3	StageIII
TCGA-DJ-A3US	2.7325	0	-23.372	1	FEMALE	Classical	N0	T1	StageI
TCGA-DJ-A3UT	3.025	0	-22.9401	1	FEMALE	Follicular	N0	T1	StageI
TCGA-DJ-A3UU	1.95167	0	-23.4674	1	FEMALE	Classical	N0	T3	StageIII
TCGA-DJ-A3UV	4.01333	0	-23.3441	1	FEMALE	Classical	N0	T1	StageI
TCGA-DJ-A3UW	4.96083	0	-23.1698	1	FEMALE	Classical	N0	T1	StageI
TCGA-DJ-A3UX	0.944167	0	-23.265	1	FEMALE	Classical	N0	T1	StageI
TCGA-DJ-A3UY	2.98667	0	-23.2857	1	FEMALE	Classical	N0	T1	StageI
TCGA-DJ-A3UZ	3.41083	0	-23.614	2	FEMALE	Classical	N0	T3	StageIII
TCGA-DJ-A3V0	3.08	0	-22.8264	2	MALE	Tall Cell	N1b	T4	StageIV
TCGA-DJ-A3V2	1.68333	0	-23.163	1	FEMALE	Classical	N1a	T2	StageI
TCGA-DJ-A3V3	2.54833	0	-23.2538	2	FEMALE	Classical	N0	T2	StageII
TCGA-DJ-A3V4	3.5425	0	-23.0992	2	FEMALE	Tall Cell	N1a	T3	StageIII
TCGA-DJ-A3V5	1.59917	0	-22.9086	2	FEMALE	Tall Cell	N0	T3	StageIII
TCGA-DJ-A3V6	2.23917	0	-22.9166	1	MALE	Tall Cell	N0	T3	StageIII
TCGA-DJ-A3V7	1.9325	0	-23.0318	1	FEMALE	Tall Cell	N0	T3	StageIII
TCGA-DJ-A3V8	1.77083	0	-22.9505	1	FEMALE	Tall Cell	N1b	T3	StageI
TCGA-DJ-A3V9	1.70583	0	-23.0098	1	FEMALE	Classical	N1b	T2	StageIV
TCGA-DJ-A3VA	2.06667	0	-23.2228	1	FEMALE	Classical	N1a	T1	StageI
TCGA-DJ-A3VB	1.90833	0	-23.6399	1	MALE	Tall Cell	N1a	T3	StageIII
TCGA-DJ-A3VD	3.38917	0	-23.3869	1	FEMALE	Classical	N1a	T1	StageI
TCGA-DJ-A3VE	1.58	0	-23.0587	1	MALE	Classical	N0	T1	StageI
TCGA-DJ-A3VF	0.799167	0	-23.1964	2	FEMALE	Tall Cell	N1b	T3	StageIV
TCGA-DJ-A3VG	2.97	0	-23.6214	1	MALE	Follicular	N0	T1	StageI
TCGA-DJ-A3VI	0.26	0	-22.8556	1	FEMALE	Classical	N1a	T1	StageIII
TCGA-DJ-A3VK	2.06167	0	-22.9794	2	MALE	Follicular	N0	T3	StageIII
TCGA-DJ-A3VL	1.74667	1	-22.807	1	MALE	Follicular	N0	T1	StageI
TCGA-DJ-A3VM	2.3	0	-22.5978	2	FEMALE	Follicular	N0	T2	StageII
TCGA-DJ-A4UL	2.57083	0	-23.1363	2	FEMALE	Classical	N0	T1	StageI
TCGA-DJ-A4UP	2.5075	0	-23.1798	1	FEMALE	Classical	N1b	T1	StageI
TCGA-DJ-A4UR	0.309167	1	-21.6648	1	FEMALE	Follicular	N1b	T3	StageII
TCGA-DJ-A4UT	2.25333	0	-23.2154	1	FEMALE	Classical	N0	T1	StageI
TCGA-DJ-A4UW	2.2425	0	-23.2421	1	FEMALE	Tall Cell	N1b	T1	StageI
TCGA-DJ-A4V0	2.95917	0	-23.4404	1	FEMALE	Classical	N0	T2	StageI
TCGA-DJ-A4V2	0.26	0	-23.0129	1	FEMALE	Classical	N0	T2	StageI
TCGA-DJ-A4V4	1.31667	0	-23.2601	1	FEMALE	Tall Cell	N0	T1	StageI
TCGA-DJ-A4V5	2.94583	0	-23.3473	2	MALE	Classical	N1b	T3	StageIV
TCGA-DO-A1K0	1.58	1	-23.0417	1	FEMALE	Classical	N1b	T3	StageI
TCGA-DO-A2HM	0.194167	0	-23.2082	1	MALE	Classical	N1b	T1	StageIV
TCGA-E3-A3DZ	3.93083	0	-22.988	2	FEMALE	Follicular	N0	T3	StageIII
TCGA-E3-A3E0	5.5275	0	-22.8712	1	FEMALE	Classical	N0	T2	StageI
TCGA-E3-A3E1	6.70417	0	-23.0174	1	FEMALE	Classical	N0	T1	StageI
TCGA-E3-A3E2	5.26167	0	-23.3422	1	FEMALE	Follicular	N1a	T1	StageI
TCGA-E3-A3E3	1.21833	1	-22.7984	1	FEMALE	Classical	N0	T2	StageII
TCGA-E3-A3E5	3.32583	0	-23.1102	2	MALE	Classical	N1b	T4	StageIV
TCGA-E8-A242	2.60083	0	-23.1519	2	FEMALE	Classical	N0	T3	StageIII
TCGA-E8-A2EA	2.97	0	-22.9972	1	FEMALE	Classical	N0	T1	StageI
TCGA-E8-A2JQ	0.975	0	-22.7671	1	FEMALE	Classical	N1a	T3	StageI
TCGA-E8-A3X7	2.60333	0	-23.0363	2	FEMALE	Classical	N0	T4	StageIV
TCGA-E8-A413	2.49667	0	-23.3056	1	FEMALE	Classical	N0	T1	StageI
TCGA-E8-A414	2.6225	0	-23.227	1	FEMALE	Classical	N0	T3	StageIII
TCGA-E8-A415	2.58417	0	-23.3384	1	FEMALE	Classical	N1b	T1	StageI
TCGA-E8-A416	2.60583	0	-23.3275	1	FEMALE	Classical	N0	T1	StageI
TCGA-E8-A417	2.5675	0	-22.9708	1	FEMALE	Classical	N1a	T2	StageI
TCGA-E8-A418	0.251667	0	-22.7885	2	FEMALE	Classical	N0	T4	StageIV
TCGA-E8-A419	2.11917	0	-23.0951	1	FEMALE	Classical	N1	T2	StageI
TCGA-E8-A432	1.97083	1	-22.8828	2	FEMALE	Classical	N0	T2	StageII
TCGA-E8-A433	2.60333	0	-23.2355	1	FEMALE	Classical	N0	T2	StageI
TCGA-E8-A434	2.60917	0	-22.9118	2	FEMALE	Classical	N0	T1	StageI
TCGA-E8-A436	1.24583	0	-23.1456	1	FEMALE	Classical	N1b	T2	StageIV
TCGA-E8-A438	2.79	0	-22.9453	1	FEMALE	Classical	N0	T1	StageI
TCGA-E8-A44K	2.58167	0	-23.1628	1	FEMALE	Classical	N0	T1	StageI
TCGA-E8-A44M	2.51	0	-23.1775	1	FEMALE	Classical	N0	T1	StageI
TCGA-EL-A3CN	12.9517	0	-22.8224	1	FEMALE	Classical	N0	T3	StageII
TCGA-EL-A3CU	13.0858	0	-23.1022	2	FEMALE	Classical	N1a	T1	StageIII
TCGA-EL-A3CV	3.15917	0	-22.8297	1	MALE	Classical	N1b	T3	StageI
TCGA-EL-A3CX	8.87833	0	-22.852	1	FEMALE	Classical	N0	T2	StageI
TCGA-EL-A3CZ	3.90417	1	-23.4104	1	FEMALE	Classical	N1a	T1	StageI
TCGA-EL-A3D0	11.6458	0	-22.8177	2	MALE	Classical	N1b	T4	StageIII
TCGA-EL-A3D1	8.205	0	-23.0658	1	MALE	Classical	N0	T2	StageI
TCGA-EL-A3D4	5.7925	0	-23.1947	2	MALE	Classical	N1b	T3	StageIV
TCGA-EL-A3D5	4.755	0	-23.4467	1	FEMALE	Classical	N1b	T3	StageI
TCGA-EL-A3D6	9.02333	0	-23.5103	1	FEMALE	Classical	N1b	T3	StageIII
TCGA-EL-A3GO	0.0166667	1	-23.0815	1	FEMALE	Classical	N0	T2	StageI
TCGA-EL-A3GP	4.1225	0	-22.7311	2	MALE	Classical	N1a	T3	StageIII
TCGA-EL-A3GQ	4.18333	0	-23.4231	2	FEMALE	Follicular	N0	T1	StageI
TCGA-EL-A3GS	5.445	0	-23.2487	1	FEMALE	Classical	N1	T3	StageI
TCGA-EL-A3GU	1.48917	1	-22.9953	2	FEMALE	Classical	N1	T3	StageIII
TCGA-EL-A3GV	4.19417	0	-23.0615	2	FEMALE	Classical	N0	T3	StageIII
TCGA-EL-A3GW	4.18	0	-22.8573	1	FEMALE	Classical	N0	T2	StageI
TCGA-EL-A3GX	1.20167	1	-22.6526	1	FEMALE	Classical	N1	T2	StageI
TCGA-EL-A3GY	8.42083	0	-23.2436	1	FEMALE	Classical	N1	T1	StageII
TCGA-EL-A3GZ	11.6567	0	-23.1051	1	FEMALE	Classical	N0	T1	StageI
TCGA-EL-A3H3	3.61083	0	-23.2449	1	FEMALE	Classical	N1	T2	StageI
TCGA-EL-A3H4	4.13917	0	-23.3503	1	FEMALE	Classical	N1	T4	StageIV
TCGA-EL-A3H5	6.95917	0	-23.0315	2	FEMALE	Classical	N1	T4	StageIV
TCGA-EL-A3H7	11.575	0	-22.6373	1	FEMALE	Classical	N1	T3	StageI
TCGA-EL-A3H8	12.53	0	-22.9427	1	FEMALE	Classical	N1	T3	StageI
TCGA-EL-A3MW	9.0475	0	-23.1215	2	FEMALE	Classical	N0	T2	StageII
TCGA-EL-A3MX	4.67583	1	-22.5242	2	FEMALE	Classical	N1	T4	StageIV
TCGA-EL-A3N2	2.46917	0	-23.2886	1	FEMALE	Classical	N1	T2	StageI
TCGA-EL-A3T0	11.8675	0	-23.3406	1	FEMALE	Classical	N1	T3	StageIII
TCGA-EL-A3T1	10.7892	0	-23.0959	1	FEMALE	Classical	N0	T2	StageI
TCGA-EL-A3T2	2.59	1	-23.1093	2	FEMALE	Classical	N1	T2	StageIII
TCGA-EL-A3T3	10.9967	0	-23.2274	2	MALE	Classical	N0	T2	StageII
TCGA-EL-A3T6	8.18	0	-23.3102	1	FEMALE	Classical	N0	T3	StageI
TCGA-EL-A3T7	3.43833	0	-23.2395	1	FEMALE	Classical	N0	T2	StageII
TCGA-EL-A3T8	8.94917	0	-23.1376	1	MALE	Classical	N0	T2	StageI
TCGA-EL-A3TA	5.57083	0	-23.3863	1	MALE	Classical	N0	T2	StageI
TCGA-EL-A3TB	6.89583	0	-23.5105	1	FEMALE	Classical	N1a	T3	StageIII
TCGA-EL-A3ZG	7.4575	0	-23.3156	1	MALE	Classical	N0	T3	StageI
TCGA-EL-A3ZH	7.59167	0	-23.2161	1	FEMALE	Classical	N1	T3	StageI
TCGA-EL-A3ZK	4.31167	0	-22.6885	1	FEMALE	Classical	N1	T2	StageI
TCGA-EL-A3ZL	5.1875	0	-23.0317	1	FEMALE	Classical	N1	T1	StageI
TCGA-EL-A3ZM	3.00083	0	-23.144	2	MALE	Classical	N1	T4	StageIV
TCGA-EL-A3ZN	4.41833	0	-23.052	1	FEMALE	Classical	N1	T3	StageI
TCGA-EL-A3ZO	6.0525	0	-22.9279	2	FEMALE	Classical	N1	T3	StageIII
TCGA-EL-A3ZP	5.45333	0	-23.2592	1	MALE	Classical	N1	T4	StageI
TCGA-EL-A3ZQ	5.0975	0	-23.1417	2	FEMALE	Classical	N0	T2	StageII
TCGA-EL-A3ZR	5.01	0	-23.0278	1	FEMALE	Classical	N0	T2	StageII
TCGA-EL-A3ZS	0.588333	0	-23.266	1	FEMALE	Classical	N1	T1	StageI
TCGA-EL-A3ZT	4.95	0	-23.1088	1	MALE	Classical	N0	T3	StageI
TCGA-EL-A4JV	4.785	0	-23.1587	1	FEMALE	Classical	N0	T2	StageI
TCGA-EL-A4JW	2.89083	0	-22.9753	1	FEMALE	Classical	N0	T1	StageI
TCGA-EL-A4JX	3.8275	0	-23.007	1	FEMALE	Classical	N0	T3	StageI
TCGA-EL-A4JZ	5.08083	0	-23.4655	2	FEMALE	Classical	N1a	T3	StageIII
TCGA-EL-A4K0	2.58417	0	-23.27	1	FEMALE	Classical	N0	T1	StageI
TCGA-EL-A4K1	2.86333	0	-23.1761	2	FEMALE	Classical	N1	T3	StageIII
TCGA-EL-A4K2	2.54083	0	-23.2694	1	FEMALE	Classical	N0	T1	StageI
TCGA-EL-A4K4	4.44333	0	-23.1379	1	FEMALE	Classical	N1	T3	StageI
TCGA-EL-A4K6	2.3925	1	-22.2142	2	MALE	Classical	N1	T4	StageIV
TCGA-EL-A4K7	3.425	0	-23.2175	2	MALE	Classical	N1	T2	StageIII
TCGA-EL-A4K9	3.98333	0	-23.0414	2	MALE	Classical	N0	T2	StageII
TCGA-EL-A4KD	3.63	0	-23.1798	1	MALE	Classical	N1	T3	StageI
TCGA-EL-A4KG	2.02333	0	-23.2978	1	FEMALE	Classical	N0	T3	StageI
TCGA-EL-A4KH	2.25333	0	-23.3576	1	FEMALE	Classical	N0	T2	StageI
TCGA-EL-A4KI	0.725833	1	-22.508	2	MALE	Classical	N0	T3	StageIII
TCGA-EM-A1CS	2.23667	0	-23.0849	2	FEMALE	Classical	N0	T1	StageI
TCGA-EM-A1CT	1.51417	0	-22.9114	2	MALE	Classical	N1b	T1	StageIV
TCGA-EM-A1CU	1.74083	0	-22.6866	1	MALE	Classical	N1a	T3	StageI
TCGA-EM-A1CV	4.03833	0	-22.7928	1	FEMALE	Classical	N0	T1	StageI
TCGA-EM-A1CW	1.50333	0	-23.388	1	FEMALE	Follicular	N0	T3	StageI
TCGA-EM-A1YC	6.54583	0	-22.9729	2	FEMALE	Follicular	N0	T3	StageIII
TCGA-EM-A1YD	4.74667	0	-23.0702	1	FEMALE	Follicular	N0	T2	StageII
TCGA-EM-A1YE	4.50333	0	-23.2429	1	FEMALE	Follicular	N0	T2	StageII
TCGA-EM-A22I	1.22667	0	-22.5582	1	FEMALE	Classical	N0	T3	StageIII
TCGA-EM-A22J	1.2075	0	-23.1178	2	FEMALE	Follicular	N0	T2	StageII
TCGA-EM-A22K	1.31167	0	-23.3318	1	FEMALE	Classical	N1b	T1	StageIV
TCGA-EM-A22L	0.870833	0	-23.4367	1	FEMALE	Follicular	N0	T2	StageI
TCGA-EM-A22M	1.21	0	-23.1245	1	MALE	Classical	N0	T1	StageI
TCGA-EM-A22N	0.886667	0	-23.4963	2	FEMALE	Follicular	N0	T1	StageI
TCGA-EM-A22O	3.67917	0	-23.2898	2	MALE	Classical	N1a	T4	StageIV
TCGA-EM-A22P	3.43833	0	-22.9608	2	MALE	Classical	N1b	T1	StageIV
TCGA-EM-A22Q	1.185	0	-23.5062	1	MALE	Follicular	N0	T3	StageI
TCGA-EM-A2CK	1.48917	0	-23.2928	1	MALE	Follicular	N1b	T2	StageI
TCGA-EM-A2CN	1.9575	0	-23.5649	2	MALE	Follicular	N0	T3	StageIV
TCGA-EM-A2CP	0.249167	0	-23.0881	1	FEMALE	Follicular	N0	T2	StageI
TCGA-EM-A2CQ	1.02417	0	-23.6258	1	FEMALE	Follicular	N1a	T1	StageI
TCGA-EM-A2CR	1.13583	0	-23.1742	1	FEMALE	Follicular	N0	T2	StageII
TCGA-EM-A2CS	2.3025	0	-22.8648	1	FEMALE	Classical	N1b	T3	StageIV
TCGA-EM-A2CT	4.035	0	-23.1519	1	FEMALE	Follicular	N0	T1	StageI
TCGA-EM-A2CU	1.095	0	-23.4557	1	FEMALE	Follicular	N1a	T2	StageIII
TCGA-EM-A2OV	1.845	0	-23.2447	2	FEMALE	Follicular	N0	T2	StageII
TCGA-EM-A2OX	1.6425	0	-22.8217	1	MALE	Classical	N1b	T1	StageIV
TCGA-EM-A2OY	2.69083	0	-23.3842	1	FEMALE	Follicular	N0	T2	StageII
TCGA-EM-A2OZ	2.82833	0	-22.9077	2	MALE	Classical	N0	T1	StageI
TCGA-EM-A2P0	1.465	0	-23.2292	1	MALE	Classical	N1b	T2	StageI
TCGA-EM-A2P1	0.994167	1	-22.3728	1	MALE	Classical	N1b	T2	StageI
TCGA-EM-A2P2	1.44	0	-22.9628	1	MALE	Follicular	N0	T3	StageIII
TCGA-EM-A3AJ	2.57583	0	-23.5847	1	MALE	Follicular	N1a	T3	StageI
TCGA-EM-A3AK	1.30583	0	-22.7713	2	FEMALE	Classical	N0	T1	StageI
TCGA-EM-A3AL	1.1775	0	-23.2588	1	FEMALE	Follicular	N0	T1	StageI
TCGA-EM-A3AN	2.75417	0	-23.0727	1	FEMALE	Classical	N1b	T1	StageI
TCGA-EM-A3AO	3.70667	0	-23.2214	2	MALE	Classical	N1b	T2	StageIV
TCGA-EM-A3AQ	2.475	0	-23.2884	2	FEMALE	Classical	N0	T1	StageI
TCGA-EM-A3AR	3.10167	0	-23.3841	1	MALE	Classical	N1a	T1	StageI
TCGA-EM-A3FJ	2.32667	0	-22.9427	1	FEMALE	Classical	N1b	T1	StageI
TCGA-EM-A3FK	1.97917	0	-23.1292	1	FEMALE	Classical	N1b	T1	StageI
TCGA-EM-A3FM	1.4075	1	-22.7535	2	MALE	Classical	N1b	T2	StageIV
TCGA-EM-A3FN	1.005	0	-23.7664	1	FEMALE	Follicular	N0	T3	StageI
TCGA-EM-A3FO	1.45667	0	-22.6247	1	MALE	Classical	N0	T3	StageI
TCGA-EM-A3FP	1.44833	0	-22.77	2	FEMALE	Follicular	N0	T2	StageII
TCGA-EM-A3FQ	1.34667	0	-23.1717	1	FEMALE	Classical	N1b	T3	StageI
TCGA-EM-A3FR	1.25083	0	-23.5483	2	FEMALE	Classical	N1a	T2	StageIII
TCGA-EM-A3O3	1.2075	0	-22.7863	2	FEMALE	Classical	N1a	T2	StageIII
TCGA-EM-A3O8	1.04333	0	-23.3828	1	FEMALE	Follicular	N0	T1	StageI
TCGA-EM-A3OA	2.25	0	-23.4046	2	FEMALE	Follicular	N0	T2	StageII
TCGA-EM-A3OB	3.21917	0	-23.1404	1	FEMALE	Follicular	N0	T2	StageI
TCGA-EM-A3ST	2.64417	1	-22.947	2	FEMALE	Follicular	N0	T3	StageIII
TCGA-EM-A3SU	2.49417	0	-23.2355	1	FEMALE	Classical	N1b	T2	StageI
TCGA-EM-A3SX	2.48583	0	-22.9557	1	FEMALE	Classical	N1a	T3	StageI
TCGA-EM-A3SZ	1.065	0	-22.6232	1	FEMALE	Classical	N0	T2	StageI
TCGA-EM-A4FF	5.07833	1	-23.0137	1	FEMALE	Classical	N1	T1	StageI
TCGA-EM-A4FM	0.443333	0	-23.0469	2	FEMALE	Classical	N1b	T3	StageIV
TCGA-EM-A4FN	2.19583	0	-23.1866	1	FEMALE	Classical	N1b	T1	StageIV
TCGA-EM-A4FO	2.19583	0	-23.2809	2	MALE	Classical	N0	T1	StageI
TCGA-EM-A4FQ	1.87	0	-22.8551	1	FEMALE	Follicular	N1	T2	StageI
TCGA-EM-A4FV	2.03667	0	-22.9277	2	FEMALE	Classical	N0	T1	StageI
TCGA-EM-A4G1	1.13917	0	-22.6977	1	FEMALE	Follicular	N0	T1	StageI
TCGA-ET-A25G	6.8225	0	-23.3374	2	FEMALE	Tall Cell	N0	T3	StageIII
TCGA-ET-A25I	6.80333	0	-23.0643	1	FEMALE	Follicular	N0	T2	StageI
TCGA-ET-A25J	6.45833	0	-22.8398	1	FEMALE	Classical	N1a	T2	StageI
TCGA-ET-A25K	5.86417	0	-23.2718	1	FEMALE	Classical	N1a	T2	StageI
TCGA-ET-A25L	4.71167	0	-23.2231	1	FEMALE	Tall Cell	N1b	T3	StageIV
TCGA-ET-A25M	5.0125	0	-22.5737	1	MALE	Classical	N1	T2	StageI
TCGA-ET-A25N	5.27833	0	-23.2512	1	FEMALE	Classical	N1a	T2	StageI
TCGA-ET-A25O	5.43667	0	-22.9313	1	FEMALE	Classical	N1a	T2	StageI
TCGA-ET-A25P	1.53	0	-23.2465	1	FEMALE	Classical	N0	T1	StageI
TCGA-ET-A2MX	7.36167	0	-23.3003	1	MALE	Classical	N1a	T2	StageI
TCGA-ET-A2MZ	3.10167	0	-23.357	1	MALE	Classical	N0	T1	StageI
TCGA-ET-A2N0	4.38	0	-23.2138	1	FEMALE	Classical	N1a	T1	StageIII
TCGA-ET-A2N4	0.221667	0	-23.179	1	FEMALE	Follicular	N0	T3	StageIII
TCGA-ET-A39K	3.41917	1	-22.9149	1	FEMALE	Classical	N1a	T3	StageIII
TCGA-ET-A39L	9.03167	0	-23.1671	1	FEMALE	Classical	N0	T3	StageI
TCGA-ET-A39O	8.37417	0	-23.3641	1	MALE	Tall Cell	N0	T1	StageI
TCGA-ET-A39P	7.93917	0	-23.0895	2	FEMALE	Classical	N0	T3	StageIII
TCGA-ET-A39R	7.8375	0	-22.547	1	FEMALE	Classical	N0	T1	StageI
TCGA-ET-A39S	4.58833	0	-23.1292	1	FEMALE	Classical	N0	T1	StageI
TCGA-ET-A39T	8.1775	0	-23.3598	2	FEMALE	Follicular	N0	T3	StageIII
TCGA-ET-A3BO	4.19667	0	-23.2413	1	FEMALE	Tall Cell	N1a	T3	StageI
TCGA-ET-A3BP	6.58667	0	-23.4711	1	FEMALE	Classical	N1a	T2	StageI
TCGA-ET-A3BQ	6.38167	0	-23.0103	1	FEMALE	Classical	N0	T2	StageI
TCGA-ET-A3BS	0.481667	0	-23.2796	1	MALE	Classical	N1a	T3	StageI
TCGA-ET-A3BT	0.730833	1	-22.5882	2	FEMALE	Tall Cell	N1b	T2	StageIV
TCGA-ET-A3BU	6.48	0	-23.2847	1	MALE	Classical	N1a	T1	StageI
TCGA-ET-A3BV	3.50167	1	-22.7485	1	FEMALE	Classical	N1a	T2	StageIII
TCGA-ET-A3BX	4.36917	0	-23.0532	1	MALE	Classical	N1a	T3	StageI
TCGA-ET-A3DQ	7.06583	0	-23.3044	1	FEMALE	Follicular	N0	T1	StageI
TCGA-ET-A3DR	6.71	0	-23.4128	1	FEMALE	Classical	N1a	T1	StageI
TCGA-ET-A3DS	5.56583	0	-23.2985	1	FEMALE	Classical	N0	T1	StageI
TCGA-ET-A3DU	5.23167	0	-23.3295	1	FEMALE	Classical	N1a	T1	StageI
TCGA-ET-A3DV	13.8742	0	-23.2173	2	FEMALE	Follicular	N0	T3	StageII
TCGA-ET-A3DW	2.05833	0	-23.4887	2	MALE	Tall Cell	N1	T2	StageIII
TCGA-ET-A40P	3.66333	0	-23.1149	1	FEMALE	Follicular	N0	T2	StageI
TCGA-ET-A40Q	0.596667	1	-22.4333	1	MALE	Tall Cell	N1b	T3	StageI
TCGA-ET-A40R	3.69583	0	-23.4918	1	FEMALE	Follicular	N1a	T2	StageI
TCGA-ET-A40S	3.34833	0	-23.0669	2	MALE	Classical	N0	T2	StageII
TCGA-ET-A40T	3.12083	0	-23.0707	1	FEMALE	Classical	N1a	T2	StageI
TCGA-ET-A4KN	2.7625	0	-23.8048	1	FEMALE	Tall Cell	N0	T3	StageIII
TCGA-FE-A22Z	5.73	1	-22.4816	2	FEMALE	Follicular	N1	T4	StageIV
TCGA-FE-A230	1.44	1	-22.7507	1	FEMALE	Classical	N1a	T3	StageI
TCGA-FE-A231	2.63083	0	-23.1231	2	MALE	Classical	N1b	T3	StageIV
TCGA-FE-A234	1.3225	1	-22.6731	1	FEMALE	Classical	N1	T2	StageI
TCGA-FE-A235	9.77583	0	-23.0915	1	FEMALE	Classical	N1	T2	StageI
TCGA-FE-A236	5.56	0	-22.7436	1	MALE	Classical	N1	T2	StageI
TCGA-FE-A237	1.8975	1	-22.7783	1	FEMALE	Classical	N1	T3	StageI
TCGA-FE-A238	1.18	1	-22.7056	1	FEMALE	Classical	N0	T3	StageI
TCGA-FE-A239	2.55417	1	-22.6663	2	MALE	Classical	N0	T3	StageIII
TCGA-FE-A23A	6.81417	0	-23.2043	1	FEMALE	Classical	N0	T2	StageI
TCGA-FE-A3PA	8.85583	0	-23.2396	1	MALE	Follicular	N0	T4	StageII
TCGA-FE-A3PB	7.09083	0	-22.8501	1	FEMALE	Classical	N1a	T3	StageI
TCGA-FE-A3PC	7.13417	0	-23.5346	1	FEMALE	Classical	N1	T3	StageI
TCGA-FE-A3PD	6.55917	0	-23.1265	1	FEMALE	Follicular	N0	T2	StageI
TCGA-FK-A3S3	5.91833	0	-23.1447	1	FEMALE	Follicular	N1b	T3	StageI
TCGA-FK-A3SB	0.3425	0	-23.5212	1	FEMALE	Classical	N1a	T3	StageI
TCGA-FK-A3SD	0.0875	0	-23.5441	2	FEMALE	Classical	N0	T1	StageI
TCGA-FK-A3SE	1.83417	0	-23.3099	1	FEMALE	Classical	N1a	T2	StageI
TCGA-FK-A3SG	0.0766667	0	-22.951	1	FEMALE	Classical	N1b	T2	StageI
TCGA-FK-A3SH	4.005	0	-23.3445	1	FEMALE	Classical	N1a	T2	StageIII
TCGA-FK-A4UB	9.66667	0	-23.3761	1	MALE	Classical	N1a	T3	StageIII
TCGA-FY-A3I4	1.48417	0	-23.1098	1	FEMALE	Classical	N0	T2	StageI
TCGA-FY-A3I5	0.651667	0	-23.2676	2	FEMALE	Follicular	N0	T3	StageIII
TCGA-FY-A3NM	2.4225	0	-23.0777	1	FEMALE	Classical	N0	T3	StageIII
TCGA-FY-A3NP	1.34417	0	-23.563	2	MALE	Follicular	N0	T1	StageI
TCGA-FY-A3ON	1.62917	0	-23.39	1	MALE	Classical	N1	T2	StageI
TCGA-FY-A3R6	1.15833	0	-23.0771	2	FEMALE	Classical	N1b	T2	StageIV
TCGA-FY-A3R7	1.355	0	-23.5024	1	FEMALE	Classical	N1a	T3	StageIII
TCGA-FY-A3R9	1.38	0	-23.2658	2	FEMALE	Classical	N0	T1	StageI
TCGA-FY-A3TY	1.94083	0	-23.6055	2	FEMALE	Classical	N0	T3	StageIII
TCGA-FY-A3W9	1.80167	0	-22.0058	2	FEMALE	Follicular	N0	T2	StageII
TCGA-FY-A3YR	1.44583	0	-23.093	2	FEMALE	Classical	N1a	T3	StageIII
TCGA-FY-A40K	1.26167	0	-23.3229	1	FEMALE	Classical	N0	T1	StageI
TCGA-FY-A40L	1.9875	0	-22.794	2	FEMALE	Classical	N1b	T4	StageIV
TCGA-FY-A40M	1.8725	0	-22.7401	1	FEMALE	Classical	N0	T1	StageI
TCGA-FY-A40N	1.585	0	-23.1562	2	FEMALE	Follicular	N0	T1	StageI
TCGA-FY-A4B3	1.16917	0	-22.8483	1	MALE	Classical	N1a	T3	StageIII
TCGA-FY-A4B4	1.79833	0	-23.0766	2	FEMALE	Classical	N1a	T1	StageIII
TCGA-GE-A2C6	1.04333	0	-23.2591	1	FEMALE	Classical	N1b	T2	StageI
TCGA-H2-A26U	1.415	0	-22.6179	1	FEMALE	Classical	N0	T3	StageIII
TCGA-H2-A2K9	1.80417	0	-23.0385	1	MALE	Classical	N1b	T2	StageI
TCGA-H2-A3RH	1.0375	0	-22.9557	1	FEMALE	Follicular	N0	T1	StageI
TCGA-H2-A3RI	0.764167	1	-22.3033	1	FEMALE	Classical	N0	T3	StageI
TCGA-H2-A421	1.67	0	-23.0015	1	FEMALE	Classical	N1a	T1	StageI
TCGA-H2-A422	1.54917	0	-23.1211	1	FEMALE	Classical	N0	T2	StageI
TCGA-IM-A3EB	4.07333	0	-23.1492	1	FEMALE	Classical	N1a	T3	StageI
TCGA-IM-A3ED	3.9475	0	-23.3738	2	FEMALE	Classical	N0	T1	StageI
TCGA-IM-A3U2	1.54167	0	-23.5453	2	FEMALE	Tall Cell	N1b	T3	StageIV
TCGA-IM-A3U3	1.4075	0	-23.4337	2	FEMALE	Tall Cell	N0	T1	StageI
TCGA-IM-A41Z	2.59	0	-23.4438	1	FEMALE	Follicular	N0	T1	StageI
TCGA-IM-A420	0.684167	0	-22.8239	1	FEMALE	Classical	N1a	T2	StageI
TCGA-J8-A3NZ	1.43417	0	-22.7215	1	FEMALE	Classical	N1a	T3	StageIII
TCGA-J8-A3O0	3.59417	0	-22.7734	1	MALE	Classical	N0	T2	StageI
TCGA-J8-A3O1	2.26417	0	-22.995	1	FEMALE	Classical	N1b	T3	StageI
TCGA-J8-A3O2	0.936667	0	-23.1421	1	MALE	Classical	N1b	T3	StageI
TCGA-J8-A3YD	2.65	0	-23.4663	1	FEMALE	Classical	N1a	T1	StageIII
TCGA-J8-A3YE	2.31917	0	-23.5632	1	FEMALE	Classical	N1	T3	StageI
TCGA-J8-A3YF	2.05583	0	-23.0439	2	MALE	Classical	N1	T1	StageIII
TCGA-J8-A3YG	1.85583	0	-22.9112	1	FEMALE	Classical	N1a	T2	StageIII
TCGA-J8-A3YH	0.479167	0	-23.382	1	MALE	Classical	N1b	T3	StageI
TCGA-J8-A42S	0.205	0	-22.9368	1	MALE	Classical	N1a	T1	StageIII
TCGA-J8-A4HW	0.216667	0	-22.7995	2	FEMALE	Classical	N1	T2	StageIII
TCGA-J8-A4HY	0.0166667	0	-22.7062	2	FEMALE	Classical	N1b	T4	StageIV
TCGA-KS-A41F	11.955	0	-22.9603	1	FEMALE	Classical	N1	T2	StageI
TCGA-KS-A41I	1.33083	0	-22.54	1	FEMALE	Follicular	N0	T1	StageI
TCGA-KS-A41J	1.30583	0	-22.5798	1	FEMALE	Classical	N1	T2	StageI
TCGA-KS-A41L	9.48	0	-23.5338	1	FEMALE	Follicular	N0	T2	StageI
TCGA-KS-A4I1	2.22333	0	-23.4844	1	FEMALE	Classical	N0	T2	StageI
TCGA-KS-A4I3	3.63833	0	-23.3195	1	MALE	Classical	N1	T3	StageI
TCGA-KS-A4I5	1.5525	0	-23.3004	1	FEMALE	Classical	N1b	T1	StageIV
TCGA-KS-A4I7	2.70167	0	-23.1081	2	FEMALE	Classical	N0	T1	StageI
TCGA-KS-A4I9	7.27667	0	-23.5792	1	FEMALE	Classical	N0	T1	StageI
TCGA-KS-A4IB	7.055	0	-23.2478	1	FEMALE	Classical	N1	T2	StageI
TCGA-KS-A4IC	2.9375	0	-22.994	1	FEMALE	Classical	N1a	T1	StageIII
TCGA-KS-A4ID	2.7675	0	-22.7042	2	FEMALE	Follicular	N0	T1	StageI
TCGA-L6-A4EP	2.78167	0	-23.1138	1	FEMALE	Classical	N0	T2	StageI
TCGA-L6-A4EQ	3.36167	0	-23.2585	1	MALE	Classical	N1a	T2	StageIII
TCGA-L6-A4EU	0.790833	0	-22.7989	2	FEMALE	Tall Cell	N1a	T3	StageIII
TCGA-MK-A4N6	3.00583	0	-22.8295	1	MALE	Classical	N1b	T3	StageI
TCGA-MK-A4N7	2.70167	0	-23.344	1	FEMALE	Classical	N0	T2	StageI
TCGA-MK-A4N9	2.51583	0	-23.1836	1	FEMALE	Classical	N1	T3	StageI
TCGA-QD-A8IV	1.07333	0	-23.0317	1	FEMALE	Classical	N1b	T3	StageIV
