# Supplementary material for: Comprehensive Analysis of Prognostic Alternative Splicing Signature Reveals Recurrence Predictor for Papillary Thyroid Cancer
Source: Front Oncol. 2021 Oct 13;11:705929. doi: 10.3389/fonc.2021.705929 (PMC8548661; doi:10.3389/fonc.2021.705929)
Supplement: Supplementary file 3 [file Table_2.xlsx]

## Sheet: AA
characteristics	Hazard.Ratio	CI95	P.Value
C1orf159.20.AA	1.61	1.04-2.5	0.033
SDF4.40.AA	0.82	0.53-1.25	0.351
SDF4.41.AA	0.92	0.6-1.41	0.694
CPSF3L.80.AA	0.97	0.64-1.49	0.899
CPSF3L.83.AA	0.81	0.53-1.24	0.335
CPSF3L.84.AA	1.34	0.87-2.06	0.188
CPSF3L.98.AA	1.07	0.7-1.63	0.769
MXRA8.144.AA	1.12	0.73-1.72	0.61
MXRA8.145.AA	0.91	0.59-1.39	0.648
CCNL2.163.AA	1.03	0.67-1.57	0.908
VWA1.171.AA	0.8	0.52-1.22	0.292
ATAD3A.176.AA	1.09	0.71-1.66	0.69
MIB2.193.AA	0.9	0.59-1.37	0.623
MIB2.200.AA	1.07	0.69-1.64	0.776
CDK11A.217.AA	1.1	0.72-1.68	0.653
RER1.260.AA	1.02	0.67-1.56	0.931
PEX10.266.AA	1.48	0.96-2.3	0.077
TNFRSF14.289.AA	1.04	0.68-1.59	0.855
FAM213B.290.AA	1.58	1.01-2.48	0.045
FAM213B.293.AA	1.12	0.73-1.71	0.598
PRDM16.302.AA	1.56	0.95-2.55	0.078
NPHP4.356.AA	0.74	0.46-1.19	0.214
TNFRSF25.426.AA	0.63	0.38-1.02	0.062
KLHL21.483.AA	0.92	0.6-1.41	0.693
THAP3.488.AA	1.17	0.76-1.79	0.477
THAP3.489.AA	1.09	0.71-1.66	0.698
PER3.515.AA	1.01	0.65-1.57	0.952
PER3.517.AA	0.59	0.37-0.95	0.029
ERRFI1.534.AA	1.06	0.67-1.68	0.79
ERRFI1.535.AA	0.81	0.52-1.25	0.335
ERRFI1.538.AA	1.29	0.83-2	0.252
SRM.640.AA	0.91	0.6-1.4	0.68
FBXO44.659.AA	1.15	0.75-1.77	0.517
AGTRAP.670.AA	0.95	0.62-1.45	0.804
TMEM51.738.AA	0.86	0.56-1.33	0.505
ZBTB17.778.AA	0.61	0.39-0.96	0.031
ZBTB17.780.AA	0.96	0.63-1.47	0.851
SZRD1.803.AA	0.72	0.47-1.13	0.152
SZRD1.809.AA	0.91	0.59-1.39	0.658
MFAP2.839.AA	1.3	0.83-2.04	0.256
EMC1.891.AA	1.17	0.74-1.85	0.497
PQLC2.898.AA	0.67	0.44-1.05	0.078
EIF4G3.957.AA	1.24	0.78-1.97	0.355
NBPF3.967.AA	1.36	0.87-2.12	0.172
RAP1GAP.983.AA	1.16	0.76-1.79	0.493
RAP1GAP.984.AA	0.92	0.6-1.41	0.708
RAP1GAP.985.AA	1.04	0.68-1.59	0.841
RAP1GAP.990.AA	0.91	0.59-1.39	0.649
USP48.1000.AA	0.83	0.54-1.27	0.39
USP48.1001.AA	1.02	0.67-1.55	0.94
EPHB2.1027.AA	1.09	0.67-1.77	0.735
HNRNPR.1043.AA	0.87	0.57-1.33	0.525
HNRNPR.1047.AA	0.65	0.4-1.06	0.083
LYPLA2.1074.AA	0.92	0.6-1.41	0.7
SRRM1.1132.AA	1	0.66-1.53	0.99
C1orf63.1146.AA	1.31	0.86-2.02	0.211
MTFR1L.1205.AA	0.98	0.64-1.49	0.915
MTFR1L.1206.AA	0.77	0.47-1.26	0.3
MTFR1L.1207.AA	0.85	0.56-1.3	0.458
MTFR1L.1208.AA	1.31	0.85-2	0.223
MTFR1L.1209.AA	1.16	0.75-1.78	0.508
MTFR1L.1210.AA	0.82	0.54-1.26	0.369
MTFR1L.1212.AA	1.26	0.82-1.94	0.298
CEP85.1244.AA	0.87	0.55-1.36	0.533
DHDDS.1275.AA	0.92	0.6-1.4	0.686
DHDDS.1278.AA	1.06	0.69-1.63	0.777
WDTC1.1318.AA	0.92	0.6-1.41	0.705
WDTC1.1319.AA	0.62	0.4-0.97	0.036
SYTL1.1322.AA	0.93	0.61-1.42	0.732
SMPDL3B.1363.AA	0.82	0.53-1.25	0.356
ATPIF1.1382.AA	1.17	0.76-1.79	0.484
GMEB1.1390.AA	1.54	0.93-2.54	0.094
MECR.1426.AA	1.27	0.82-1.95	0.284
PUM1.1445.AA	0.98	0.64-1.51	0.934
PUM1.1447.AA	0.97	0.61-1.55	0.896
BAI2.1500.AA	0.9	0.58-1.39	0.623
TMEM234.1574.AA	1.39	0.9-2.15	0.132
BSDC1.1598.AA	0.94	0.61-1.44	0.779
BSDC1.1599.AA	0.8	0.52-1.23	0.311
BSDC1.1603.AA	1.22	0.8-1.88	0.359
ZBTB8A.1609.AA	0.85	0.56-1.3	0.461
RBBP4.1629.AA	1.01	0.66-1.56	0.95
S100PBP.1637.AA	1.18	0.77-1.8	0.453
RNF19B.1646.AA	0.78	0.51-1.21	0.267
RNF19B.1647.AA	1.02	0.66-1.58	0.923
MAP7D1.1758.AA	0.92	0.6-1.41	0.706
MAP7D1.1759.AA	1.57	1-2.44	0.048
STK40.1773.AA	1.08	0.69-1.69	0.724
C1orf109.1816.AA	0.95	0.6-1.49	0.814
MANEAL.1835.AA	0.67	0.43-1.04	0.073
INPP5B.1850.AA	0.75	0.47-1.18	0.212
CAP1.1981.AA	1.28	0.83-1.97	0.263
CAP1.1982.AA	1.16	0.76-1.78	0.495
CAP1.1985.AA	0.68	0.43-1.06	0.085
NFYC.2017.AA	1.07	0.7-1.64	0.74
NFYC.2018.AA	1.13	0.74-1.72	0.584
NFYC.2019.AA	0.93	0.61-1.41	0.72
NFYC.2021.AA	1.14	0.75-1.75	0.539
C1orf50.2112.AA	1.2	0.79-1.84	0.394
TMEM125.2153.AA	1.52	0.97-2.38	0.065
MED8.2172.AA	0.76	0.49-1.18	0.223
ST3GAL3.2211.AA	1.11	0.72-1.72	0.624
DPH2.2500.AA	0.82	0.53-1.27	0.377
ATP6V0B.2513.AA	1.07	0.7-1.64	0.753
CCDC24.2523.AA	1.1	0.72-1.67	0.671
CCDC24.2526.AA	0.96	0.63-1.46	0.836
CCDC24.2532.AA	1.32	0.86-2.03	0.2
DMAP1.2546.AA	0.9	0.59-1.37	0.622
TMEM53.2563.AA	0.9	0.59-1.38	0.626
MUTYH.2670.AA	0.61	0.37-1	0.049
MUTYH.2671.AA	0.8	0.52-1.23	0.306
MUTYH.2672.AA	0.84	0.54-1.3	0.426
MUTYH.2673.AA	1.34	0.85-2.11	0.201
MUTYH.2674.AA	0.87	0.56-1.37	0.557
MKNK1.2808.AA	0.93	0.61-1.42	0.728
CYP4B1.2838.AA	1.29	0.82-2.02	0.273
TTC39A.2955.AA	1.2	0.78-1.83	0.41
CC2D1B.3004.AA	0.95	0.62-1.45	0.798
ZCCHC11.3009.AA	0.97	0.63-1.49	0.873
ECHDC2.3025.AA	1.73	1.1-2.71	0.017
SCP2.3044.AA	0.86	0.55-1.35	0.515
SERBP1.3354.AA	1.22	0.8-1.87	0.357
SERBP1.3355.AA	0.79	0.51-1.21	0.272
SRSF11.3379.AA	1.13	0.72-1.75	0.6
SRSF11.3383.AA	0.8	0.5-1.26	0.334
SRSF11.3388.AA	0.86	0.56-1.33	0.498
SRSF11.3391.AA	1.07	0.7-1.64	0.757
ACADM.3511.AA	0.62	0.39-0.99	0.045
USP33.3533.AA	0.74	0.48-1.16	0.188
FUBP1.3544.AA	1.42	0.92-2.18	0.112
FUBP1.3545.AA	0.97	0.63-1.47	0.871
ODF2L.3672.AA	1.02	0.66-1.55	0.944
SLC44A3.3819.AA	1.35	0.85-2.15	0.205
PTBP2.3831.AA	0.93	0.6-1.44	0.747
PTBP2.3833.AA	1.18	0.72-1.93	0.51
TRMT13.3870.AA	1.13	0.73-1.75	0.585
DBT.3875.AA	0.99	0.63-1.56	0.968
DPH5.3896.AA	0.91	0.59-1.39	0.65
RNPC3.3907.AA	1.1	0.72-1.67	0.675
RNPC3.3908.AA	1.32	0.85-2.03	0.212
CLCC1.3980.AA	0.78	0.5-1.2	0.251
CLCC1.3982.AA	0.87	0.55-1.39	0.562
SORT1.4010.AA	0.75	0.49-1.15	0.188
CSF1.4086.AA	1.12	0.73-1.72	0.593
KCNC4.4098.AA	0.84	0.54-1.29	0.428
SLC16A4.4104.AA	0.99	0.65-1.52	0.963
C1orf162.4170.AA	0.85	0.55-1.32	0.482
ST7L.4216.AA	1.59	1.02-2.48	0.041
MOV10.4226.AA	0.81	0.52-1.26	0.349
RHOC.4235.AA	0.82	0.53-1.26	0.36
RHOC.4238.AA	1.14	0.74-1.74	0.55
RHOC.4249.AA	0.93	0.6-1.42	0.723
CD58.4363.AA	0.72	0.47-1.12	0.145
WARS2.4385.AA	1.65	1.05-2.59	0.03
PDE4DIP.4419.AA	1.01	0.66-1.55	0.95
RBM8A.7279.AA	0.87	0.57-1.33	0.517
GPR89A.7312.AA	0.89	0.58-1.37	0.593
NBPF11.7329.AA	0.91	0.58-1.43	0.693
BOLA1.7409.AA	0.93	0.61-1.43	0.752
ANP32E.7431.AA	0.71	0.46-1.09	0.116
APH1A.7446.AA	1.26	0.81-1.93	0.302
C1orf51.7459.AA	1	0.65-1.54	1
PRPF3.7465.AA	0.94	0.62-1.44	0.789
ARNT.7512.AA	0.69	0.44-1.08	0.102
SETDB1.7521.AA	0.58	0.37-0.92	0.02
CERS2.7529.AA	0.96	0.63-1.46	0.844
CERS2.7530.AA	0.98	0.64-1.5	0.925
FAM63A.7536.AA	1.5	0.97-2.33	0.069
FAM63A.7537.AA	1.37	0.88-2.13	0.167
FAM63A.7539.AA	0.9	0.59-1.38	0.638
BNIPL.7553.AA	1	0.64-1.56	0.99
VPS72.7571.AA	0.78	0.51-1.21	0.264
PIP5K1A.7583.AA	0.91	0.57-1.46	0.696
ZNF687.7586.AA	1.14	0.74-1.74	0.55
SELENBP1.7626.AA	1.08	0.7-1.64	0.737
POGZ.7630.AA	1.51	0.98-2.34	0.065
SNX27.7646.AA	1.19	0.77-1.84	0.43
TDRKH.7667.AA	0.96	0.62-1.49	0.847
S100A6.7708.AA	1.27	0.82-1.95	0.287
S100A2.7722.AA	1.15	0.75-1.76	0.527
S100A1.7741.AA	1.15	0.75-1.76	0.516
CHTOP.7751.AA	0.85	0.56-1.31	0.466
UBAP2L.7815.AA	1.46	0.95-2.26	0.084
HAX1.7817.AA	0.99	0.65-1.52	0.981
HAX1.7826.AA	0.92	0.6-1.4	0.689
PBXIP1.7846.AA	1.2	0.77-1.85	0.422
SHC1.7856.AA	1.07	0.7-1.63	0.766
FLAD1.7869.AA	0.72	0.47-1.11	0.136
ADAM15.7899.AA	1.03	0.67-1.57	0.89
ADAM15.7931.AA	1.25	0.8-1.93	0.327
EFNA4.7934.AA	0.69	0.44-1.06	0.093
DPM3.7947.AA	0.96	0.63-1.47	0.858
MUC1.8021.AA	1.55	0.95-2.53	0.079
THBS3.8026.AA	1.16	0.75-1.78	0.51
THBS3.8029.AA	1.23	0.8-1.9	0.342
FAM189B.8048.AA	0.86	0.55-1.36	0.525
CLK2.8055.AA	0.71	0.46-1.09	0.119
CLK2.8056.AA	0.87	0.57-1.34	0.533
FDPS.8074.AA	1.03	0.67-1.57	0.903
RUSC1.8079.AA	1.13	0.74-1.73	0.57
YY1AP1.8104.AA	1.03	0.68-1.58	0.883
YY1AP1.8106.AA	1.2	0.79-1.84	0.393
KIAA0907.8137.AA	0.83	0.54-1.27	0.385
ARHGEF2.8142.AA	1.23	0.8-1.89	0.353
LAMTOR2.8168.AA	1.09	0.71-1.66	0.695
PMF1.8199.AA	1.07	0.7-1.63	0.76
C1orf85.8225.AA	0.93	0.61-1.43	0.739
RRNAD1.8314.AA	1.17	0.76-1.79	0.481
IGSF8.8426.AA	0.98	0.64-1.5	0.937
COPA.8458.AA	1.09	0.71-1.68	0.678
TSTD1.8528.AA	1.2	0.78-1.84	0.411
KLHDC9.8553.AA	0.99	0.65-1.52	0.973
B4GALT3.8588.AA	1.02	0.67-1.56	0.914
B4GALT3.8589.AA	0.79	0.52-1.21	0.283
DUSP12.8733.AA	0.8	0.52-1.24	0.32
UAP1.8749.AA	0.96	0.63-1.47	0.857
HSD17B7.8758.AA	0.96	0.63-1.46	0.837
NME7.8914.AA	1.6	1.03-2.51	0.038
TOR3A.9100.AA	1.05	0.69-1.61	0.809
TOR1AIP1.9127.AA	1.18	0.76-1.83	0.467
NPL.9163.AA	1.05	0.69-1.61	0.818
SMG7.9181.AA	1.17	0.73-1.87	0.523
UCHL5.9247.AA	1.19	0.77-1.84	0.426
CAMSAP2.9337.AA	0.78	0.49-1.24	0.296
ADORA1.9441.AA	1.09	0.71-1.67	0.704
ZC3H11A.9457.AA	0.77	0.5-1.19	0.237
ETNK2.9468.AA	0.96	0.63-1.47	0.855
MAPKAPK2.9592.AA	1.04	0.68-1.59	0.849
PFKFB2.9619.AA	0.99	0.62-1.57	0.956
CD34.9668.AA	1.29	0.84-1.98	0.244
TRAF3IP3.9683.AA	1.13	0.72-1.77	0.607
ATF3.9737.AA	1.12	0.73-1.71	0.617
TATDN3.9754.AA	1.19	0.77-1.82	0.437
TATDN3.9755.AA	1.34	0.85-2.1	0.204
TATDN3.9756.AA	1.22	0.78-1.9	0.393
LYPLAL1.9845.AA	1.28	0.83-1.95	0.264
CNIH4.9954.AA	1.88	1.19-2.99	0.007
WDR26.9962.AA	0.54	0.33-0.89	0.016
ENAH.9992.AA	1	0.64-1.54	0.988
PSEN2.10032.AA	1.54	1-2.39	0.052
ADCK3.10041.AA	1.32	0.85-2.06	0.21
MRPL55.10074.AA	0.99	0.65-1.51	0.948
MRPL55.10083.AA	1.36	0.87-2.13	0.173
MRPL55.10089.AA	1.11	0.72-1.69	0.644
MRPL55.10093.AA	0.75	0.49-1.15	0.19
MRPL55.10102.AA	1.06	0.7-1.62	0.779
MRPL55.10106.AA	1.07	0.7-1.64	0.741
MRPL55.10110.AA	1.11	0.72-1.69	0.642
MRPL55.10129.AA	0.84	0.55-1.3	0.438
GUK1.10187.AA	0.96	0.62-1.49	0.863
GUK1.10188.AA	1.01	0.66-1.55	0.953
GUK1.10190.AA	1.09	0.71-1.67	0.685
COG2.10243.AA	0.9	0.58-1.38	0.614
TTC13.10257.AA	1.45	0.85-2.47	0.177
C1orf131.10273.AA	1.2	0.78-1.84	0.408
CEP170.10454.AA	0.85	0.55-1.33	0.488
ZNF692.10562.AA	0.72	0.46-1.11	0.137
ZNF692.10567.AA	0.99	0.64-1.55	0.98
PGBD2.10573.AA	1.07	0.69-1.64	0.763
ZMYND11.10587.AA	0.65	0.42-1.02	0.063
NET1.10661.AA	0.77	0.5-1.19	0.242
IL15RA.10678.AA	0.9	0.59-1.37	0.616
PFKFB3.10703.AA	1.05	0.67-1.66	0.825
KIN.10722.AA	1.13	0.74-1.73	0.561
GATA3.10728.AA	0.51	0.31-0.85	0.009
OPTN.10778.AA	0.77	0.5-1.18	0.228
BEND7.10801.AA	0.72	0.46-1.12	0.148
MLLT10.10972.AA	0.69	0.44-1.06	0.09
KIAA1217.11007.AA	0.79	0.51-1.22	0.284
ABI1.11044.AA	0.97	0.63-1.48	0.882
YME1L1.11061.AA	0.9	0.59-1.38	0.629
MASTL.11064.AA	0.9	0.59-1.37	0.619
WAC.11104.AA	0.84	0.55-1.28	0.412
CREM.11239.AA	1.31	0.85-2.01	0.228
ZNF33A.11310.AA	1.68	1.06-2.65	0.027
RASSF4.11352.AA	0.88	0.57-1.34	0.543
SYT15.11437.AA	1.39	0.9-2.14	0.138
MAPK8.11475.AA	0.78	0.51-1.19	0.249
ASAH2B.11576.AA	0.74	0.47-1.18	0.21
RUFY2.11939.AA	0.94	0.61-1.45	0.783
PSAP.12067.AA	0.65	0.42-1.01	0.056
MRPS16.12137.AA	1.24	0.81-1.9	0.324
PPP3CB.12156.AA	1.03	0.68-1.58	0.88
ZSWIM8.12234.AA	1.08	0.7-1.66	0.729
RPS24.12297.AA	1.57	1.01-2.45	0.046
PPIF.12303.AA	0.87	0.56-1.33	0.517
FAM213A.12365.AA	1.43	0.92-2.21	0.111
MMRN2.12439.AA	1.31	0.85-2.03	0.227
SNCG.12440.AA	0.56	0.35-0.89	0.014
FAS.12475.AA	0.91	0.59-1.41	0.681
MMS19.12718.AA	0.9	0.58-1.41	0.653
ZFYVE27.12738.AA	1.42	0.92-2.19	0.112
HPS1.12763.AA	0.86	0.56-1.32	0.492
SFXN3.12871.AA	1.08	0.7-1.66	0.733
MGEA5.12919.AA	0.81	0.53-1.24	0.333
NOLC1.12942.AA	1.02	0.67-1.57	0.925
NFKB2.12948.AA	0.82	0.54-1.26	0.368
CALHM2.13012.AA	0.95	0.62-1.45	0.802
CALHM2.13017.AA	0.84	0.53-1.31	0.433
ZDHHC6.13114.AA	1.15	0.75-1.76	0.513
TCF7L2.13149.AA	0.76	0.49-1.18	0.218
ABLIM1.13208.AA	1.25	0.78-2	0.359
FAM45A.13256.AA	1.17	0.75-1.83	0.485
TIAL1.13269.AA	0.94	0.62-1.44	0.788
TACC2.13342.AA	1.27	0.82-1.97	0.28
FAM24B.13383.AA	0.91	0.55-1.5	0.714
BUB3.13390.AA	1.43	0.93-2.2	0.107
TUBGCP2.13533.AA	1.39	0.9-2.14	0.138
TUBGCP2.13535.AA	0.88	0.57-1.35	0.554
FUOM.13553.AA	0.81	0.52-1.24	0.332
RIC8A.13587.AA	1.04	0.68-1.59	0.859
RIC8A.13588.AA	1.08	0.71-1.65	0.728
RIC8A.13590.AA	1.37	0.89-2.11	0.158
SIRT3.13601.AA	1.1	0.72-1.67	0.674
SIRT3.13602.AA	1.45	0.93-2.24	0.099
ATHL1.13639.AA	1.26	0.79-1.99	0.33
RNH1.13668.AA	0.75	0.49-1.16	0.202
RNH1.13671.AA	0.71	0.46-1.11	0.132
RNH1.13672.AA	0.96	0.63-1.47	0.857
RNH1.13675.AA	0.76	0.49-1.19	0.227
RNH1.13679.AA	1.03	0.67-1.57	0.908
RASSF7.13691.AA	0.95	0.62-1.44	0.797
PHRF1.13697.AA	1.01	0.65-1.59	0.953
IRF7.13716.AA	1.09	0.71-1.66	0.699
EPS8L2.13730.AA	0.76	0.49-1.16	0.205
TALDO1.13737.AA	0.91	0.6-1.4	0.684
PDDC1.13753.AA	0.78	0.51-1.2	0.261
PIDD.13769.AA	0.85	0.56-1.31	0.465
AP2A2.13822.AA	0.94	0.61-1.44	0.774
CDKN1C.13928.AA	1.15	0.75-1.78	0.525
CARS.13946.AA	0.98	0.63-1.52	0.914
TRIM6.14065.AA	1.1	0.69-1.74	0.702
TRIM5.14073.AA	1.08	0.71-1.66	0.715
SMPD1.14098.AA	0.73	0.48-1.13	0.159
SMPD1.14111.AA	1.16	0.76-1.77	0.495
ARFIP2.14141.AA	1.07	0.7-1.64	0.743
RRP8.14162.AA	1.11	0.72-1.71	0.623
ILK.14177.AA	1.02	0.67-1.56	0.929
RIC3.14222.AA	0.73	0.45-1.2	0.221
RPL27A.14255.AA	0.76	0.48-1.2	0.242
RPL27A.14257.AA	1.14	0.74-1.74	0.552
RPL27A.14258.AA	1.47	0.93-2.34	0.098
RPL27A.14259.AA	0.64	0.4-1.04	0.07
TMEM41B.14313.AA	0.91	0.58-1.41	0.666
AMPD3.14350.AA	0.95	0.61-1.47	0.803
AMPD3.14351.AA	0.98	0.62-1.55	0.932
ZBED5.14401.AA	0.78	0.5-1.22	0.285
DKK3.14409.AA	0.83	0.53-1.29	0.4
ARNTL.14439.AA	1.13	0.74-1.72	0.578
ARNTL.14442.AA	0.67	0.43-1.04	0.072
CYP2R1.14480.AA	1.22	0.79-1.86	0.368
PLEKHA7.14510.AA	0.86	0.55-1.36	0.524
RPS13.14513.AA	0.64	0.41-0.99	0.047
SAAL1.14568.AA	0.69	0.44-1.07	0.095
METTL15.14787.AA	0.98	0.63-1.53	0.932
ELP4.14827.AA	1.12	0.71-1.77	0.624
LMO2.14938.AA	0.99	0.62-1.58	0.972
CD44.14979.AA	1.73	1.04-2.89	0.035
API5.15450.AA	0.9	0.58-1.38	0.62
ALKBH3.15468.AA	0.95	0.63-1.46	0.83
PEX16.15522.AA	1.27	0.83-1.95	0.271
PHF21A.15536.AA	0.75	0.47-1.19	0.218
DGKZ.15545.AA	0.61	0.39-0.95	0.03
DGKZ.15547.AA	0.9	0.59-1.39	0.641
DGKZ.15548.AA	0.88	0.57-1.34	0.548
DGKZ.15549.AA	1.05	0.69-1.62	0.809
ATG13.15597.AA	1.01	0.64-1.61	0.961
C11orf49.15611.AA	1.19	0.78-1.82	0.422
ARFGAP2.15641.AA	1.12	0.73-1.71	0.602
ARFGAP2.15657.AA	1.36	0.89-2.1	0.159
NR1H3.15700.AA	1.4	0.91-2.16	0.126
NR1H3.15702.AA	1.1	0.72-1.69	0.654
SPI1.15732.AA	1	0.66-1.53	0.997
SLC39A13.15742.AA	1.08	0.7-1.64	0.734
CELF1.15763.AA	1.5	0.97-2.32	0.071
CELF1.15765.AA	1.14	0.73-1.78	0.565
CELF1.15766.AA	1.42	0.89-2.27	0.144
SLC43A3.15837.AA	0.75	0.47-1.2	0.228
SLC43A3.15838.AA	1.72	1.02-2.91	0.043
TIMM10.15855.AA	1.16	0.76-1.78	0.485
SERPING1.15867.AA	0.77	0.5-1.19	0.243
SERPING1.15873.AA	0.94	0.61-1.44	0.781
MED19.15889.AA	1.15	0.75-1.76	0.516
TMX2.15918.AA	0.9	0.58-1.4	0.653
TMX2.15922.AA	0.95	0.62-1.45	0.798
TMX2.15923.AA	0.76	0.49-1.16	0.201
CTNND1.15934.AA	1.13	0.74-1.74	0.577
CTNND1.15941.AA	1.36	0.84-2.19	0.208
FAM111A.16025.AA	1.29	0.82-2.04	0.268
FAM111A.16027.AA	0.97	0.63-1.48	0.874
DDB1.16156.AA	0.91	0.59-1.39	0.65
CYB561A3.16164.AA	0.93	0.61-1.43	0.754
CPSF7.16213.AA	0.99	0.65-1.5	0.948
FADS3.16304.AA	1.07	0.7-1.64	0.738
FTH1.16332.AA	0.81	0.48-1.36	0.426
FTH1.16334.AA	1.02	0.67-1.56	0.921
ASRGL1.16342.AA	0.88	0.55-1.44	0.621
EML3.16362.AA	1.36	0.88-2.11	0.164
EML3.16364.AA	1.17	0.76-1.81	0.465
EML3.16365.AA	1.13	0.74-1.74	0.561
B3GAT3.16371.AA	1.29	0.84-1.98	0.247
B3GAT3.16372.AA	0.9	0.59-1.37	0.62
UBXN1.16397.AA	0.92	0.6-1.4	0.684
BSCL2.16406.AA	0.82	0.54-1.26	0.375
POLR2G.16422.AA	1.14	0.74-1.74	0.555
STX5.16441.AA	1.12	0.73-1.72	0.607
STX5.16450.AA	0.98	0.64-1.5	0.941
WDR74.16461.AA	0.94	0.6-1.47	0.778
MARK2.16546.AA	1.44	0.93-2.24	0.105
NAA40.16552.AA	0.97	0.63-1.48	0.871
OTUB1.16564.AA	0.98	0.64-1.49	0.92
STIP1.16572.AA	0.78	0.51-1.21	0.27
FERMT3.16573.AA	0.86	0.54-1.38	0.537
TRPT1.16579.AA	0.75	0.48-1.15	0.186
DNAJC4.16597.AA	0.98	0.64-1.49	0.921
VEGFB.16601.AA	1.07	0.7-1.64	0.747
GPR137.16622.AA	0.81	0.53-1.25	0.341
ESRRA.16632.AA	0.74	0.48-1.15	0.181
TRMT112.16634.AA	1.1	0.72-1.69	0.663
RPS6KA4.16648.AA	1.86	1.18-2.92	0.007
SF1.16681.AA	1.1	0.72-1.68	0.65
MAP4K2.16691.AA	0.91	0.6-1.4	0.676
FAU.16772.AA	0.68	0.44-1.05	0.082
FAU.16776.AA	1.41	0.89-2.24	0.146
SYVN1.16795.AA	1.28	0.84-1.97	0.253
SYVN1.16796.AA	1.09	0.71-1.67	0.691
SCYL1.16856.AA	1.03	0.67-1.57	0.901
SCYL1.16858.AA	1.14	0.75-1.74	0.541
SCYL1.16859.AA	1.05	0.69-1.61	0.805
SCYL1.16860.AA	0.98	0.64-1.5	0.942
FAM89B.16872.AA	1.24	0.81-1.91	0.318
FAM89B.16873.AA	1.49	0.96-2.33	0.076
FAM89B.16874.AA	0.82	0.54-1.26	0.37
EFEMP2.16932.AA	1.06	0.69-1.62	0.793
EFEMP2.16934.AA	0.88	0.57-1.36	0.568
C11orf68.16949.AA	0.98	0.64-1.49	0.916
DRAP1.16952.AA	1.26	0.82-1.95	0.297
SART1.16956.AA	0.75	0.49-1.16	0.2
EIF1AD.16960.AA	0.92	0.59-1.43	0.719
EIF1AD.16961.AA	0.92	0.59-1.43	0.708
EIF1AD.16962.AA	0.81	0.5-1.3	0.377
EIF1AD.16963.AA	1.13	0.7-1.8	0.62
EIF1AD.16965.AA	1	0.66-1.53	0.983
EIF1AD.16974.AA	1.03	0.67-1.58	0.89
KLC2.16996.AA	1.11	0.7-1.76	0.649
BRMS1.17020.AA	1.17	0.76-1.78	0.475
SLC29A2.17025.AA	0.75	0.48-1.15	0.182
MRPL11.17031.AA	0.8	0.51-1.23	0.307
DPP3.17040.AA	1.21	0.77-1.89	0.412
BBS1.17051.AA	1.09	0.71-1.66	0.697
CCS.17073.AA	0.7	0.45-1.09	0.115
CCS.17074.AA	0.67	0.43-1.05	0.08
C11orf80.17121.AA	0.91	0.6-1.4	0.678
C11orf80.17123.AA	1.13	0.72-1.76	0.591
RCE1.17133.AA	1.19	0.76-1.85	0.445
RHOD.17148.AA	1.37	0.89-2.11	0.156
SSH3.17161.AA	1.36	0.88-2.12	0.169
SSH3.17168.AA	1.09	0.71-1.67	0.695
RAD9A.17181.AA	1.12	0.73-1.71	0.619
PPP1CA.17185.AA	0.77	0.5-1.18	0.223
TBC1D10C.17192.AA	0.98	0.64-1.5	0.94
RPS6KB2.17202.AA	0.93	0.59-1.48	0.758
TMEM134.17233.AA	0.92	0.6-1.4	0.696
TMEM134.17234.AA	0.68	0.44-1.04	0.077
TMEM134.17236.AA	1.27	0.83-1.95	0.276
PITPNM1.17241.AA	0.79	0.51-1.21	0.271
UNC93B1.17268.AA	1.21	0.79-1.85	0.387
SUV420H1.17297.AA	1.52	0.96-2.39	0.071
PPP6R3.17312.AA	1.03	0.67-1.58	0.902
PPP6R3.17314.AA	1.17	0.74-1.87	0.498
PPP6R3.17317.AA	0.7	0.44-1.11	0.13
MRPL21.17343.AA	0.86	0.56-1.32	0.497
FAM86C1.17444.AA	0.89	0.58-1.36	0.59
RNF121.17460.AA	0.95	0.62-1.46	0.815
LRTOMT.17547.AA	1.62	1.03-2.56	0.036
ANAPC15.17567.AA	1.2	0.78-1.84	0.401
ANAPC15.17568.AA	0.74	0.48-1.15	0.178
FOLR2.17586.AA	0.93	0.61-1.42	0.725
ATG16L2.17653.AA	0.93	0.61-1.42	0.736
ATG16L2.17666.AA	1.08	0.71-1.64	0.73
ATG16L2.17667.AA	1.03	0.66-1.61	0.89
P2RY2.17680.AA	0.72	0.45-1.16	0.176
PPME1.17765.AA	1.01	0.66-1.56	0.946
XRRA1.17786.AA	0.95	0.62-1.45	0.803
RPS3.17839.AA	1.39	0.89-2.18	0.144
RPS3.17848.AA	0.95	0.6-1.5	0.812
TMEM126A.18126.AA	1.58	1.02-2.47	0.042
CREBZF.18138.AA	0.73	0.47-1.15	0.178
PICALM.18171.AA	1.23	0.79-1.91	0.362
CTSC.18214.AA	0.97	0.64-1.48	0.898
CHORDC1.18268.AA	1.09	0.71-1.67	0.698
CHORDC1.18271.AA	1.68	1.06-2.65	0.026
SMCO4.18302.AA	0.81	0.53-1.24	0.337
KIAA1731.18305.AA	1.26	0.8-1.99	0.322
TAF1D.18315.AA	0.88	0.56-1.38	0.578
TAF1D.18319.AA	0.86	0.56-1.32	0.498
TAF1D.18320.AA	0.88	0.58-1.35	0.565
TAF1D.18322.AA	1.19	0.78-1.83	0.416
C11orf54.18325.AA	1.05	0.67-1.64	0.843
MRE11A.18336.AA	0.71	0.46-1.1	0.124
ANKRD49.18351.AA	0.9	0.56-1.46	0.675
PDGFD.18490.AA	0.76	0.47-1.23	0.262
CASP1.18541.AA	1.24	0.74-2.06	0.413
ALG9.18684.AA	1.19	0.78-1.83	0.423
C11orf57.18722.AA	0.71	0.46-1.11	0.136
IL18.18744.AA	0.95	0.6-1.51	0.831
RBM7.18824.AA	1.22	0.78-1.91	0.377
SIK3.18875.AA	1.12	0.73-1.71	0.613
SIDT2.18890.AA	1.02	0.66-1.56	0.935
BACE1.18910.AA	0.8	0.52-1.23	0.302
FXYD6.18939.AA	1.24	0.8-1.92	0.335
TMEM25.19012.AA	0.91	0.59-1.39	0.663
TMEM25.19013.AA	1.02	0.67-1.56	0.925
TMEM25.19017.AA	1.21	0.78-1.88	0.402
TMEM25.19018.AA	0.95	0.62-1.45	0.804
TMEM25.19022.AA	1.05	0.68-1.6	0.84
TMEM25.19023.AA	0.95	0.61-1.48	0.832
CCDC84.19050.AA	1.37	0.89-2.11	0.149
RPS25.19055.AA	1.21	0.78-1.89	0.398
HYOU1.19086.AA	0.73	0.48-1.13	0.162
DPAGT1.19114.AA	0.81	0.53-1.24	0.338
C2CD2L.19121.AA	1.06	0.69-1.64	0.78
HINFP.19122.AA	1.04	0.68-1.6	0.844
NLRX1.19128.AA	1.04	0.68-1.59	0.851
OAF.19156.AA	0.63	0.41-0.99	0.043
TMEM136.19161.AA	1.14	0.74-1.75	0.557
TBCEL.19169.AA	0.63	0.39-1.01	0.055
TBRG1.19222.AA	0.72	0.47-1.11	0.138
NRGN.19230.AA	1.15	0.74-1.79	0.532
ROBO4.19252.AA	1.39	0.9-2.16	0.138
TMEM218.19263.AA	1	0.66-1.53	0.992
TMEM218.19279.AA	0.97	0.6-1.57	0.901
FAM118B.19371.AA	1.17	0.76-1.81	0.482
NFRKB.19462.AA	0.92	0.57-1.48	0.726
ZBTB44.19496.AA	0.95	0.62-1.45	0.799
ACAD8.19553.AA	0.94	0.61-1.45	0.79
RAD52.19642.AA	0.86	0.55-1.35	0.519
VAMP1.19866.AA	1.23	0.77-1.94	0.385
VAMP1.19867.AA	1.01	0.65-1.59	0.951
NOP2.19892.AA	1.31	0.83-2.04	0.243
CHD4.19897.AA	1.14	0.74-1.75	0.548
ING4.19909.AA	1.28	0.83-1.98	0.258
ING4.19912.AA	1.23	0.8-1.89	0.34
ZNF384.19925.AA	1.13	0.73-1.77	0.582
PTMS.19966.AA	1.26	0.82-1.96	0.291
CD4.19971.AA	1.19	0.77-1.85	0.431
ENO2.20015.AA	0.7	0.44-1.09	0.115
C12orf57.20021.AA	0.82	0.54-1.26	0.371
PTPN6.20028.AA	1.05	0.68-1.6	0.837
PTPN6.20034.AA	0.74	0.48-1.14	0.178
C1S.20070.AA	1.04	0.66-1.63	0.881
C1RL.20074.AA	1.53	0.98-2.38	0.059
PEX5.20088.AA	0.82	0.53-1.27	0.376
CD163.20098.AA	0.84	0.55-1.29	0.429
PHC1.20215.AA	0.86	0.55-1.33	0.491
EMP1.20538.AA	0.78	0.5-1.22	0.278
ATF7IP.20549.AA	0.71	0.45-1.12	0.145
DERA.20597.AA	0.89	0.58-1.36	0.599
C2CD5.20732.AA	1.06	0.68-1.64	0.801
CASC1.20784.AA	1.13	0.73-1.73	0.589
CAPRIN2.20940.AA	1.06	0.69-1.62	0.782
CAPRIN2.20942.AA	1.37	0.87-2.16	0.179
CAPRIN2.20943.AA	0.97	0.61-1.53	0.888
DDX11.20964.AA	1.73	1.09-2.73	0.02
DDX11.20970.AA	0.78	0.5-1.21	0.271
DDX11.20971.AA	0.62	0.39-0.97	0.035
DDX11.20974.AA	0.71	0.45-1.13	0.145
PPHLN1.21220.AA	0.96	0.59-1.56	0.878
ASB8.21436.AA	0.81	0.52-1.25	0.331
ASB8.21437.AA	1.04	0.67-1.61	0.874
ASB8.21443.AA	0.86	0.56-1.33	0.503
DDX23.21485.AA	1.03	0.67-1.6	0.89
FKBP11.21499.AA	0.84	0.55-1.3	0.434
PRKAG1.21506.AA	0.95	0.62-1.45	0.814
PRKAG1.21507.AA	0.94	0.62-1.44	0.782
LMBR1L.21519.AA	1.21	0.79-1.85	0.386
PRPF40B.21599.AA	0.61	0.39-0.95	0.029
PRPF40B.21600.AA	0.92	0.6-1.4	0.697
CERS5.21680.AA	1.22	0.8-1.87	0.351
LIMA1.21693.AA	0.59	0.37-0.93	0.025
LIMA1.21695.AA	0.85	0.55-1.31	0.449
SLC11A2.21738.AA	1.59	0.99-2.55	0.053
LETMD1.21742.AA	1.05	0.69-1.6	0.819
LETMD1.21755.AA	1.21	0.78-1.88	0.398
TFCP2.21800.AA	1.04	0.68-1.59	0.866
DAZAP2.21814.AA	1.26	0.82-1.94	0.288
EIF4B.21920.AA	1.16	0.76-1.78	0.481
IGFBP6.21938.AA	1.14	0.74-1.75	0.56
CSAD.21951.AA	1.03	0.67-1.57	0.896
RARG.21983.AA	1	0.64-1.57	0.999
PFDN5.21988.AA	1.28	0.82-1.99	0.283
PFDN5.21993.AA	1.57	1-2.46	0.049
PRR13.22030.AA	0.99	0.65-1.51	0.96
PRR13.22033.AA	0.8	0.52-1.23	0.31
PRR13.22034.AA	0.85	0.55-1.3	0.448
PRR13.22036.AA	0.75	0.48-1.18	0.218
PRR13.22038.AA	1.12	0.73-1.72	0.594
PCBP2.22048.AA	1.35	0.87-2.08	0.176
PCBP2.22050.AA	1.12	0.73-1.72	0.591
PCBP2.22059.AA	1.41	0.92-2.18	0.117
TARBP2.22073.AA	0.89	0.58-1.36	0.588
TARBP2.22076.AA	1.19	0.78-1.82	0.425
ATP5G2.22100.AA	0.99	0.65-1.5	0.946
HNRNPA1.22145.AA	0.78	0.51-1.19	0.243
COPZ1.22174.AA	1.2	0.78-1.85	0.401
ITGA7.22217.AA	0.74	0.47-1.16	0.19
RDH5.22237.AA	0.84	0.52-1.33	0.449
RDH5.22238.AA	1.19	0.75-1.89	0.454
CD63.22249.AA	0.68	0.43-1.08	0.105
CD63.22250.AA	0.89	0.54-1.48	0.665
ORMDL2.22257.AA	0.78	0.5-1.21	0.27
ESYT1.22370.AA	1.6	1.02-2.52	0.042
MYL6B.22373.AA	1.25	0.82-1.92	0.301
MYL6.22381.AA	0.79	0.51-1.21	0.271
MYL6.22387.AA	1.08	0.7-1.68	0.721
PAN2.22426.AA	0.9	0.58-1.38	0.622
STAT2.22430.AA	0.93	0.6-1.43	0.734
GLS2.22441.AA	0.83	0.54-1.27	0.389
NACA.22491.AA	0.86	0.55-1.32	0.484
NACA.22501.AA	0.79	0.52-1.22	0.29
SHMT2.22546.AA	0.95	0.62-1.45	0.808
MARS.22601.AA	1	0.65-1.52	0.99
DDIT3.22626.AA	0.98	0.63-1.5	0.908
DDIT3.22627.AA	1.11	0.73-1.71	0.619
DDIT3.22629.AA	0.94	0.61-1.43	0.765
MBD6.22636.AA	0.79	0.51-1.22	0.281
DTX3.22657.AA	0.69	0.44-1.07	0.093
DTX3.22660.AA	0.91	0.59-1.39	0.652
OS9.22697.AA	0.85	0.56-1.3	0.463
OS9.22719.AA	1.17	0.77-1.79	0.465
TSPAN31.22726.AA	0.7	0.45-1.08	0.106
CTDSP2.22767.AA	1.21	0.79-1.86	0.375
TMBIM4.22906.AA	1.05	0.68-1.61	0.82
MDM1.22932.AA	1.11	0.7-1.73	0.662
RAP1B.22945.AA	1.24	0.8-1.92	0.338
NAP1L1.23477.AA	0.82	0.54-1.27	0.379
NAP1L1.23479.AA	1.09	0.71-1.68	0.682
NAP1L1.23481.AA	1.06	0.69-1.63	0.787
NAP1L1.23482.AA	1.12	0.72-1.76	0.609
NUDT4.23680.AA	0.96	0.63-1.47	0.869
MRPL42.23704.AA	1.17	0.76-1.78	0.479
VEZT.23756.AA	0.7	0.45-1.08	0.108
VEZT.23757.AA	1.04	0.68-1.6	0.852
VEZT.23766.AA	0.93	0.59-1.48	0.773
METAP2.23795.AA	0.9	0.59-1.37	0.609
LTA4H.23824.AA	1.41	0.91-2.17	0.123
SLC25A3.23861.AA	1.28	0.84-1.97	0.256
ACTR6.23907.AA	0.78	0.51-1.19	0.247
CCDC53.24019.AA	0.93	0.61-1.42	0.737
APPL2.24134.AA	0.9	0.56-1.44	0.653
MTERFD3.24187.AA	1.33	0.85-2.06	0.209
ALKBH2.24276.AA	1.28	0.84-1.97	0.25
KCTD10.24294.AA	0.81	0.5-1.3	0.377
KCTD10.24295.AA	0.95	0.61-1.49	0.833
KCTD10.24296.AA	1.01	0.65-1.58	0.955
KCTD10.24302.AA	0.72	0.45-1.13	0.151
UBE3B.24313.AA	0.64	0.41-1	0.048
MMAB.24320.AA	1.14	0.75-1.74	0.543
GIT2.24375.AA	0.74	0.48-1.14	0.177
GIT2.24391.AA	1.02	0.65-1.61	0.923
C12orf76.24407.AA	1.07	0.69-1.64	0.766
TCTN1.24462.AA	1.35	0.87-2.08	0.175
TCTN1.24470.AA	1.31	0.85-2.02	0.217
OAS1.24603.AA	1.07	0.7-1.63	0.753
RASAL1.24615.AA	1.23	0.8-1.9	0.339
RASAL1.24616.AA	0.75	0.48-1.15	0.185
RASAL1.24617.AA	0.91	0.59-1.38	0.647
DDX54.24619.AA	0.95	0.62-1.45	0.817
C12orf52.24620.AA	0.74	0.48-1.14	0.168
IQCD.24626.AA	0.98	0.64-1.49	0.916
FBXO21.24678.AA	1.07	0.7-1.66	0.745
RPLP0.24727.AA	1	0.64-1.55	0.998
RPLP0.24728.AA	0.98	0.64-1.51	0.931
RPLP0.24732.AA	1.15	0.75-1.76	0.513
RPLP0.24734.AA	0.71	0.45-1.11	0.137
RPLP0.24740.AA	0.8	0.52-1.23	0.307
PXN.24747.AA	1.12	0.7-1.79	0.635
PXN.24750.AA	1.2	0.78-1.84	0.416
DYNLL1.24762.AA	1.31	0.85-2.04	0.224
DYNLL1.24765.AA	0.95	0.62-1.45	0.812
RNF10.24771.AA	1.17	0.77-1.8	0.461
C12orf43.24812.AA	0.75	0.48-1.16	0.19
ANAPC5.24862.AA	0.95	0.62-1.44	0.799
PSMD9.24910.AA	0.74	0.48-1.13	0.161
DIABLO.24939.AA	0.93	0.61-1.42	0.725
RSRC2.24966.AA	1.08	0.71-1.66	0.711
RSRC2.24968.AA	0.76	0.46-1.24	0.276
RSRC2.24971.AA	1.1	0.72-1.68	0.667
OGFOD2.25012.AA	0.74	0.48-1.14	0.178
OGFOD2.25015.AA	0.97	0.64-1.48	0.891
ARL6IP4.25026.AA	1.12	0.73-1.71	0.611
ARL6IP4.25027.AA	1.16	0.76-1.78	0.489
ARL6IP4.25028.AA	0.55	0.35-0.87	0.01
ARL6IP4.25031.AA	0.91	0.59-1.38	0.646
DDX55.25090.AA	1.2	0.78-1.83	0.411
TCTN2.25110.AA	0.73	0.46-1.16	0.185
CCDC92.25123.AA	0.99	0.64-1.51	0.948
ZNF664.25134.AA	1.2	0.78-1.83	0.405
NCOR2.25146.AA	1.09	0.7-1.7	0.691
NCOR2.25147.AA	0.87	0.56-1.35	0.527
NCOR2.25149.AA	0.83	0.52-1.32	0.429
CHFR.25313.AA	1.21	0.78-1.86	0.392
CHFR.25315.AA	1.36	0.86-2.16	0.185
ZNF140.25329.AA	1.13	0.73-1.75	0.59
ZDHHC20.25454.AA	1.03	0.64-1.66	0.903
GTF3A.25534.AA	0.94	0.62-1.44	0.789
HMGB1.25570.AA	1.1	0.72-1.68	0.666
N4BP2L2.25596.AA	0.85	0.55-1.29	0.439
EXOSC8.25655.AA	1.2	0.79-1.84	0.393
SUPT20H.25663.AA	1.21	0.79-1.86	0.37
SUPT20H.25664.AA	0.87	0.57-1.33	0.517
SUPT20H.25665.AA	0.88	0.57-1.35	0.563
SUPT20H.25667.AA	1.41	0.89-2.24	0.146
ZC3H13.25815.AA	1.25	0.82-1.92	0.305
CDADC1.25882.AA	1.37	0.89-2.12	0.15
TDRD3.26021.AA	0.95	0.62-1.45	0.816
TDRD3.26026.AA	1.12	0.7-1.79	0.638
LMO7.26065.AA	0.81	0.53-1.23	0.318
RBM26.26101.AA	0.87	0.56-1.33	0.514
BIVM.26220.AA	1.27	0.82-1.94	0.28
CARKD.26254.AA	1.1	0.72-1.69	0.645
ATP11A.26311.AA	0.73	0.46-1.18	0.202
ATP11A.26312.AA	0.66	0.41-1.07	0.09
PCID2.26361.AA	0.88	0.57-1.36	0.573
TFDP1.26392.AA	1.1	0.72-1.68	0.67
GAS6.26399.AA	0.79	0.52-1.21	0.284
CDC16.26408.AA	1.02	0.66-1.56	0.945
CDC16.26409.AA	1.02	0.66-1.56	0.936
PARP2.26427.AA	1.38	0.89-2.13	0.154
RNASE1.26467.AA	0.56	0.34-0.91	0.02
RNASE1.26470.AA	1.1	0.72-1.68	0.653
METTL17.26474.AA	0.82	0.53-1.25	0.35
METTL17.26479.AA	1.01	0.66-1.54	0.97
HNRNPC.26535.AA	1.02	0.67-1.56	0.923
HNRNPC.26539.AA	0.97	0.63-1.48	0.876
HNRNPC.26549.AA	0.93	0.61-1.41	0.721
HNRNPC.26559.AA	0.67	0.43-1.05	0.081
METTL3.26599.AA	0.76	0.49-1.17	0.215
MRPL52.26645.AA	0.6	0.38-0.93	0.024
RBM23.26651.AA	1.25	0.82-1.92	0.304
ACIN1.26703.AA	1.31	0.85-2.01	0.215
ACIN1.26704.AA	1.05	0.68-1.6	0.837
C14orf119.26709.AA	0.75	0.48-1.15	0.185
PCK2.26819.AA	1.1	0.72-1.68	0.665
DCAF11.26836.AA	0.91	0.6-1.4	0.679
DCAF11.26840.AA	0.66	0.42-1.04	0.075
EMC9.26855.AA	1.01	0.66-1.55	0.948
EMC9.26856.AA	1.14	0.75-1.75	0.533
EMC9.26857.AA	1.26	0.82-1.93	0.296
PSME2.26862.AA	0.75	0.49-1.15	0.193
PSME2.26863.AA	0.74	0.48-1.14	0.175
PSME2.26864.AA	1.32	0.85-2.03	0.215
IPO4.26885.AA	1.05	0.69-1.6	0.828
TM9SF1.26896.AA	0.93	0.61-1.43	0.754
TM9SF1.26898.AA	0.94	0.62-1.44	0.779
GMPR2.26919.AA	0.93	0.61-1.43	0.755
RABGGTA.26951.AA	1.54	1-2.39	0.052
DHRS1.26955.AA	0.84	0.55-1.29	0.432
KHNYN.27002.AA	0.68	0.44-1.06	0.089
SDR39U1.27009.AA	1.18	0.77-1.81	0.44
ARHGAP5.27129.AA	0.83	0.53-1.29	0.407
SNX6.27164.AA	1.22	0.78-1.91	0.374
PSMA6.27227.AA	0.82	0.53-1.26	0.359
NFKBIA.27236.AA	0.68	0.44-1.05	0.081
MBIP.27246.AA	0.74	0.48-1.14	0.174
SFTA3.27257.AA	0.8	0.52-1.23	0.308
SFTA3.27281.AA	0.76	0.49-1.17	0.21
NKX21.27288.AA	0.78	0.51-1.21	0.266
CDKL1.27475.AA	0.91	0.58-1.41	0.67
C14orf166.27535.AA	1.12	0.73-1.71	0.607
PSMA3.27688.AA	1.32	0.85-2.04	0.212
PSMA3.27693.AA	1.05	0.68-1.61	0.825
TIMM9.27707.AA	1.03	0.67-1.57	0.906
JKAMP.27751.AA	1.03	0.67-1.59	0.891
SLC38A6.27787.AA	0.86	0.55-1.33	0.489
SLC38A6.27790.AA	0.96	0.59-1.55	0.854
HIF1A.27803.AA	0.81	0.51-1.27	0.351
SYNE2.27843.AA	0.98	0.64-1.5	0.935
SYNE2.27845.AA	1.49	0.96-2.31	0.073
ZBTB25.27884.AA	1.07	0.7-1.63	0.768
CHURC1.27913.AA	0.76	0.49-1.16	0.205
MAX.27947.AA	1.22	0.8-1.87	0.358
MPP5.28046.AA	0.74	0.47-1.15	0.174
PIGH.28075.AA	1.02	0.66-1.56	0.935
PIGH.28079.AA	1.23	0.8-1.91	0.346
ACTN1.28115.AA	0.96	0.62-1.47	0.835
DCAF5.28124.AA	1.36	0.86-2.15	0.195
SLC39A9.28146.AA	1	0.65-1.53	0.999
SRSF5.28158.AA	0.9	0.59-1.39	0.643
SRSF5.28159.AA	0.66	0.42-1.04	0.075
MED6.28185.AA	0.78	0.51-1.19	0.244
SIPA1L1.28198.AA	1.12	0.73-1.72	0.593
RGS6.28216.AA	0.9	0.58-1.38	0.62
DCAF4.28234.AA	1.3	0.84-2.01	0.238
DCAF4.28239.AA	1.15	0.74-1.78	0.54
DCAF4.28241.AA	1.55	0.98-2.46	0.061
ZNF410.28330.AA	0.86	0.56-1.31	0.483
ZNF410.28332.AA	1.13	0.74-1.73	0.583
ABCD4.28379.AA	1.23	0.8-1.89	0.337
FCF1.28421.AA	1.01	0.63-1.62	0.959
FCF1.28422.AA	0.88	0.58-1.35	0.564
FCF1.28423.AA	0.75	0.49-1.15	0.191
DLST.28438.AA	0.89	0.58-1.36	0.582
PGF.28459.AA	0.75	0.49-1.16	0.197
EIF2B2.28462.AA	0.94	0.62-1.44	0.788
TTLL5.28522.AA	0.96	0.63-1.46	0.841
KIAA1737.28576.AA	0.98	0.62-1.54	0.929
SLIRP.28619.AA	0.85	0.56-1.3	0.464
TSHR.28667.AA	0.81	0.53-1.25	0.347
TSHR.28668.AA	1.08	0.71-1.65	0.727
ZC3H14.28712.AA	1.44	0.93-2.21	0.101
ZC3H14.28713.AA	1.8	1.15-2.82	0.011
ZC3H14.28714.AA	1.19	0.77-1.83	0.438
ITPK1.29023.AA	1.13	0.74-1.74	0.57
DDX24.29051.AA	0.93	0.61-1.42	0.728
IFI27L1.29070.AA	0.76	0.5-1.16	0.207
IFI27.29088.AA	0.99	0.65-1.51	0.965
SERPINA1.29115.AA	1.38	0.89-2.14	0.155
SERPINA1.29123.AA	0.77	0.5-1.2	0.251
BDKRB2.29188.AA	0.73	0.46-1.16	0.183
SLC25A29.29255.AA	1.2	0.78-1.83	0.408
SLC25A29.29256.AA	1.17	0.76-1.79	0.473
SLC25A29.29257.AA	0.92	0.6-1.4	0.695
WDR20.29343.AA	0.93	0.61-1.43	0.737
MOK.29379.AA	0.63	0.4-0.98	0.042
MARK3.29451.AA	1.14	0.75-1.74	0.548
KLC1.29491.AA	0.72	0.47-1.12	0.143
ZFYVE21.29514.AA	0.84	0.55-1.29	0.429
ADSSL1.29551.AA	1.34	0.87-2.05	0.187
ADSSL1.29553.AA	0.88	0.57-1.35	0.55
AKT1.29565.AA	1.45	0.93-2.25	0.099
CEP170B.29574.AA	1.13	0.74-1.73	0.571
BRF1.29613.AA	1.18	0.77-1.81	0.436
BRF1.29614.AA	0.71	0.46-1.11	0.133
PACS2.29634.AA	1.35	0.88-2.08	0.173
MTA1.29646.AA	1.1	0.72-1.69	0.655
CYFIP1.29679.AA	1.02	0.65-1.6	0.935
SNRPN.29702.AA	0.91	0.59-1.41	0.674
SNRPN.29703.AA	0.9	0.59-1.38	0.637
SNRPN.29704.AA	1.08	0.71-1.65	0.709
SCG5.29822.AA	1.09	0.71-1.68	0.701
KNSTRN.29975.AA	0.92	0.6-1.41	0.706
KNSTRN.29977.AA	0.99	0.65-1.51	0.955
BAHD1.29982.AA	0.8	0.52-1.24	0.321
BAHD1.29983.AA	1.08	0.7-1.68	0.724
DNAJC17.30040.AA	0.66	0.43-1.02	0.063
JMJD7.30119.AA	0.76	0.48-1.2	0.238
CAPN3.30152.AA	1.06	0.69-1.62	0.805
SNAP23.30179.AA	0.91	0.59-1.39	0.656
CCNDBP1.30219.AA	0.93	0.61-1.43	0.757
TUBGCP4.30255.AA	1.13	0.72-1.76	0.592
CKMT1B.30282.AA	1.74	1.1-2.74	0.018
CKMT1B.30283.AA	0.9	0.58-1.42	0.663
CKMT1B.30286.AA	0.65	0.4-1.05	0.076
CKMT1A.30308.AA	0.86	0.55-1.34	0.495
SORD.30382.AA	0.82	0.53-1.27	0.383
DUOXA2.30383.AA	1.59	1.01-2.51	0.047
DUOX1.30402.AA	0.99	0.65-1.5	0.946
BLOC1S6.30439.AA	0.91	0.57-1.43	0.679
DUT.30494.AA	0.74	0.48-1.14	0.174
COPS2.30514.AA	1.26	0.82-1.94	0.285
GALK2.30533.AA	1.52	0.94-2.47	0.09
GABPB1.30574.AA	1.42	0.9-2.22	0.129
TRPM7.30600.AA	0.93	0.6-1.46	0.764
DYX1C1.30739.AA	0.75	0.49-1.16	0.193
ZNF280D.30781.AA	0.94	0.61-1.44	0.776
TCF12.30788.AA	1.16	0.74-1.81	0.523
POLR2M.30880.AA	1.32	0.86-2.03	0.21
RNF111.30927.AA	0.99	0.64-1.52	0.946
RNF111.30928.AA	0.87	0.55-1.36	0.532
NARG2.30965.AA	0.83	0.54-1.28	0.4
TPM1.31008.AA	1.23	0.76-1.99	0.398
SNX1.31091.AA	0.68	0.44-1.06	0.089
SNX1.31093.AA	0.6	0.39-0.94	0.025
SNX1.31098.AA	1.39	0.89-2.19	0.147
CSNK1G1.31109.AA	1.29	0.84-1.98	0.242
TRIP4.31124.AA	1.12	0.73-1.71	0.605
PARP16.31165.AA	1.44	0.91-2.29	0.124
VWA9.31199.AA	1.3	0.85-1.99	0.231
VWA9.31224.AA	0.92	0.59-1.46	0.733
ANP32A.31374.AA	1.05	0.69-1.61	0.817
TLE3.31417.AA	0.97	0.63-1.5	0.89
PARP6.31528.AA	0.81	0.53-1.24	0.332
HEXA.31551.AA	1.06	0.69-1.63	0.79
BBS4.31564.AA	0.7	0.43-1.14	0.148
ADPGK.31585.AA	0.89	0.59-1.37	0.606
STOML1.31623.AA	1.09	0.71-1.67	0.686
PML.31633.AA	0.99	0.65-1.5	0.947
ULK3.31759.AA	0.66	0.43-1.02	0.063
MPI.31786.AA	0.94	0.61-1.43	0.764
FAM219B.31793.AA	0.84	0.54-1.29	0.418
FAM219B.31794.AA	1.36	0.86-2.17	0.189
SCAMP5.31822.AA	1.54	0.94-2.53	0.085
COMMD4.31849.AA	1.75	1.12-2.75	0.015
COMMD4.31850.AA	0.76	0.5-1.18	0.225
MAN2C1.31864.AA	1.06	0.69-1.62	0.793
MAN2C1.31865.AA	0.82	0.53-1.27	0.37
MAN2C1.31866.AA	1.12	0.73-1.71	0.601
MAN2C1.31875.AA	1.07	0.7-1.64	0.742
TBC1D2B.31994.AA	1.11	0.72-1.7	0.645
IDH3A.32013.AA	1.49	0.95-2.34	0.086
WDR61.32082.AA	1.02	0.67-1.55	0.938
WDR61.32085.AA	0.87	0.57-1.33	0.512
PSMA4.32108.AA	0.78	0.5-1.2	0.256
CTSH.32138.AA	1.08	0.7-1.65	0.73
ZFAND6.32171.AA	1.44	0.93-2.22	0.1
HOMER2.32244.AA	0.86	0.56-1.32	0.498
NMB.32310.AA	0.93	0.61-1.43	0.755
MRPS11.32375.AA	0.96	0.63-1.47	0.848
AP3S2.32458.AA	0.89	0.58-1.37	0.599
ZNF774.32485.AA	1.19	0.78-1.82	0.429
CRTC3.32490.AA	0.58	0.36-0.93	0.024
FES.32498.AA	1.09	0.71-1.67	0.698
MAN2A2.32517.AA	0.9	0.59-1.38	0.632
HDDC3.32524.AA	1.04	0.68-1.59	0.851
MCTP2.32589.AA	0.89	0.57-1.37	0.588
IGF1R.32601.AA	0.73	0.46-1.18	0.202
TTC23.32613.AA	0.96	0.63-1.47	0.866
LRRC28.32640.AA	0.6	0.38-0.94	0.024
WASH4P.32782.AA	0.92	0.6-1.41	0.71
RHBDF1.32792.AA	0.76	0.49-1.18	0.225
ITFG3.32857.AA	0.87	0.56-1.33	0.509
WDR90.32931.AA	0.84	0.54-1.29	0.421
RHOT2.32937.AA	0.93	0.61-1.41	0.721
RHOT2.32941.AA	1.13	0.74-1.73	0.581
RHOT2.32946.AA	0.82	0.54-1.26	0.373
STUB1.32951.AA	0.89	0.58-1.36	0.581
FAM173A.32964.AA	1.24	0.81-1.9	0.322
TELO2.33105.AA	1.26	0.82-1.93	0.292
MRPS34.33127.AA	0.91	0.59-1.38	0.646
HAGH.33145.AA	1.32	0.86-2.03	0.206
MSRB1.33163.AA	0.87	0.57-1.34	0.532
SLC9A3R2.33189.AA	0.99	0.65-1.51	0.962
TSC2.33195.AA	0.76	0.49-1.16	0.202
PKD1.33200.AA	0.82	0.53-1.27	0.38
TRAF7.33210.AA	0.9	0.59-1.37	0.621
MLST8.33222.AA	1.39	0.9-2.14	0.135
MLST8.33226.AA	1	0.65-1.53	0.998
MLST8.33227.AA	0.88	0.57-1.35	0.546
MLST8.33229.AA	1.15	0.75-1.76	0.514
FLYWCH1.33317.AA	0.79	0.5-1.25	0.317
PKMYT1.33330.AA	0.85	0.56-1.31	0.468
PAQR4.33340.AA	0.69	0.43-1.08	0.105
TNFRSF12A.33350.AA	0.85	0.56-1.3	0.458
HCFC1R1.33353.AA	1.45	0.94-2.23	0.095
THOC6.33360.AA	0.85	0.56-1.3	0.46
IL32.33387.AA	0.9	0.58-1.38	0.626
IL32.33427.AA	1.37	0.87-2.14	0.172
IL32.33435.AA	0.67	0.43-1.05	0.08
ZNF205.33452.AA	1.02	0.67-1.55	0.944
ZNF213.33457.AA	1.02	0.66-1.58	0.942
ZNF200.33462.AA	1.4	0.84-2.32	0.194
DNASE1.33615.AA	0.6	0.38-0.94	0.026
PAM16.33653.AA	1.03	0.67-1.59	0.877
PAM16.33654.AA	0.75	0.49-1.17	0.204
PAM16.33655.AA	0.88	0.57-1.34	0.543
UBALD1.33766.AA	1.14	0.75-1.75	0.543
UBALD1.33774.AA	0.79	0.51-1.21	0.279
MGRN1.33780.AA	0.91	0.59-1.4	0.667
MGRN1.33785.AA	0.88	0.58-1.35	0.557
NUDT16L1.33789.AA	0.94	0.61-1.43	0.756
ZNF500.33847.AA	0.65	0.41-1.03	0.065
GLYR1.33863.AA	0.94	0.61-1.43	0.756
C16orf89.33878.AA	1.38	0.9-2.13	0.144
ABAT.33905.AA	1.48	0.96-2.3	0.078
LITAF.34025.AA	1.06	0.69-1.63	0.787
GSPT1.34051.AA	1.08	0.7-1.68	0.723
PDXDC1.34128.AA	0.99	0.65-1.51	0.957
KIAA0430.34174.AA	1.23	0.76-1.99	0.392
RPS15A.34255.AA	0.82	0.52-1.3	0.403
RPS15A.34256.AA	0.66	0.38-1.16	0.153
RPS15A.34263.AA	1.01	0.65-1.58	0.959
GDE1.34313.AA	0.8	0.52-1.25	0.334
ERI2.34394.AA	1.27	0.82-1.96	0.28
TMEM159.34431.AA	0.76	0.49-1.17	0.209
METTL9.34524.AA	0.63	0.4-0.98	0.042
NPIPB4.34758.AA	1.21	0.78-1.88	0.398
NPIPB4.35508.AA	1.45	0.94-2.24	0.096
POLR3E.35551.AA	0.49	0.31-0.79	0.003
NPIPB5.35565.AA	1.34	0.87-2.06	0.187
GGA2.35589.AA	0.88	0.57-1.34	0.541
DCTN5.35623.AA	1.31	0.86-2.01	0.214
ARHGAP17.35666.AA	0.93	0.6-1.45	0.759
NUPR1.35751.AA	1.02	0.67-1.56	0.923
SULT1A2.35758.AA	0.83	0.54-1.27	0.399
ATXN2L.35835.AA	1.27	0.81-1.98	0.304
ATXN2L.35839.AA	1.06	0.69-1.64	0.789
ATXN2L.35842.AA	1.01	0.66-1.54	0.962
ATXN2L.35847.AA	0.73	0.47-1.13	0.159
ATXN2L.35852.AA	0.59	0.37-0.92	0.02
ATXN2L.35856.AA	0.98	0.64-1.5	0.941
ATXN2L.35861.AA	0.68	0.44-1.05	0.085
LAT.35917.AA	1.34	0.86-2.1	0.198
LAT.35918.AA	0.68	0.43-1.09	0.112
MVP.35966.AA	1.05	0.68-1.6	0.838
CDIPT.35971.AA	1.4	0.91-2.15	0.13
SEZ6L2.35979.AA	0.67	0.42-1.05	0.077
TMEM219.35995.AA	0.95	0.62-1.46	0.815
INO80E.36007.AA	0.5	0.31-0.8	0.004
INO80E.36008.AA	0.59	0.38-0.93	0.022
INO80E.36018.AA	0.79	0.51-1.21	0.275
PPP4C.36059.AA	1.08	0.71-1.65	0.724
ZNF771.36108.AA	1.18	0.76-1.84	0.453
ZNF747.36151.AA	0.98	0.63-1.5	0.91
PHKG2.36179.AA	1.22	0.79-1.88	0.367
C16orf93.36186.AA	0.9	0.58-1.38	0.624
CTF1.36198.AA	1.07	0.69-1.67	0.749
HSD3B7.36213.AA	1.22	0.79-1.88	0.364
STX4.36221.AA	0.8	0.52-1.23	0.301
VKORC1.36234.AA	0.67	0.44-1.03	0.071
FUS.36246.AA	1.03	0.67-1.58	0.892
FUS.36248.AA	1.08	0.71-1.66	0.713
C16orf58.36279.AA	0.87	0.57-1.34	0.53
ZNF720.36288.AA	0.79	0.51-1.22	0.286
DNAJA2.36319.AA	1.2	0.78-1.85	0.407
ITFG1.36321.AA	0.83	0.54-1.27	0.385
BRD7.36379.AA	1.08	0.71-1.65	0.715
CHD9.36413.AA	0.7	0.43-1.15	0.158
AKTIP.36417.AA	1.02	0.67-1.56	0.92
MT1E.36480.AA	0.87	0.55-1.36	0.531
MT1G.36491.AA	1.04	0.67-1.61	0.874
HERPUD1.36507.AA	0.82	0.54-1.25	0.36
CIAPIN1.36554.AA	1.07	0.7-1.63	0.767
GPR56.36580.AA	1.25	0.81-1.91	0.31
GPR56.36582.AA	0.93	0.61-1.43	0.753
GPR56.36584.AA	0.65	0.4-1.04	0.074
TEPP.36620.AA	1.02	0.66-1.59	0.914
SETD6.36663.AA	1.04	0.68-1.61	0.846
TK2.36717.AA	0.96	0.63-1.46	0.846
CKLF.36734.AA	1.05	0.69-1.6	0.833
CMTM3.36810.AA	0.7	0.45-1.09	0.119
HSF4.36942.AA	0.9	0.58-1.38	0.622
HSF4.36944.AA	0.7	0.45-1.09	0.113
TMEM208.36988.AA	0.8	0.52-1.23	0.301
TMEM208.36989.AA	1.35	0.88-2.07	0.174
FHOD1.36994.AA	0.75	0.49-1.16	0.194
FHOD1.36995.AA	0.92	0.6-1.42	0.711
FAM65A.37084.AA	1.09	0.71-1.66	0.702
RANBP10.37103.AA	0.7	0.44-1.1	0.119
CENPT.37135.AA	0.94	0.62-1.44	0.777
CENPT.37143.AA	0.88	0.58-1.35	0.565
ESRP2.37191.AA	1.28	0.84-1.96	0.252
PLA2G15.37194.AA	1.5	0.96-2.33	0.075
PRMT7.37220.AA	1.35	0.88-2.07	0.172
ZFP90.37235.AA	0.74	0.44-1.25	0.261
ZFP90.37236.AA	1.16	0.75-1.82	0.505
CDH3.37243.AA	0.52	0.32-0.83	0.006
CHTF8.37266.AA	1.35	0.88-2.09	0.174
CHTF8.37272.AA	0.7	0.45-1.1	0.125
PDPR.37332.AA	0.98	0.64-1.51	0.94
DDX19B.37349.AA	0.95	0.62-1.47	0.82
DDX19A.37368.AA	1.18	0.77-1.82	0.442
ZNF19.37456.AA	1.12	0.72-1.74	0.61
IST1.37516.AA	0.95	0.62-1.44	0.795
ZNRF1.37578.AA	1.33	0.86-2.04	0.195
TMEM231.37621.AA	0.89	0.57-1.38	0.598
TAF1C.37824.AA	0.82	0.53-1.27	0.381
TAF1C.37845.AA	0.77	0.5-1.19	0.237
COX4I1.37904.AA	0.91	0.54-1.53	0.726
COX4I1.37905.AA	1.23	0.8-1.9	0.35
COX4I1.37908.AA	0.7	0.45-1.09	0.115
COX4I1.37911.AA	1.07	0.7-1.64	0.752
KLHDC4.37952.AA	1.19	0.78-1.82	0.425
BANP.37990.AA	0.94	0.61-1.44	0.766
CTU2.38019.AA	1.42	0.92-2.18	0.115
APRT.38027.AA	2.22	1.37-3.6	0.001
TRAPPC2L.38040.AA	0.89	0.58-1.36	0.584
TRAPPC2L.38042.AA	0.81	0.52-1.24	0.33
TRAPPC2L.38043.AA	1.18	0.77-1.82	0.44
TRAPPC2L.38051.AA	1.23	0.8-1.89	0.344
ANKRD11.38083.AA	0.63	0.39-1.02	0.058
CDK10.38114.AA	1.3	0.84-2	0.24
ZNF276.38140.AA	0.69	0.44-1.09	0.111
DEF8.38183.AA	1.05	0.69-1.61	0.81
DEF8.38186.AA	0.85	0.56-1.31	0.466
GAS8.38205.AA	1.42	0.92-2.19	0.113
GAS8.38206.AA	1.56	0.99-2.46	0.057
GLOD4.38274.AA	0.69	0.45-1.07	0.096
INPP5K.38319.AA	1.2	0.78-1.85	0.4
SCARF1.38355.AA	1.13	0.74-1.72	0.583
SCARF1.38356.AA	0.92	0.6-1.41	0.702
SERPINF1.38372.AA	0.77	0.5-1.2	0.251
ATP2A3.38512.AA	0.98	0.63-1.51	0.91
ARRB2.38562.AA	1.2	0.78-1.85	0.397
MED11.38579.AA	1.5	0.97-2.33	0.068
MINK1.38599.AA	1.32	0.86-2.04	0.207
RNF167.38610.AA	1.08	0.7-1.65	0.732
CAMTA2.38637.AA	1.05	0.67-1.65	0.831
CAMTA2.38638.AA	1.34	0.85-2.1	0.203
CAMTA2.38639.AA	1.17	0.75-1.83	0.493
INCA1.38643.AA	0.89	0.58-1.36	0.595
ZNF232.38655.AA	0.99	0.65-1.51	0.959
XAF1.38812.AA	0.78	0.48-1.24	0.291
C17orf49.38820.AA	0.77	0.5-1.18	0.234
C17orf49.38822.AA	0.97	0.61-1.52	0.879
DLG4.38849.AA	1.07	0.7-1.63	0.766
PHF23.38857.AA	1.57	1.01-2.45	0.046
CTDNEP1.38883.AA	1.13	0.74-1.72	0.58
EIF5A.38911.AA	1.02	0.66-1.56	0.943
TNK1.38930.AA	0.76	0.48-1.18	0.221
TMEM256PLSCR3.38936.AA	0.97	0.63-1.48	0.881
TMEM256PLSCR3.38941.AA	1.2	0.78-1.85	0.394
EIF4A1.38985.AA	0.78	0.51-1.21	0.271
EIF4A1.38992.AA	1.11	0.73-1.7	0.623
CD68.38994.AA	0.68	0.44-1.05	0.084
MPDU1.39005.AA	1.15	0.75-1.76	0.522
MPDU1.39006.AA	1.03	0.67-1.58	0.891
WRAP53.39045.AA	0.81	0.52-1.26	0.347
TMEM88.39057.AA	1.19	0.78-1.82	0.42
CYB5D1.39065.AA	0.84	0.55-1.29	0.428
CNTROB.39079.AA	0.94	0.62-1.43	0.773
TMEM107.39123.AA	0.85	0.55-1.31	0.46
RANGRF.39165.AA	1.06	0.7-1.62	0.783
RPL26.39179.AA	0.95	0.59-1.55	0.849
SCO1.39280.AA	0.82	0.53-1.26	0.358
ZNF18.39297.AA	0.86	0.54-1.36	0.516
ZNF286A.39385.AA	0.9	0.55-1.47	0.664
NCOR1.39421.AA	0.94	0.62-1.44	0.778
CENPV.39431.AA	1.18	0.77-1.81	0.452
TRPV2.39436.AA	0.97	0.6-1.56	0.904
COPS3.39470.AA	1	0.66-1.53	0.995
COPS3.39475.AA	0.68	0.44-1.06	0.087
DRG2.39547.AA	1.1	0.72-1.7	0.652
FLII.39592.AA	1.21	0.79-1.87	0.381
MIEF2.39602.AA	0.89	0.59-1.37	0.605
PRPSAP2.39672.AA	1.37	0.89-2.11	0.148
EPN2.39699.AA	0.9	0.59-1.38	0.634
B9D1.39716.AA	0.86	0.56-1.31	0.479
B9D1.39717.AA	1.17	0.77-1.79	0.46
AKAP10.39782.AA	0.72	0.45-1.15	0.172
KSR1.39851.AA	1.04	0.68-1.59	0.852
LGALS9.39859.AA	1.33	0.86-2.04	0.2
LYRM9.39868.AA	1.13	0.74-1.73	0.571
IFT20.39883.AA	1.05	0.69-1.6	0.824
RAB34.39959.AA	1.04	0.68-1.59	0.852
RAB34.39962.AA	0.98	0.64-1.49	0.909
RAB34.39963.AA	1.01	0.66-1.54	0.962
TRAF4.39978.AA	0.6	0.38-0.93	0.022
FAM222B.39985.AA	0.84	0.55-1.31	0.446
GIT1.40044.AA	0.85	0.56-1.3	0.455
TEFM.40128.AA	0.83	0.54-1.27	0.395
RHOT1.40191.AA	1.11	0.71-1.75	0.644
C17orf75.40200.AA	0.91	0.6-1.39	0.663
AP2B1.40320.AA	1.36	0.88-2.1	0.162
CCL14.40383.AA	0.51	0.31-0.83	0.007
ZNHIT3.40470.AA	1.25	0.81-1.92	0.315
MYO19.40482.AA	1.12	0.74-1.72	0.591
DHRS11.40497.AA	1.34	0.87-2.07	0.179
SYNRG.40528.AA	0.96	0.63-1.47	0.866
TBC1D3F.40558.AA	1.37	0.88-2.12	0.159
RPL19.40634.AA	0.81	0.53-1.26	0.353
CDK12.40649.AA	0.79	0.51-1.23	0.302
STARD3.40659.AA	0.82	0.53-1.27	0.375
ORMDL3.40815.AA	1.01	0.66-1.54	0.971
MED24.40835.AA	1	0.65-1.56	0.986
THRA.40841.AA	0.93	0.61-1.42	0.736
ACLY.40962.AA	1.01	0.64-1.57	0.979
DNAJC7.40971.AA	0.83	0.54-1.27	0.382
NKIRAS2.41009.AA	1.19	0.77-1.82	0.436
NKIRAS2.41010.AA	0.82	0.53-1.27	0.364
GHDC.41022.AA	1.11	0.72-1.69	0.642
GHDC.41023.AA	1.3	0.84-2.01	0.233
GHDC.41025.AA	0.86	0.56-1.32	0.5
STAT3.41034.AA	1.63	1.04-2.54	0.032
STAT3.41039.AA	0.83	0.54-1.29	0.41
STAT3.41040.AA	0.88	0.57-1.36	0.571
STAT3.41041.AA	0.79	0.5-1.26	0.324
ATP6V0A1.41047.AA	0.68	0.43-1.09	0.11
COASY.41067.AA	1.15	0.75-1.76	0.514
COASY.41069.AA	1.01	0.66-1.55	0.961
RAMP2.41124.AA	0.87	0.56-1.34	0.523
PSME3.41147.AA	1.2	0.78-1.83	0.408
HDAC5.41775.AA	0.75	0.49-1.15	0.188
TMUB2.41793.AA	0.67	0.43-1.03	0.07
TMUB2.41803.AA	0.97	0.63-1.49	0.873
TMUB2.41806.AA	0.86	0.56-1.32	0.494
TMUB2.41817.AA	1	0.62-1.59	0.99
ATXN7L3.41826.AA	1.01	0.66-1.54	0.981
SLC25A39.41837.AA	0.86	0.56-1.32	0.499
SLC25A39.41846.AA	0.9	0.59-1.37	0.611
DBF4B.41887.AA	1.02	0.64-1.64	0.924
ACBD4.41946.AA	1.14	0.75-1.74	0.542
KANSL1.42013.AA	0.91	0.59-1.4	0.671
CDC27.42049.AA	0.68	0.43-1.07	0.092
CDC27.42054.AA	0.95	0.61-1.48	0.81
NPEPPS.42079.AA	0.94	0.61-1.44	0.774
OSBPL7.42096.AA	0.9	0.58-1.39	0.63
SCRN2.42121.AA	1.12	0.73-1.72	0.606
SCRN2.42122.AA	1.12	0.73-1.71	0.601
CDK5RAP3.42148.AA	0.67	0.43-1.04	0.073
NFE2L1.42164.AA	0.92	0.6-1.41	0.714
ATP5G1.42238.AA	0.93	0.6-1.42	0.734
SNF8.42246.AA	1.56	1-2.44	0.048
SLC35B1.42317.AA	0.91	0.6-1.4	0.676
SPATA20.42429.AA	0.75	0.49-1.15	0.193
ABCC3.42465.AA	1.07	0.69-1.66	0.751
LUC7L3.42477.AA	0.76	0.49-1.17	0.209
NME1.42502.AA	1.02	0.67-1.56	0.915
TOM1L1.42539.AA	1.3	0.85-1.99	0.232
TOM1L1.42543.AA	1.22	0.79-1.87	0.37
TOM1L1.42551.AA	1.06	0.68-1.63	0.806
TOM1L1.42563.AA	1.12	0.72-1.73	0.612
COX11.42568.AA	1.09	0.71-1.67	0.686
PCTP.42588.AA	0.68	0.44-1.04	0.076
SCPEP1.42600.AA	1.27	0.83-1.95	0.272
MSI2.42618.AA	0.66	0.42-1.03	0.065
MKS1.42651.AA	0.96	0.61-1.5	0.86
RAD51C.42714.AA	0.99	0.65-1.52	0.971
PTRH2.42792.AA	0.81	0.53-1.24	0.326
MRC2.42911.AA	0.94	0.61-1.46	0.791
CYB561.42932.AA	0.77	0.5-1.18	0.232
LIMD2.42955.AA	1.17	0.76-1.79	0.474
STRADA.42965.AA	0.79	0.51-1.23	0.299
PSMC5.43010.AA	0.86	0.56-1.32	0.488
ICAM2.43047.AA	1.34	0.87-2.07	0.182
TEX2.43056.AA	1	0.64-1.56	1
PRKAR1A.43150.AA	1.12	0.73-1.71	0.6
RPL38.43230.AA	0.91	0.54-1.53	0.723
NAT9.43290.AA	1.25	0.81-1.91	0.312
NAT9.43293.AA	1.18	0.77-1.81	0.442
NAT9.43302.AA	0.63	0.4-0.98	0.039
NAT9.43303.AA	0.65	0.42-1	0.052
TMEM104.43304.AA	1.14	0.75-1.75	0.537
FDXR.43321.AA	1.11	0.73-1.7	0.626
FDXR.43329.AA	0.83	0.54-1.28	0.409
FDXR.43332.AA	1.48	0.95-2.3	0.081
NT5C.43360.AA	1.03	0.67-1.57	0.895
NT5C.43363.AA	1.06	0.69-1.62	0.79
GGA3.43397.AA	1.49	0.95-2.32	0.079
MIF4GD.43424.AA	1.2	0.76-1.87	0.435
LLGL2.43462.AA	0.93	0.61-1.42	0.732
WBP2.43520.AA	0.9	0.59-1.39	0.644
FBF1.43532.AA	0.8	0.52-1.23	0.319
EXOC7.43567.AA	1.11	0.73-1.7	0.617
RHBDF2.43588.AA	1.06	0.68-1.66	0.795
SRSF2.43664.AA	1.04	0.68-1.59	0.867
Sep.43737.AA	1.25	0.81-1.92	0.313
SYNGR2.43775.AA	1.26	0.82-1.95	0.291
SYNGR2.43779.AA	0.83	0.54-1.28	0.405
PGS1.43873.AA	0.86	0.56-1.32	0.499
USP36.43918.AA	0.74	0.47-1.18	0.207
LGALS3BP.43934.AA	1.56	1.01-2.42	0.047
CANT1.43975.AA	1.22	0.8-1.87	0.36
SLC26A11.44042.AA	0.76	0.47-1.24	0.272
ENDOV.44061.AA	0.86	0.56-1.32	0.502
ENDOV.44065.AA	0.86	0.56-1.32	0.494
FSCN2.44126.AA	0.9	0.59-1.38	0.622
SLC25A10.44161.AA	1.19	0.77-1.83	0.433
FAM195B.44174.AA	1.12	0.7-1.8	0.626
FAM195B.44176.AA	0.8	0.52-1.22	0.3
FAM195B.44178.AA	0.9	0.59-1.38	0.636
PCYT2.44231.AA	1.35	0.88-2.08	0.167
ASPSCR1.44257.AA	0.81	0.52-1.24	0.323
GPS1.44272.AA	0.97	0.64-1.48	0.893
GPS1.44279.AA	1.19	0.76-1.87	0.438
GPS1.44281.AA	1.15	0.76-1.76	0.507
HEXDC.44334.AA	0.86	0.56-1.31	0.478
C17orf62.44342.AA	1.61	1.03-2.5	0.036
C17orf62.44347.AA	0.87	0.57-1.34	0.529
WDR45B.44412.AA	1.53	0.99-2.37	0.057
ENOSF1.44470.AA	1.03	0.65-1.62	0.903
TGIF1.44506.AA	1.03	0.67-1.57	0.89
EPB41L3.44544.AA	0.71	0.43-1.16	0.167
PPP4R1.44612.AA	1.17	0.72-1.88	0.532
MPPE1.44653.AA	0.66	0.42-1.03	0.066
TUBB6.44680.AA	1.11	0.73-1.71	0.622
CEP76.44711.AA	1.18	0.74-1.9	0.485
PTPN2.44722.AA	1.39	0.9-2.14	0.134
RNMT.44751.AA	1.29	0.84-1.98	0.247
SNRPD1.44772.AA	0.7	0.45-1.09	0.114
C18orf8.44825.AA	1.39	0.9-2.16	0.138
DTNA.45098.AA	0.85	0.55-1.29	0.44
ZSCAN30.45156.AA	0.82	0.52-1.29	0.386
ZNF24.45164.AA	1.12	0.73-1.71	0.608
INO80C.45175.AA	1.63	1.04-2.55	0.032
ELP2.45217.AA	0.75	0.48-1.16	0.191
EPG5.45361.AA	1.24	0.79-1.97	0.351
SMAD7.45461.AA	0.81	0.52-1.24	0.332
RPL17.45484.AA	0.77	0.5-1.19	0.24
MBD1.45507.AA	1.09	0.71-1.66	0.698
MBD1.45510.AA	1.33	0.87-2.05	0.19
MBD1.45512.AA	0.87	0.57-1.33	0.508
MBD1.45514.AA	1.45	0.94-2.24	0.092
MBD1.45519.AA	1.06	0.7-1.62	0.778
CXXC1.45527.AA	0.61	0.39-0.96	0.032
ELAC1.45556.AA	1.65	1.05-2.59	0.03
FECH.45634.AA	0.61	0.38-0.98	0.04
NARS.45643.AA	0.72	0.46-1.11	0.134
CNDP2.45816.AA	1.02	0.67-1.56	0.92
PQLC1.46265.AA	1.12	0.69-1.8	0.646
RNF126.46314.AA	1.13	0.74-1.73	0.569
PTBP1.46316.AA	1.06	0.69-1.63	0.785
MED16.46341.AA	1.34	0.87-2.06	0.18
R3HDM4.46356.AA	0.74	0.48-1.14	0.175
CNN2.46364.AA	0.53	0.33-0.85	0.009
CIRBP.46425.AA	1.44	0.93-2.23	0.102
CIRBP.46427.AA	1.23	0.8-1.88	0.34
CIRBP.46428.AA	0.85	0.55-1.3	0.448
CIRBP.46436.AA	1.15	0.71-1.86	0.579
CIRBP.46437.AA	1.52	0.98-2.35	0.061
CIRBP.46440.AA	0.71	0.45-1.11	0.134
CIRBP.46442.AA	0.87	0.57-1.34	0.539
NDUFS7.46467.AA	1.03	0.67-1.57	0.892
NDUFS7.46468.AA	0.78	0.51-1.19	0.251
DAZAP1.46478.AA	1.13	0.74-1.72	0.575
RPS15.46485.AA	1.13	0.7-1.84	0.612
RPS15.46487.AA	1.5	0.92-2.45	0.103
RPS15.46488.AA	0.87	0.56-1.35	0.543
RPS15.46493.AA	1.05	0.69-1.62	0.814
C19orf25.46505.AA	1.29	0.84-2	0.245
UQCR11.46530.AA	1.01	0.66-1.54	0.982
TCF3.46538.AA	1.05	0.69-1.61	0.815
TCF3.46540.AA	1.27	0.83-1.94	0.279
ABHD17A.46557.AA	0.72	0.46-1.12	0.141
MKNK2.46570.AA	1.11	0.73-1.7	0.629
AP3D1.46577.AA	1.29	0.84-1.99	0.239
OAZ1.46594.AA	1.01	0.66-1.54	0.962
OAZ1.46604.AA	1.14	0.74-1.75	0.565
LSM7.46607.AA	1.59	1.01-2.5	0.046
TLE2.46644.AA	1.25	0.82-1.93	0.301
TLE2.46655.AA	1.08	0.7-1.64	0.734
HMG20B.46704.AA	0.86	0.55-1.33	0.487
SIRT6.46771.AA	0.98	0.64-1.5	0.924
STAP2.46789.AA	0.78	0.51-1.2	0.254
STAP2.46790.AA	1.12	0.73-1.72	0.602
STAP2.46791.AA	1.05	0.69-1.61	0.811
MPND.46797.AA	0.91	0.6-1.39	0.663
HDGFRP2.46805.AA	1.08	0.7-1.65	0.733
DPP9.46823.AA	0.87	0.57-1.33	0.522
PLIN3.46827.AA	0.73	0.47-1.12	0.148
SAFB.46852.AA	1.08	0.71-1.65	0.723
SAFB.46853.AA	1	0.65-1.52	0.985
HSD11B1L.46881.AA	0.79	0.51-1.23	0.294
HSD11B1L.46910.AA	0.91	0.59-1.4	0.679
RANBP3.46963.AA	1.1	0.72-1.69	0.646
TRIP10.47078.AA	1.09	0.7-1.68	0.706
TRIP10.47079.AA	1.48	0.96-2.29	0.074
TRIP10.47080.AA	1.63	1.05-2.55	0.03
PNPLA6.47111.AA	1.05	0.69-1.62	0.808
STXBP2.47127.AA	1.15	0.75-1.77	0.518
STXBP2.47128.AA	1.17	0.76-1.78	0.474
MAP2K7.47192.AA	0.86	0.56-1.32	0.498
TIMM44.47199.AA	1.61	1.03-2.51	0.035
CERS4.47207.AA	1.13	0.73-1.73	0.585
CD320.47211.AA	1.33	0.85-2.06	0.208
CD320.47214.AA	0.89	0.58-1.37	0.597
ZNF317.47268.AA	0.77	0.49-1.2	0.246
ZNF559.47277.AA	1.12	0.71-1.76	0.626
ZNF177.47306.AA	1.38	0.88-2.18	0.165
ZNF177.47307.AA	1.42	0.91-2.22	0.118
ZNF561.47367.AA	0.92	0.59-1.43	0.702
C19orf66.47450.AA	1.01	0.66-1.55	0.948
EIF3G.47469.AA	0.78	0.51-1.21	0.267
EIF3G.47471.AA	0.84	0.54-1.29	0.426
DNMT1.47476.AA	0.76	0.47-1.21	0.241
MRPL4.47484.AA	0.71	0.46-1.1	0.125
ICAM4.47492.AA	1.06	0.67-1.66	0.804
FDX1L.47499.AA	0.84	0.55-1.28	0.42
ATG4D.47547.AA	1.26	0.82-1.94	0.301
AP1M2.47556.AA	0.72	0.46-1.11	0.139
SLC44A2.47563.AA	0.68	0.44-1.05	0.081
ILF3.47575.AA	0.95	0.62-1.45	0.82
ILF3.47577.AA	0.99	0.65-1.52	0.974
QTRT1.47583.AA	1.36	0.88-2.11	0.163
DNM2.47584.AA	0.85	0.55-1.29	0.442
CARM1.47598.AA	0.82	0.54-1.27	0.379
SMARCA4.47609.AA	1.4	0.91-2.15	0.13
SMARCA4.47610.AA	1.28	0.84-1.97	0.253
KANK2.47635.AA	1.13	0.73-1.75	0.577
KANK2.47641.AA	1.37	0.88-2.12	0.163
TMEM205.47658.AA	1.09	0.71-1.68	0.699
TMEM205.47668.AA	0.9	0.59-1.37	0.624
TMEM205.47676.AA	0.88	0.57-1.34	0.539
DKFZP761J1410.47688.AA	1.44	0.93-2.23	0.104
EPOR.47690.AA	0.92	0.6-1.41	0.699
EPOR.47691.AA	1.3	0.83-2.03	0.256
RGL3.47697.AA	1.08	0.71-1.65	0.72
RGL3.47699.AA	1.18	0.77-1.81	0.448
PRKCSH.47709.AA	1.31	0.85-2.01	0.217
ELOF1.47740.AA	0.66	0.43-1.03	0.066
ACP5.47749.AA	0.8	0.49-1.29	0.354
WDR83.47821.AA	0.91	0.6-1.4	0.683
WDR83.47822.AA	0.84	0.54-1.28	0.415
WDR83OS.47824.AA	1.24	0.8-1.9	0.336
DHPS.47831.AA	1.4	0.91-2.15	0.13
FBXW9.47841.AA	0.99	0.65-1.51	0.957
TNPO2.47853.AA	1.03	0.68-1.57	0.889
TNPO2.47854.AA	0.93	0.6-1.42	0.726
C19orf43.47857.AA	1.53	0.99-2.37	0.056
HOOK2.47867.AA	0.84	0.55-1.29	0.428
GCDH.47883.AA	1.18	0.77-1.8	0.453
RAD23A.47892.AA	0.63	0.41-0.99	0.044
RAD23A.47895.AA	1.26	0.82-1.95	0.297
STX10.47928.AA	1.31	0.85-2.02	0.222
CC2D1A.47946.AA	1.02	0.67-1.55	0.943
DDX39A.47975.AA	1.17	0.76-1.78	0.479
TECR.47998.AA	1.11	0.71-1.74	0.648
TECR.47999.AA	1.06	0.69-1.62	0.796
TECR.48000.AA	1.45	0.93-2.25	0.101
TECR.48001.AA	1.71	1.09-2.69	0.019
TECR.48002.AA	1.41	0.92-2.18	0.118
AKAP8L.48083.AA	1.01	0.66-1.55	0.948
CHERP.48175.AA	0.83	0.54-1.29	0.413
SMIM7.48186.AA	1	0.65-1.53	0.992
HAUS8.48226.AA	1.27	0.82-1.96	0.293
USHBP1.48246.AA	1.6	1.03-2.49	0.038
BABAM1.48259.AA	0.89	0.58-1.36	0.59
ANO8.48279.AA	0.86	0.55-1.34	0.51
GTPBP3.48288.AA	1.12	0.73-1.71	0.6
PIK3R2.48400.AA	0.99	0.65-1.52	0.971
PGPEP1.48420.AA	0.87	0.57-1.33	0.53
FKBP8.48446.AA	0.99	0.65-1.51	0.97
C19orf60.48492.AA	0.77	0.5-1.18	0.222
DDX49.48524.AA	0.92	0.6-1.41	0.713
DDX49.48531.AA	0.91	0.6-1.4	0.679
TMEM161A.48588.AA	0.89	0.58-1.37	0.612
TMEM161A.48589.AA	1.03	0.68-1.57	0.886
RFXANK.48609.AA	1.05	0.69-1.61	0.809
SUGP1.48622.AA	1.36	0.89-2.09	0.158
GATAD2A.48635.AA	1.34	0.87-2.07	0.189
NDUFA13.48652.AA	0.92	0.58-1.45	0.721
GMIP.48670.AA	0.88	0.57-1.36	0.564
ZNF430.48743.AA	0.9	0.56-1.44	0.649
ZNF738.48765.AA	0.91	0.6-1.4	0.68
URI1.48864.AA	0.94	0.62-1.44	0.781
KCTD15.48946.AA	0.71	0.46-1.1	0.129
ZNF302.48982.AA	0.93	0.61-1.42	0.731
ZNF302.48983.AA	1.02	0.65-1.59	0.941
SCN1B.49017.AA	1.45	0.94-2.24	0.092
FXYD5.49079.AA	1.02	0.67-1.55	0.933
LSR.49082.AA	0.79	0.51-1.21	0.272
USF2.49095.AA	0.86	0.56-1.31	0.484
CD22.49118.AA	0.92	0.6-1.42	0.715
DMKN.49149.AA	0.92	0.6-1.4	0.682
RBM42.49225.AA	1.01	0.66-1.55	0.946
RBM42.49228.AA	0.74	0.48-1.14	0.173
U2AF1L4.49269.AA	0.99	0.65-1.52	0.981
U2AF1L4.49277.AA	1.03	0.68-1.58	0.875
U2AF1L4.49280.AA	0.9	0.59-1.37	0.614
PSENEN.49282.AA	1.29	0.84-1.98	0.247
C19orf55.49291.AA	0.85	0.54-1.34	0.472
HCST.49312.AA	0.81	0.52-1.27	0.364
TYROBP.49313.AA	1.2	0.77-1.87	0.418
TYROBP.49314.AA	0.84	0.55-1.29	0.429
TYROBP.49315.AA	1.21	0.79-1.85	0.389
ALKBH6.49324.AA	1.17	0.77-1.8	0.462
CAPNS1.49361.AA	1.38	0.87-2.16	0.168
CAPNS1.49367.AA	0.88	0.56-1.38	0.584
HKR1.49487.AA	1.5	0.96-2.35	0.074
C19orf33.49601.AA	0.89	0.58-1.36	0.59
SIRT2.49713.AA	0.82	0.53-1.26	0.363
NFKBIB.49719.AA	1.69	1.08-2.65	0.023
GMFG.49798.AA	0.85	0.56-1.3	0.454
SAMD4B.49803.AA	0.77	0.5-1.19	0.241
PLEKHG2.49827.AA	0.65	0.42-1.01	0.057
DYRK1B.49846.AA	1	0.66-1.53	0.992
PSMC4.49851.AA	1.4	0.91-2.15	0.129
ZNF780A.49866.AA	0.77	0.49-1.23	0.278
PLD3.49886.AA	1	0.66-1.53	0.984
PLD3.49890.AA	1.12	0.73-1.72	0.61
SHKBP1.49922.AA	1.3	0.85-1.99	0.228
SHKBP1.49924.AA	0.87	0.57-1.33	0.511
SHKBP1.49925.AA	1.31	0.85-2.01	0.217
ADCK4.49954.AA	1.28	0.83-1.96	0.26
HNRNPUL1.50034.AA	1	0.65-1.53	0.997
HNRNPUL1.50035.AA	0.98	0.64-1.49	0.909
HNRNPUL1.50036.AA	0.71	0.46-1.1	0.13
TMEM91.50047.AA	0.96	0.61-1.49	0.851
TMEM91.50049.AA	1.08	0.69-1.68	0.739
TMEM91.50050.AA	1.11	0.7-1.75	0.655
TMEM91.50051.AA	0.93	0.6-1.44	0.752
TMEM91.50054.AA	1	0.65-1.55	0.993
TMEM91.50055.AA	0.71	0.45-1.13	0.146
TMEM91.50056.AA	1.08	0.7-1.67	0.718
TMEM91.50059.AA	0.94	0.61-1.44	0.76
TMEM91.50060.AA	0.86	0.56-1.32	0.483
BCKDHA.50064.AA	1.34	0.86-2.09	0.197
CIC.50144.AA	0.58	0.37-0.91	0.017
CIC.50145.AA	0.73	0.47-1.12	0.153
CIC.50146.AA	1.34	0.87-2.05	0.186
ZNF575.50205.AA	0.56	0.34-0.94	0.026
ZNF576.50216.AA	0.88	0.57-1.35	0.55
ZNF226.50291.AA	1.09	0.72-1.67	0.678
ZNF226.50295.AA	1.1	0.72-1.67	0.675
ZNF227.50299.AA	0.79	0.51-1.21	0.281
FOSB.50462.AA	1.2	0.75-1.91	0.44
SNRPD2.50508.AA	1.08	0.71-1.65	0.729
DMPK.50521.AA	0.67	0.43-1.05	0.079
DMPK.50526.AA	1.12	0.73-1.72	0.592
STRN4.50589.AA	1.65	1.05-2.6	0.029
STRN4.50590.AA	0.68	0.44-1.07	0.094
AP2S1.50602.AA	1.29	0.84-2	0.249
MEIS3.50644.AA	1.19	0.78-1.82	0.428
MEIS3.50645.AA	1.02	0.66-1.56	0.93
SEPW1.50670.AA	1.02	0.67-1.56	0.923
LIG1.50690.AA	0.96	0.62-1.48	0.859
LIG1.50691.AA	0.91	0.59-1.39	0.65
CARD8.50710.AA	1	0.65-1.55	0.984
CARD8.50716.AA	1.04	0.67-1.63	0.856
CYTH2.50769.AA	0.78	0.51-1.19	0.246
RPL18.50777.AA	0.65	0.41-1.01	0.057
SPHK2.50791.AA	0.51	0.32-0.82	0.005
HSD17B14.50819.AA	1.13	0.74-1.72	0.582
RUVBL2.50860.AA	0.63	0.41-0.99	0.044
SNRNP70.50882.AA	0.62	0.4-0.97	0.036
CD37.50914.AA	1.18	0.77-1.81	0.455
FLT3LG.50946.AA	0.82	0.54-1.26	0.367
FLT3LG.50947.AA	1.12	0.73-1.71	0.602
FLT3LG.50948.AA	0.81	0.53-1.24	0.334
FLT3LG.50949.AA	0.89	0.57-1.39	0.599
RPS11.50956.AA	1.01	0.6-1.69	0.972
NOSIP.50975.AA	0.8	0.52-1.24	0.315
NOSIP.50976.AA	0.77	0.5-1.18	0.225
PRRG2.50978.AA	1.22	0.79-1.88	0.361
IRF3.50987.AA	1	0.66-1.53	0.996
BCL2L12.51037.AA	0.88	0.57-1.35	0.556
FUZ.51074.AA	0.97	0.63-1.47	0.873
FUZ.51075.AA	0.69	0.45-1.07	0.098
FUZ.51085.AA	1.08	0.71-1.65	0.721
PTOV1.51098.AA	1.06	0.69-1.61	0.801
PTOV1.51099.AA	1.18	0.77-1.81	0.435
PTOV1.51100.AA	1.38	0.89-2.14	0.152
PNKP.51107.AA	0.91	0.59-1.39	0.658
NUP62.51128.AA	1.21	0.76-1.91	0.419
NR1H2.51179.AA	1.01	0.66-1.54	0.98
POLD1.51193.AA	0.95	0.62-1.45	0.802
POLD1.51194.AA	0.93	0.58-1.47	0.746
FAM71E1.51199.AA	1.07	0.7-1.63	0.754
JOSD2.51206.AA	0.85	0.56-1.31	0.469
NKG7.51329.AA	1.47	0.94-2.3	0.093
ZNF577.51379.AA	0.84	0.55-1.29	0.425
ZNF415.51668.AA	0.7	0.44-1.1	0.124
ZNF677.51705.AA	0.8	0.5-1.29	0.358
MYADM.51744.AA	1.06	0.69-1.62	0.799
TFPT.51789.AA	1.04	0.68-1.59	0.854
PRPF31.51794.AA	0.71	0.46-1.09	0.115
TMC4.51801.AA	0.63	0.4-0.98	0.042
RPS9.51819.AA	0.99	0.64-1.52	0.96
RPS9.51822.AA	0.74	0.48-1.15	0.184
LILRB5.51850.AA	1.16	0.75-1.79	0.507
LILRB4.51932.AA	0.92	0.59-1.44	0.716
LILRB4.51933.AA	0.91	0.57-1.44	0.684
PPP1R12C.52019.AA	0.83	0.54-1.27	0.395
HSPBP1.52053.AA	1.15	0.75-1.76	0.518
RPL28.52098.AA	0.8	0.52-1.22	0.295
ISOC2.52104.AA	1.49	0.96-2.31	0.074
CCDC106.52128.AA	1.1	0.72-1.68	0.666
CCDC106.52131.AA	1.07	0.7-1.63	0.769
CCDC106.52132.AA	1.28	0.83-1.96	0.265
EPN1.52138.AA	1	0.66-1.53	0.985
ZNF444.52157.AA	0.98	0.61-1.57	0.935
ZNF135.52392.AA	0.98	0.62-1.54	0.925
ZSCAN18.52403.AA	0.64	0.41-1	0.048
ZNF544.52433.AA	0.74	0.48-1.15	0.184
MZF1.52489.AA	0.91	0.59-1.39	0.656
ACP1.52513.AA	1.01	0.66-1.54	0.956
ITGB1BP1.52617.AA	0.69	0.45-1.07	0.098
FKBP1B.52800.AA	0.99	0.63-1.55	0.952
NCOA1.52825.AA	1.15	0.72-1.82	0.561
ADCY3.52837.AA	1.06	0.69-1.63	0.783
OST4.52927.AA	0.76	0.49-1.19	0.235
MPV17.52976.AA	0.95	0.62-1.47	0.822
MPV17.52977.AA	0.76	0.49-1.17	0.208
MPV17.52978.AA	0.88	0.58-1.35	0.563
EIF2B4.52985.AA	1.03	0.67-1.57	0.908
EIF2B4.52986.AA	0.82	0.53-1.25	0.346
NRBP1.53010.AA	0.79	0.51-1.2	0.27
KRTCAP3.53015.AA	1.11	0.71-1.75	0.638
ZNF512.53025.AA	1	0.61-1.64	0.994
SUPT7L.53042.AA	0.72	0.47-1.11	0.14
FOSL2.53060.AA	0.61	0.38-0.98	0.039
LTBP1.53185.AA	1.47	0.91-2.39	0.119
EIF2AK2.53218.AA	0.8	0.52-1.24	0.328
ATL2.53249.AA	1.62	1.04-2.52	0.034
SRSF7.53278.AA	0.87	0.57-1.32	0.503
SRSF7.53281.AA	1.06	0.69-1.62	0.792
SRSF7.53282.AA	1.01	0.66-1.54	0.977
MORN2.53299.AA	0.93	0.61-1.42	0.745
MTA3.53370.AA	0.89	0.58-1.36	0.591
THADA.53386.AA	0.79	0.5-1.23	0.297
DYNC2LI1.53399.AA	0.83	0.53-1.28	0.392
DYNC2LI1.53400.AA	0.91	0.59-1.39	0.652
PPM1B.53415.AA	1.1	0.72-1.69	0.662
PPP1R21.53528.AA	0.63	0.39-1.02	0.058
PEX13.53685.AA	0.88	0.56-1.37	0.563
AFTPH.53772.AA	0.84	0.55-1.29	0.428
TIA1.53870.AA	0.68	0.44-1.06	0.086
PCYOX1.53880.AA	0.71	0.46-1.09	0.118
TGFA.53897.AA	0.78	0.49-1.25	0.305
NAGK.53915.AA	1.86	1.17-2.94	0.008
NAGK.53917.AA	1.16	0.76-1.78	0.485
SMYD5.53955.AA	1	0.66-1.53	0.984
SMYD5.53956.AA	0.74	0.48-1.15	0.179
TPRKB.53981.AA	1.07	0.7-1.64	0.751
WDR54.54054.AA	0.93	0.61-1.42	0.744
INO80B.54064.AA	0.72	0.47-1.1	0.128
AUP1.54101.AA	1.49	0.96-2.29	0.073
TGOLN2.54194.AA	1.06	0.7-1.62	0.779
ELMOD3.54233.AA	1.2	0.78-1.84	0.406
ELMOD3.54247.AA	1.26	0.8-1.97	0.316
ELMOD3.54249.AA	1.14	0.71-1.81	0.586
ELMOD3.54251.AA	1.22	0.78-1.91	0.374
GGCX.54286.AA	1.07	0.69-1.68	0.752
RNF181.54296.AA	1.04	0.68-1.59	0.841
USP39.54320.AA	0.89	0.58-1.36	0.594
SFTPB.54324.AA	0.89	0.58-1.36	0.591
ST3GAL5.54387.AA	0.99	0.65-1.51	0.956
IMMT.54405.AA	1.33	0.86-2.06	0.2
IMMT.54414.AA	1.16	0.75-1.78	0.506
MRPL35.54420.AA	1.51	0.97-2.36	0.071
PROM2.54495.AA	1.57	1.01-2.43	0.043
PROM2.54496.AA	1.45	0.94-2.23	0.095
PROM2.54497.AA	1.19	0.77-1.84	0.423
PROM2.54500.AA	1.55	0.97-2.48	0.064
TMEM127.54518.AA	0.92	0.58-1.48	0.74
KANSL3.54567.AA	1.5	0.92-2.45	0.102
CNNM4.54580.AA	0.7	0.45-1.08	0.109
UNC50.54647.AA	0.78	0.48-1.25	0.299
REV1.54713.AA	1.59	0.99-2.56	0.057
MAP4K4.54756.AA	1.01	0.66-1.55	0.946
MAP4K4.54763.AA	0.92	0.6-1.42	0.713
MFSD9.54806.AA	0.98	0.6-1.62	0.942
NCK2.54847.AA	1.15	0.75-1.77	0.511
UXS1.54857.AA	0.95	0.62-1.46	0.825
SULT1C2.54877.AA	1.2	0.78-1.85	0.402
PSD4.55040.AA	0.88	0.58-1.34	0.551
PAX8.55047.AA	1.75	1.1-2.77	0.017
RABL2A.55059.AA	1.25	0.8-1.95	0.333
RABL2A.55066.AA	1.06	0.68-1.64	0.806
DBI.55113.AA	0.78	0.48-1.28	0.325
RALB.55155.AA	0.81	0.53-1.26	0.354
SAP130.55255.AA	1.49	0.95-2.35	0.082
CCDC74B.55281.AA	0.7	0.44-1.12	0.136
CCDC74B.55282.AA	0.54	0.33-0.89	0.016
PLEKHB2.55375.AA	0.73	0.47-1.12	0.148
CCDC74A.55390.AA	0.77	0.5-1.19	0.233
SPOPL.55478.AA	1.67	1-2.77	0.049
NR4A2.55618.AA	0.62	0.4-0.98	0.039
NR4A2.55620.AA	1.69	1.06-2.68	0.027
PKP4.55681.AA	0.92	0.6-1.4	0.686
PKP4.55682.AA	0.85	0.55-1.31	0.46
TANK.55741.AA	1.22	0.8-1.88	0.351
COBLL1.55785.AA	0.92	0.58-1.46	0.726
PPIG.55875.AA	1.19	0.77-1.84	0.436
DYNC1I2.55942.AA	0.87	0.57-1.34	0.535
ATP5G3.56095.AA	1.06	0.69-1.62	0.795
FKBP7.56167.AA	1.04	0.65-1.66	0.87
WDR75.56504.AA	1.01	0.65-1.55	0.979
ASNSD1.56510.AA	0.88	0.58-1.35	0.565
OSGEPL1.56530.AA	1.04	0.68-1.59	0.867
ORMDL1.56538.AA	1.46	0.95-2.25	0.088
TMEM194B.56576.AA	0.97	0.61-1.56	0.914
NAB1.56580.AA	0.62	0.4-0.97	0.036
NABP1.56613.AA	1.32	0.83-2.08	0.236
PPIL3.56761.AA	0.84	0.55-1.29	0.438
NIF3L1.56774.AA	0.71	0.44-1.13	0.149
STRADB.56840.AA	0.81	0.53-1.25	0.338
SUMO1.56937.AA	1.05	0.69-1.62	0.814
EEF1B2.57137.AA	1.06	0.68-1.64	0.811
EEF1B2.57144.AA	0.9	0.59-1.37	0.609
MDH1B.57152.AA	1.01	0.62-1.64	0.959
METTL21A.57192.AA	0.67	0.43-1.04	0.077
RPE.57240.AA	0.98	0.64-1.51	0.934
FN1.57392.AA	1.55	1-2.42	0.052
FN1.57393.AA	1.43	0.92-2.21	0.109
FN1.57394.AA	1.27	0.83-1.95	0.278
TNS1.57431.AA	1.19	0.76-1.86	0.445
AAMP.57458.AA	1.12	0.73-1.71	0.599
CTDSP1.57478.AA	1.19	0.78-1.82	0.426
STK36.57558.AA	0.96	0.63-1.49	0.872
TTLL4.57561.AA	0.91	0.59-1.39	0.66
FAM134A.57615.AA	1.14	0.75-1.75	0.544
ZFAND2B.57632.AA	0.66	0.43-1.02	0.062
STK16.57671.AA	0.95	0.62-1.45	0.809
DNPEP.57688.AA	1.07	0.7-1.64	0.75
GMPPA.57712.AA	0.68	0.44-1.06	0.087
GMPPA.57714.AA	0.74	0.48-1.14	0.174
SERPINE2.57771.AA	1.27	0.82-1.96	0.287
AGFG1.57818.AA	1.27	0.82-1.94	0.281
TRIP12.57848.AA	0.72	0.46-1.14	0.157
TRIP12.57849.AA	0.6	0.36-1.01	0.054
PTMA.57928.AA	0.82	0.52-1.29	0.39
PTMA.57933.AA	0.67	0.43-1.04	0.075
DIS3L2.57986.AA	0.98	0.64-1.5	0.927
GIGYF2.58018.AA	1.49	0.92-2.41	0.105
IQCA1.58092.AA	1.34	0.87-2.07	0.191
SCLY.58201.AA	1.46	0.9-2.37	0.124
ANKMY1.58259.AA	1.05	0.69-1.61	0.806
CAPN10.58273.AA	0.8	0.52-1.23	0.305
Sep.58355.AA	0.7	0.45-1.09	0.119
D2HGDH.58424.AA	0.82	0.54-1.26	0.366
PSMF1.58475.AA	1.27	0.83-1.96	0.274
NSFL1C.58497.AA	0.79	0.51-1.22	0.291
NSFL1C.58502.AA	1.04	0.68-1.59	0.859
NSFL1C.58503.AA	1.3	0.79-2.14	0.296
SNRPB.58542.AA	1.15	0.75-1.75	0.531
IDH3B.58549.AA	1.25	0.82-1.92	0.305
EBF4.58552.AA	0.92	0.6-1.41	0.702
PCED1A.58558.AA	1.41	0.91-2.2	0.123
SLC4A11.58583.AA	0.97	0.63-1.49	0.884
CDC25B.58604.AA	1.28	0.83-1.96	0.266
AP5S1.58605.AA	0.45	0.28-0.73	0.001
BTBD3.58698.AA	1.08	0.69-1.68	0.744
NDUFAF5.58709.AA	1.26	0.81-1.93	0.302
SNX5.58750.AA	0.96	0.62-1.48	0.862
CSRP2BP.58756.AA	0.88	0.56-1.38	0.582
ZNF133.58760.AA	0.76	0.48-1.18	0.224
ENTPD6.58863.AA	1.62	1.04-2.53	0.033
ENTPD6.58865.AA	1.11	0.71-1.75	0.65
BCL2L1.58902.AA	0.86	0.56-1.32	0.489
TM9SF4.58937.AA	1.23	0.8-1.89	0.354
COMMD7.58958.AA	1.62	1.03-2.54	0.037
NECAB3.59005.AA	0.59	0.38-0.93	0.023
NECAB3.59007.AA	1.22	0.8-1.87	0.362
PXMP4.59013.AA	0.93	0.6-1.44	0.75
TRPC4AP.59060.AA	0.94	0.61-1.44	0.774
CPNE1.59184.AA	0.64	0.41-1.01	0.057
CPNE1.59187.AA	0.85	0.56-1.31	0.473
CPNE1.59189.AA	0.88	0.57-1.35	0.564
ROMO1.59221.AA	0.82	0.54-1.27	0.377
RBM39.59238.AA	0.85	0.56-1.3	0.455
EPB41L1.59270.AA	1.1	0.71-1.68	0.671
MANBAL.59339.AA	1.05	0.69-1.6	0.83
RALGAPB.59379.AA	1.28	0.82-1.98	0.274
RALGAPB.59380.AA	0.79	0.49-1.27	0.338
PLCG1.59390.AA	1.38	0.9-2.13	0.144
PABPC1L.59505.AA	0.62	0.39-0.98	0.04
PIGT.59547.AA	0.85	0.56-1.31	0.463
WFDC2.59580.AA	1.06	0.69-1.63	0.801
ACOT8.59624.AA	1.02	0.67-1.57	0.925
SLC35C2.59669.AA	0.95	0.62-1.45	0.822
SLC35C2.59672.AA	1.66	1.06-2.6	0.028
ELMO2.59678.AA	0.92	0.59-1.44	0.723
ELMO2.59685.AA	0.79	0.49-1.27	0.332
ZMYND8.59719.AA	0.78	0.5-1.21	0.267
NCOA3.59724.AA	1.42	0.9-2.23	0.131
SULF2.59729.AA	0.95	0.62-1.45	0.82
STAU1.59737.AA	1	0.65-1.52	0.986
ZFP64.59815.AA	1.37	0.85-2.23	0.199
GNAS.60002.AA	1.12	0.73-1.71	0.609
GNAS.60004.AA	1.39	0.9-2.15	0.134
SLMO2.60016.AA	1.27	0.83-1.95	0.269
OSBPL2.60054.AA	0.74	0.48-1.13	0.164
RPS21.60075.AA	1.35	0.88-2.08	0.166
ARFGAP1.60110.AA	1.22	0.79-1.87	0.367
ARFRP1.60158.AA	1.1	0.72-1.68	0.655
ZGPAT.60161.AA	1.13	0.74-1.73	0.56
PCMTD2.60204.AA	1.43	0.93-2.2	0.107
CYYR1.60292.AA	0.91	0.58-1.42	0.672
USP16.60300.AA	0.89	0.57-1.4	0.61
SCAF4.60336.AA	1.14	0.75-1.75	0.534
C21orf59.60358.AA	1.48	0.96-2.28	0.078
IFNAR2.60390.AA	0.94	0.62-1.44	0.78
IFNAR2.60396.AA	0.86	0.55-1.35	0.512
SON.60437.AA	0.97	0.64-1.48	0.892
CRYZL1.60454.AA	1.15	0.75-1.77	0.526
CRYZL1.60459.AA	1.03	0.67-1.57	0.907
SETD4.60521.AA	1.36	0.84-2.22	0.214
CBR1.60526.AA	1.17	0.76-1.78	0.478
DYRK1A.60579.AA	1.13	0.72-1.79	0.599
KCNJ15.60585.AA	1.05	0.68-1.61	0.826
HMGN1.60613.AA	1.75	1.09-2.79	0.02
C21orf2.60817.AA	0.9	0.59-1.38	0.63
POFUT2.60871.AA	1.09	0.71-1.67	0.689
SLC19A1.60883.AA	0.93	0.61-1.43	0.756
COL6A2.60898.AA	1.16	0.76-1.79	0.489
DGCR2.61037.AA	0.65	0.41-1.02	0.063
DGCR14.61040.AA	1	0.66-1.53	0.989
Sep.61076.AA	1.21	0.79-1.85	0.384
COMT.61101.AA	1.11	0.72-1.69	0.644
COMT.61102.AA	1.28	0.83-1.96	0.262
TANGO2.61126.AA	0.97	0.63-1.49	0.887
TRMT2A.61133.AA	0.98	0.64-1.49	0.92
TRMT2A.61134.AA	1.15	0.75-1.76	0.516
RANBP1.61139.AA	0.99	0.65-1.51	0.963
ZDHHC8.61144.AA	1.54	0.99-2.39	0.053
SCARF2.61158.AA	1.5	0.91-2.47	0.115
GGT2.61225.AA	1.11	0.72-1.7	0.639
PPIL2.61242.AA	0.99	0.65-1.52	0.977
PPIL2.61245.AA	0.7	0.45-1.08	0.105
PPIL2.61247.AA	0.67	0.43-1.04	0.072
PPIL2.61248.AA	1.04	0.68-1.59	0.847
CHCHD10.61314.AA	1.13	0.74-1.74	0.562
CHCHD10.61315.AA	0.56	0.34-0.93	0.024
DERL3.61333.AA	0.86	0.56-1.32	0.489
DERL3.61336.AA	0.93	0.61-1.41	0.721
SLC2A11.61345.AA	1.06	0.69-1.62	0.793
SLC2A11.61349.AA	1.02	0.67-1.56	0.925
GGT5.61393.AA	1.16	0.75-1.78	0.506
GGT5.61394.AA	1.1	0.72-1.69	0.658
GUCD1.61411.AA	1.14	0.74-1.76	0.56
GGT1.61437.AA	0.88	0.58-1.35	0.57
GGT1.61438.AA	0.99	0.65-1.52	0.968
GGT1.61440.AA	1.23	0.8-1.88	0.343
LRP5L.61476.AA	0.84	0.55-1.29	0.434
HPS4.61505.AA	0.73	0.47-1.15	0.175
HPS4.61508.AA	0.75	0.48-1.17	0.2
EWSR1.61580.AA	0.89	0.58-1.37	0.605
GAS2L1.61590.AA	1.22	0.79-1.88	0.376
AP1B1.61604.AA	0.91	0.59-1.39	0.652
SEC14L2.61739.AA	1.2	0.78-1.83	0.406
SEC14L2.61740.AA	1.09	0.71-1.68	0.679
MTFP1.61753.AA	1.27	0.83-1.94	0.27
MTFP1.61754.AA	0.43	0.26-0.7	0.001
PES1.61783.AA	0.79	0.52-1.22	0.29
TCN2.61788.AA	1.16	0.76-1.77	0.499
PATZ1.61846.AA	0.92	0.6-1.4	0.686
EIF4ENIF1.61857.AA	1.04	0.68-1.59	0.863
SFI1.61866.AA	1.14	0.74-1.75	0.549
DEPDC5.61900.AA	1.14	0.72-1.81	0.585
FBXO7.61933.AA	0.8	0.52-1.23	0.314
FBXO7.61936.AA	0.69	0.45-1.06	0.094
TOM1.61957.AA	0.72	0.47-1.12	0.149
RBFOX2.61986.AA	0.65	0.42-1.01	0.056
RBFOX2.61988.AA	1.09	0.72-1.67	0.676
APOL3.61995.AA	0.48	0.29-0.81	0.006
APOL1.62042.AA	1.06	0.68-1.65	0.789
TXN2.62051.AA	1.12	0.73-1.72	0.591
SH3BP1.62139.AA	1.05	0.69-1.61	0.817
LGALS1.62147.AA	0.82	0.53-1.25	0.355
GCAT.62160.AA	1	0.65-1.52	0.99
ANKRD54.62167.AA	1.04	0.68-1.6	0.849
CSNK1E.62234.AA	0.94	0.61-1.43	0.761
SUN2.62259.AA	0.94	0.61-1.45	0.791
CBX6.62265.AA	0.93	0.6-1.45	0.759
CBX7.62286.AA	1.03	0.67-1.59	0.877
RPL3.62294.AA	0.78	0.5-1.22	0.279
MIEF1.62309.AA	1.18	0.74-1.86	0.488
NAGA.62492.AA	0.86	0.56-1.34	0.519
TCF20.62500.AA	0.75	0.49-1.16	0.194
POLDIP3.62540.AA	1.41	0.91-2.19	0.127
PRR5.62618.AA	0.97	0.63-1.49	0.879
TRMU.62709.AA	1.2	0.78-1.84	0.408
TRMU.62710.AA	1.1	0.72-1.68	0.66
TRMU.62711.AA	0.9	0.55-1.47	0.675
BRD1.62751.AA	1.09	0.71-1.66	0.705
PPP6R2.62822.AA	0.72	0.47-1.12	0.147
PPP6R2.62823.AA	1.03	0.67-1.57	0.905
PPP6R2.62824.AA	0.68	0.44-1.05	0.084
PPP6R2.62826.AA	0.95	0.61-1.46	0.811
SBF1.62829.AA	1.13	0.73-1.75	0.574
LMF2.62836.AA	0.93	0.61-1.42	0.729
NCAPH2.62842.AA	0.61	0.39-0.95	0.029
TYMP.62852.AA	0.89	0.58-1.37	0.596
TYMP.62853.AA	1.25	0.82-1.92	0.303
TYMP.62854.AA	1.6	1.02-2.5	0.04
ODF3B.62858.AA	1.15	0.76-1.76	0.509
RABL2B.62916.AA	1.27	0.82-1.97	0.283
RABL2B.62922.AA	1.04	0.68-1.59	0.861
RABL2B.62931.AA	0.82	0.53-1.26	0.359
CRBN.62983.AA	1.16	0.75-1.8	0.505
SETMAR.62996.AA	1.14	0.74-1.74	0.553
SETD5.63094.AA	1.37	0.85-2.2	0.191
BRPF1.63156.AA	1.1	0.71-1.7	0.673
OGG1.63165.AA	1.13	0.74-1.73	0.573
TTLL3.63216.AA	1.28	0.82-2.02	0.277
IL17RE.63242.AA	0.82	0.51-1.32	0.411
IL17RE.63243.AA	0.89	0.57-1.38	0.608
IL17RE.63244.AA	0.99	0.64-1.54	0.982
IL17RC.63280.AA	0.92	0.6-1.4	0.695
SEC13.63359.AA	1.06	0.7-1.62	0.78
RPL32.63458.AA	0.7	0.42-1.18	0.185
RPL32.63469.AA	1.01	0.66-1.54	0.966
RPL32.63471.AA	0.84	0.54-1.31	0.45
RPL32.63472.AA	0.6	0.38-0.93	0.022
MRPS25.63543.AA	0.88	0.58-1.34	0.555
SH3BP5.63568.AA	0.54	0.33-0.86	0.01
OXNAD1.63645.AA	0.79	0.5-1.25	0.322
NKIRAS1.63722.AA	0.85	0.54-1.35	0.504
TOP2B.63750.AA	0.86	0.54-1.37	0.526
AZI2.63795.AA	0.8	0.52-1.23	0.306
RBMS3.63805.AA	1.32	0.82-2.13	0.256
CMTM7.63814.AA	1.07	0.7-1.65	0.742
FBXL2.63849.AA	0.96	0.61-1.5	0.846
PDCD6IP.63891.AA	0.86	0.55-1.34	0.509
MLH1.63951.AA	0.97	0.62-1.52	0.9
GORASP1.64150.AA	0.93	0.61-1.42	0.747
GORASP1.64155.AA	0.98	0.63-1.53	0.946
RPL14.64219.AA	1.15	0.71-1.84	0.573
CTNNB1.64251.AA	1.05	0.69-1.61	0.809
HIGD1A.64317.AA	1.07	0.7-1.63	0.761
HIGD1A.64318.AA	0.73	0.48-1.13	0.16
ZNF662.64334.AA	1.09	0.69-1.74	0.707
TCAIM.64362.AA	0.99	0.61-1.59	0.953
SACM1L.64405.AA	0.76	0.49-1.19	0.229
ALS2CL.64464.AA	1	0.65-1.52	0.988
ALS2CL.64468.AA	1.3	0.84-2	0.235
SCAP.64516.AA	1.55	0.99-2.42	0.055
MAP4.64551.AA	1.08	0.7-1.64	0.736
ZNF589.64577.AA	0.93	0.58-1.48	0.747
NME6.64589.AA	0.77	0.5-1.18	0.233
PLXNB1.64642.AA	1.01	0.66-1.54	0.957
CCDC51.64649.AA	1.14	0.75-1.74	0.542
CCDC51.64650.AA	0.8	0.51-1.24	0.314
CCDC51.64652.AA	1.33	0.85-2.08	0.21
TREX1.64671.AA	0.84	0.55-1.28	0.415
SLC26A6.64722.AA	1.07	0.68-1.7	0.758
NCKIPSD.64733.AA	1.22	0.78-1.89	0.382
NCKIPSD.64734.AA	1.41	0.87-2.27	0.161
IP6K2.64751.AA	0.99	0.65-1.52	0.972
IP6K2.64754.AA	1.03	0.67-1.57	0.9
IP6K2.64755.AA	0.98	0.64-1.5	0.922
IP6K2.64772.AA	1.06	0.69-1.62	0.794
WDR6.64803.AA	0.97	0.63-1.48	0.888
DALRD3.64810.AA	1.44	0.93-2.23	0.101
USP19.64835.AA	0.76	0.5-1.17	0.212
USP19.64838.AA	0.8	0.52-1.26	0.339
USP19.64840.AA	1.02	0.66-1.57	0.936
IP6K1.64914.AA	0.99	0.65-1.51	0.958
RBM6.64935.AA	1.16	0.76-1.77	0.496
RBM6.64937.AA	1.47	0.95-2.27	0.086
RBM6.64954.AA	1.04	0.67-1.6	0.875
HYAL3.64986.AA	1.26	0.8-1.99	0.316
NAT6.64989.AA	0.62	0.39-0.97	0.036
NAT6.64990.AA	0.93	0.61-1.43	0.753
NAT6.64991.AA	0.77	0.5-1.18	0.231
HYAL2.65006.AA	1.16	0.76-1.78	0.484
NPRL2.65036.AA	1.21	0.79-1.86	0.375
NPRL2.65039.AA	1.15	0.75-1.75	0.525
CYB561D2.65052.AA	1.01	0.66-1.54	0.957
PARP3.65117.AA	1.57	0.96-2.59	0.075
PCBP4.65125.AA	1.37	0.89-2.12	0.151
PCBP4.65132.AA	0.9	0.59-1.38	0.643
ABHD14B.65146.AA	1.31	0.85-2	0.222
ALAS1.65184.AA	0.81	0.52-1.25	0.342
BAP1.65214.AA	0.62	0.39-0.98	0.041
PBRM1.65241.AA	0.93	0.6-1.45	0.759
TKT.65304.AA	1.04	0.68-1.59	0.865
SELK.65323.AA	1.01	0.66-1.54	0.961
FAM208A.65354.AA	1.52	0.98-2.36	0.059
FAM208A.65355.AA	0.9	0.58-1.38	0.622
ARF4.65381.AA	0.97	0.63-1.48	0.882
PXK.65445.AA	0.99	0.65-1.51	0.964
PDHB.65454.AA	0.83	0.54-1.28	0.396
FHIT.65492.AA	0.66	0.42-1.02	0.064
FOXP1.65606.AA	0.86	0.55-1.34	0.499
ZNF717.65637.AA	0.88	0.57-1.37	0.576
ROBO1.65649.AA	0.67	0.42-1.09	0.105
CGGBP1.65668.AA	0.96	0.63-1.47	0.855
NSUN3.65708.AA	1.31	0.85-2.02	0.219
MINA.65744.AA	0.88	0.58-1.35	0.57
CLDND1.65754.AA	1.01	0.66-1.54	0.98
DCBLD2.65800.AA	0.55	0.33-0.9	0.018
PCNP.65962.AA	0.96	0.63-1.46	0.846
PCNP.65963.AA	0.69	0.45-1.07	0.101
PCNP.65964.AA	0.86	0.56-1.31	0.487
CEP97.65974.AA	0.92	0.58-1.46	0.712
CD200.66100.AA	0.82	0.53-1.27	0.376
C3orf17.66140.AA	2.2	1.33-3.64	0.002
BOC.66195.AA	1.2	0.77-1.87	0.423
NAA50.66218.AA	1.01	0.66-1.54	0.979
TMEM39A.66295.AA	1.46	0.93-2.27	0.1
HCLS1.66398.AA	0.94	0.62-1.44	0.788
PDIA5.66459.AA	0.99	0.65-1.51	0.959
MYLK.66480.AA	0.89	0.58-1.39	0.618
KALRN.66526.AA	0.63	0.4-0.99	0.047
CHCHD6.66603.AA	1.22	0.8-1.86	0.364
ABTB1.66621.AA	1.46	0.94-2.26	0.089
CNBP.66702.AA	1.13	0.74-1.72	0.581
CNBP.66703.AA	0.9	0.59-1.37	0.612
CNBP.66704.AA	0.9	0.59-1.37	0.609
CNBP.66705.AA	1.24	0.81-1.91	0.323
CNBP.66707.AA	0.82	0.53-1.25	0.349
IFT122.66726.AA	1.05	0.69-1.6	0.828
PLXND1.66743.AA	1.08	0.7-1.65	0.737
TMCC1.66751.AA	1.04	0.68-1.6	0.859
ATP2C1.66767.AA	0.59	0.36-0.96	0.035
TMEM108.66830.AA	1.2	0.75-1.93	0.453
CDV3.66837.AA	1.12	0.73-1.72	0.59
CDV3.66838.AA	0.74	0.48-1.14	0.171
CDV3.66839.AA	0.95	0.62-1.46	0.831
CDV3.66840.AA	0.95	0.62-1.46	0.816
CDV3.66841.AA	0.79	0.51-1.21	0.281
CDV3.66842.AA	0.84	0.55-1.29	0.434
AMOTL2.66867.AA	0.95	0.62-1.45	0.806
CEP70.67008.AA	1.15	0.75-1.78	0.528
CEP70.67009.AA	0.91	0.58-1.43	0.689
CEP70.67010.AA	1.09	0.71-1.67	0.698
MRPS22.67028.AA	1.03	0.67-1.58	0.899
SLC25A36.67051.AA	1.12	0.71-1.77	0.621
TFDP2.67090.AA	0.85	0.55-1.3	0.445
PFN2.67256.AA	1.1	0.72-1.67	0.674
PFN2.67259.AA	1.39	0.9-2.14	0.135
ARHGEF26.67332.AA	0.84	0.53-1.33	0.469
MFSD1.67456.AA	1.35	0.86-2.13	0.189
MYNN.67580.AA	0.87	0.57-1.33	0.521
SEC62.67596.AA	0.82	0.53-1.29	0.393
SEC62.67597.AA	0.82	0.53-1.27	0.371
PHC3.67605.AA	1.03	0.67-1.6	0.887
PHC3.67609.AA	0.8	0.5-1.3	0.371
RPL22L1.67619.AA	1.28	0.84-1.97	0.255
RPL22L1.67620.AA	0.75	0.49-1.16	0.192
ZMAT3.67676.AA	0.77	0.48-1.24	0.283
NDUFB5.67708.AA	1.05	0.69-1.61	0.812
DVL3.67836.AA	0.79	0.51-1.22	0.28
DVL3.67837.AA	1.1	0.72-1.68	0.655
ABCF3.67845.AA	0.97	0.63-1.49	0.9
EIF4G1.67880.AA	1	0.66-1.53	0.984
EIF4G1.67881.AA	0.95	0.62-1.46	0.814
[truncated: 596 more rows]

## Sheet: AD
characteristics	Hazard.Ratio	CI95	P.Value
HES4.4.AD	1.19	0.78-1.81	0.43
C1orf159.13.AD	1.4	0.91-2.15	0.125
UBE2J2.55.AD	1.01	0.66-1.55	0.953
UBE2J2.66.AD	0.93	0.61-1.44	0.76
DVL1.141.AD	1.76	1.12-2.77	0.014
AURKAIP1.149.AD	1.33	0.86-2.05	0.203
AURKAIP1.151.AD	1.15	0.75-1.76	0.525
AURKAIP1.152.AD	0.8	0.52-1.23	0.308
CCNL2.164.AD	1.03	0.68-1.58	0.879
MIB2.197.AD	1	0.65-1.52	0.985
MIB2.198.AD	1.41	0.91-2.18	0.125
MIB2.199.AD	1.33	0.83-2.15	0.241
CDK11A.213.AD	0.89	0.59-1.37	0.607
CDK11A.214.AD	0.81	0.53-1.25	0.348
CDK11A.218.AD	1.04	0.68-1.59	0.841
CDK11A.220.AD	0.73	0.48-1.12	0.15
PEX10.268.AD	0.75	0.49-1.16	0.198
PER3.516.AD	0.78	0.5-1.21	0.268
PARK7.528.AD	1.37	0.88-2.14	0.157
FBXO44.656.AD	1.32	0.86-2.04	0.204
MAD2L2.664.AD	0.89	0.58-1.36	0.581
AGTRAP.666.AD	1.11	0.73-1.7	0.623
ATP13A2.842.AD	0.88	0.56-1.36	0.554
EMC1.894.AD	1.05	0.68-1.63	0.816
NBPF3.966.AD	0.83	0.54-1.27	0.39
RAP1GAP.989.AD	0.84	0.52-1.33	0.449
C1QC.1014.AD	0.7	0.43-1.16	0.166
C1QC.1019.AD	1.27	0.83-1.94	0.28
C1QC.1020.AD	1.57	1.01-2.43	0.043
C1orf213.1057.AD	0.97	0.62-1.52	0.894
ASAP3.1066.AD	1.05	0.69-1.62	0.809
ASAP3.1067.AD	0.94	0.59-1.5	0.809
SRRM1.1129.AD	1.1	0.71-1.71	0.678
MTFR1L.1216.AD	1.28	0.82-1.99	0.278
MTFR1L.1217.AD	1.41	0.89-2.21	0.142
CNKSR1.1238.AD	0.93	0.61-1.42	0.725
CNKSR1.1240.AD	1.18	0.77-1.8	0.451
PIGV.1302.AD	0.8	0.51-1.26	0.334
PIGV.1303.AD	0.69	0.45-1.07	0.101
PIGV.1304.AD	0.77	0.48-1.24	0.286
IFI6.1337.AD	0.91	0.6-1.4	0.68
IFI6.1338.AD	1	0.66-1.53	0.998
IFI6.1339.AD	0.99	0.65-1.51	0.956
PPP1R8.1347.AD	0.68	0.44-1.05	0.079
PPP1R8.1348.AD	1.55	0.98-2.45	0.063
TAF12.1389.AD	1.44	0.93-2.21	0.101
PTPRU.1428.AD	0.78	0.48-1.27	0.316
PUM1.1443.AD	1.36	0.88-2.1	0.172
PUM1.1456.AD	1.01	0.65-1.57	0.958
ZCCHC17.1466.AD	0.68	0.43-1.05	0.081
IQCC.1564.AD	0.89	0.58-1.36	0.593
SMIM12.1701.AD	1.22	0.78-1.9	0.377
SMIM12.1702.AD	0.93	0.61-1.42	0.727
SMIM12.1703.AD	0.85	0.55-1.3	0.447
KIAA0319L.1726.AD	1.02	0.64-1.65	0.922
COL8A2.1749.AD	0.67	0.42-1.07	0.095
TRAPPC3.1753.AD	1.29	0.84-1.98	0.241
TRAPPC3.1754.AD	1.02	0.66-1.56	0.939
TRAPPC3.1755.AD	0.62	0.4-0.97	0.036
C1orf122.1842.AD	0.68	0.44-1.06	0.087
NDUFS5.1869.AD	1.24	0.81-1.9	0.326
PABPC4.1896.AD	1.36	0.88-2.1	0.164
PABPC4.1897.AD	1.41	0.91-2.19	0.128
PPIE.1904.AD	0.95	0.62-1.45	0.799
PPIE.1907.AD	1.06	0.69-1.61	0.796
PPIE.1910.AD	1.16	0.76-1.77	0.499
TRIT1.1922.AD	0.79	0.51-1.22	0.281
CAP1.1983.AD	1.14	0.74-1.74	0.556
CAP1.1986.AD	0.78	0.51-1.2	0.26
PPCS.2075.AD	0.92	0.61-1.41	0.716
PPIH.2103.AD	0.58	0.37-0.91	0.017
LEPRE1.2108.AD	0.76	0.49-1.17	0.21
ZNF691.2131.AD	0.98	0.62-1.54	0.923
C1orf210.2154.AD	0.87	0.57-1.34	0.533
HYI.2183.AD	0.78	0.51-1.19	0.252
HYI.2185.AD	1.03	0.68-1.57	0.889
ST3GAL3.2482.AD	1.12	0.71-1.74	0.632
DPH2.2501.AD	1.12	0.72-1.74	0.613
DPH2.2503.AD	1.76	1.11-2.8	0.016
ATP6V0B.2512.AD	1.05	0.68-1.6	0.84
RNF220.2559.AD	1.21	0.79-1.85	0.392
RPS8.2577.AD	0.6	0.38-0.94	0.027
MUTYH.2676.AD	1.1	0.69-1.75	0.682
PRDX1.2694.AD	1.2	0.78-1.83	0.41
MKNK1.2815.AD	1.19	0.77-1.84	0.439
SPATA6.2920.AD	1.27	0.83-1.94	0.279
TTC39A.2953.AD	1.1	0.71-1.69	0.68
OSBPL9.2975.AD	0.93	0.61-1.42	0.739
NRD1.2988.AD	0.86	0.57-1.32	0.501
ECHDC2.3029.AD	1	0.65-1.54	0.992
TMEM59.3121.AD	0.68	0.44-1.05	0.081
DOCK7.3255.AD	1.3	0.81-2.1	0.279
ATG4C.3257.AD	0.7	0.43-1.15	0.16
HHLA3.3405.AD	1.26	0.82-1.93	0.297
HHLA3.3408.AD	1.12	0.73-1.71	0.595
HHLA3.3409.AD	1.32	0.86-2.03	0.21
FPGT.3453.AD	0.8	0.51-1.25	0.322
CTBS.3608.AD	0.62	0.39-0.97	0.035
SSX2IP.3616.AD	1.14	0.73-1.79	0.568
GBP3.3709.AD	0.76	0.49-1.17	0.215
GBP3.3711.AD	0.91	0.58-1.42	0.672
TMED5.3777.AD	0.99	0.65-1.52	0.974
SLC44A3.3820.AD	0.6	0.37-0.98	0.042
DPH5.3898.AD	0.96	0.63-1.48	0.858
LAMTOR5.4115.AD	0.81	0.53-1.25	0.349
LRIF1.4128.AD	1.51	0.97-2.34	0.065
DRAM2.4136.AD	1.79	1.13-2.84	0.013
ST7L.4220.AD	1.74	1.11-2.74	0.017
RHOC.4233.AD	0.79	0.52-1.22	0.291
RHOC.4250.AD	0.82	0.53-1.26	0.357
RHOC.4251.AD	1.29	0.84-1.98	0.244
HIPK1.4318.AD	1.12	0.71-1.76	0.64
SIKE1.4342.AD	1.51	0.97-2.33	0.067
PDE4DIP.4424.AD	1.54	0.97-2.44	0.069
PDE4DIP.4426.AD	0.98	0.64-1.5	0.938
NBPF11.7331.AD	0.82	0.53-1.26	0.365
NBPF12.7357.AD	0.9	0.59-1.39	0.649
ENSA.7502.AD	0.92	0.6-1.41	0.707
SETDB1.7524.AD	1.2	0.78-1.85	0.402
SEMA6C.7562.AD	1.12	0.7-1.79	0.634
SCNM1.7565.AD	1.16	0.75-1.77	0.506
LYSMD1.7566.AD	0.87	0.57-1.33	0.525
PSMD4.7584.AD	0.69	0.44-1.06	0.091
RFX5.7611.AD	1.25	0.81-1.91	0.315
RFX5.7613.AD	1	0.64-1.54	0.985
TDRKH.7666.AD	1.43	0.92-2.22	0.111
TDRKH.7670.AD	1.01	0.62-1.62	0.983
S100A16.7726.AD	1.54	0.99-2.39	0.058
CHTOP.7748.AD	1.39	0.9-2.13	0.135
CREB3L4.7774.AD	0.58	0.37-0.91	0.018
CREB3L4.7775.AD	0.94	0.61-1.46	0.791
UBAP2L.7816.AD	0.76	0.49-1.19	0.232
HAX1.7819.AD	0.65	0.42-1.02	0.059
PBXIP1.7845.AD	0.88	0.58-1.35	0.561
ADAM15.7894.AD	1	0.65-1.53	0.99
THBS3.8030.AD	1.07	0.69-1.67	0.752
THBS3.8037.AD	0.73	0.45-1.17	0.193
FDPS.8075.AD	1.47	0.94-2.3	0.094
RUSC1.8082.AD	0.96	0.61-1.53	0.878
MSTO1.8092.AD	0.74	0.48-1.14	0.169
YY1AP1.8110.AD	1.1	0.71-1.7	0.669
DAP3.8123.AD	0.72	0.47-1.11	0.136
SSR2.8167.AD	0.53	0.33-0.86	0.01
LMNA.8183.AD	0.79	0.51-1.22	0.289
GPATCH4.8295.AD	1.09	0.71-1.66	0.691
MRPL24.8316.AD	0.98	0.64-1.5	0.935
HDGF.8323.AD	1.08	0.7-1.66	0.726
DUSP23.8411.AD	0.94	0.6-1.45	0.774
PEA15.8434.AD	0.88	0.57-1.36	0.565
DCAF8.8446.AD	1.13	0.74-1.73	0.569
DCAF8.8451.AD	1.36	0.87-2.11	0.179
DCAF8.8452.AD	1.32	0.86-2.04	0.206
DCAF8.8453.AD	1.12	0.73-1.71	0.612
USF1.8533.AD	1.07	0.7-1.63	0.77
NIT1.8557.AD	1.37	0.89-2.12	0.15
DEDD.8561.AD	0.74	0.48-1.15	0.18
PPOX.8587.AD	0.92	0.6-1.4	0.695
RGS5.8772.AD	1.05	0.69-1.6	0.832
TMCO1.8810.AD	1.16	0.76-1.78	0.493
METTL13.8998.AD	1.21	0.79-1.85	0.389
MRPS14.9044.AD	0.92	0.6-1.4	0.695
RFWD2.9057.AD	0.82	0.54-1.26	0.374
GLUL.9148.AD	1.03	0.67-1.58	0.898
GLUL.9150.AD	1.17	0.76-1.79	0.478
GLUL.9152.AD	0.97	0.64-1.49	0.903
SMG7.9179.AD	1.02	0.66-1.58	0.924
TSEN15.9204.AD	0.9	0.59-1.38	0.636
TMEM9.9352.AD	0.9	0.59-1.39	0.649
TMEM9.9353.AD	1.65	1.05-2.6	0.029
ELF3.9396.AD	1.12	0.71-1.78	0.615
ZC3H11A.9461.AD	1.3	0.81-2.11	0.277
RBBP5.9524.AD	0.88	0.57-1.35	0.553
CDK18.9553.AD	1.2	0.78-1.85	0.4
CDK18.9557.AD	0.9	0.56-1.42	0.645
RAB7L1.9568.AD	0.98	0.63-1.52	0.922
BPNT1.9867.AD	0.86	0.55-1.35	0.521
WDR26.9963.AD	0.75	0.48-1.17	0.199
PSEN2.10031.AD	0.87	0.57-1.33	0.519
JMJD4.10060.AD	0.81	0.53-1.24	0.34
ARF1.10064.AD	0.97	0.63-1.48	0.876
MRPL55.10077.AD	0.93	0.61-1.42	0.732
MRPL55.10084.AD	1.25	0.81-1.92	0.309
MRPL55.10094.AD	1.17	0.76-1.79	0.475
MRPL55.10097.AD	1.23	0.8-1.89	0.341
MRPL55.10168.AD	0.92	0.6-1.4	0.694
MRPL55.10177.AD	1.16	0.76-1.78	0.494
GUK1.10182.AD	1.07	0.69-1.65	0.761
GUK1.10189.AD	0.9	0.59-1.38	0.636
IRF2BP2.10338.AD	0.75	0.48-1.15	0.186
TBCE.10351.AD	1.01	0.65-1.58	0.954
CEP170.10451.AD	1.37	0.87-2.14	0.176
CEP170.10452.AD	0.83	0.53-1.3	0.416
CEP170.10453.AD	0.79	0.5-1.22	0.288
HNRNPU.10476.AD	0.73	0.47-1.13	0.16
ZNF692.10558.AD	1.05	0.68-1.6	0.834
PITRM1.10625.AD	1.21	0.79-1.86	0.373
PHYH.10792.AD	0.95	0.62-1.45	0.818
BEND7.10802.AD	1.23	0.8-1.88	0.345
RPP38.10862.AD	0.86	0.56-1.31	0.482
RSU1.10878.AD	1.04	0.67-1.62	0.871
NRP1.11200.AD	1.12	0.73-1.71	0.616
PARD3.11212.AD	1.08	0.71-1.66	0.706
PARD3.11213.AD	0.71	0.46-1.1	0.124
PARD3.11214.AD	0.83	0.54-1.27	0.386
PARD3.11215.AD	0.78	0.5-1.2	0.261
CUL2.11226.AD	0.95	0.6-1.5	0.834
CREM.11244.AD	0.88	0.56-1.37	0.563
ARHGAP22.11486.AD	1.09	0.71-1.68	0.696
C10orf128.11514.AD	1.13	0.71-1.8	0.613
NCOA4.11539.AD	1.02	0.66-1.56	0.942
HNRNPH3.11928.AD	1.18	0.77-1.81	0.445
CCAR1.11960.AD	1.07	0.68-1.67	0.777
STOX1.11963.AD	0.9	0.59-1.37	0.611
DNAJB12.12092.AD	1.12	0.73-1.71	0.602
ZSWIM8.12231.AD	0.87	0.57-1.33	0.507
ZSWIM8.12235.AD	0.91	0.6-1.4	0.678
KAT6B.12264.AD	0.78	0.5-1.21	0.266
KAT6B.12265.AD	1.03	0.67-1.59	0.879
PPIF.12308.AD	0.69	0.45-1.07	0.099
LIPA.12487.AD	1.73	1.08-2.77	0.022
ALDH18A1.12645.AD	1.31	0.84-2.06	0.232
ZFYVE27.12747.AD	0.91	0.59-1.41	0.681
NDUFB8.12834.AD	0.85	0.55-1.31	0.465
NDUFB8.12835.AD	0.8	0.52-1.23	0.318
HIF1AN.12838.AD	1.92	1.19-3.1	0.007
MRPL43.12856.AD	1.08	0.71-1.64	0.731
C10orf2.12859.AD	1.11	0.72-1.7	0.647
POLL.12887.AD	0.93	0.61-1.42	0.741
POLL.12901.AD	1.16	0.75-1.77	0.506
POLL.12906.AD	0.76	0.49-1.19	0.232
POLL.12907.AD	0.66	0.42-1.03	0.07
NOLC1.12939.AD	0.69	0.44-1.09	0.109
TCF7L2.13150.AD	1.06	0.69-1.64	0.778
AFAP1L2.13199.AD	0.85	0.55-1.3	0.452
MCMBP.13277.AD	1.12	0.73-1.72	0.606
FGFR2.13302.AD	0.82	0.53-1.28	0.387
METTL10.13408.AD	0.89	0.56-1.41	0.625
FANK1.13447.AD	1.47	0.95-2.26	0.083
PTPRE.13465.AD	0.98	0.64-1.51	0.929
PWWP2B.13500.AD	1.2	0.79-1.84	0.398
MTG1.13561.AD	0.79	0.51-1.22	0.282
SIRT3.13596.AD	0.68	0.44-1.05	0.081
SIRT3.13624.AD	1.36	0.88-2.08	0.165
SIGIRR.13655.AD	0.87	0.56-1.33	0.51
RASSF7.13692.AD	0.7	0.45-1.08	0.103
TMEM80.13726.AD	0.76	0.49-1.18	0.224
TALDO1.13736.AD	0.73	0.47-1.14	0.17
PDDC1.13754.AD	1.33	0.87-2.04	0.192
PIDD.13766.AD	1.24	0.81-1.9	0.32
PIDD.13767.AD	0.8	0.52-1.23	0.31
RPLP2.13770.AD	0.81	0.52-1.24	0.327
CD151.13781.AD	1.05	0.69-1.6	0.829
CD151.13785.AD	1.14	0.74-1.74	0.55
CD151.13786.AD	1.14	0.74-1.74	0.557
CHID1.13811.AD	1.24	0.81-1.91	0.326
CHID1.13812.AD	0.92	0.61-1.41	0.718
CDKN1C.13929.AD	1.02	0.65-1.59	0.941
CARS.13943.AD	1.03	0.68-1.57	0.888
NUP98.13998.AD	0.8	0.51-1.26	0.33
PGAP2.14003.AD	0.99	0.65-1.51	0.966
PGAP2.14004.AD	0.83	0.54-1.27	0.385
PGAP2.14005.AD	0.93	0.61-1.42	0.744
TRIM5.14078.AD	0.94	0.61-1.45	0.768
FAM160A2.14081.AD	0.76	0.49-1.16	0.203
SMPD1.14103.AD	1.31	0.82-2.09	0.262
SMPD1.14106.AD	0.51	0.32-0.81	0.005
ILK.14166.AD	1.16	0.76-1.78	0.483
DENND5A.14303.AD	0.82	0.53-1.25	0.355
COPB1.14469.AD	1.07	0.69-1.67	0.763
PSMA1.14475.AD	0.71	0.46-1.1	0.128
SERGEF.14562.AD	0.98	0.64-1.5	0.927
HTATIP2.14712.AD	1.02	0.66-1.56	0.933
HTATIP2.14714.AD	1.01	0.66-1.54	0.966
HTATIP2.14715.AD	1.1	0.72-1.69	0.663
C11orf74.15442.AD	0.71	0.46-1.09	0.114
TP53I11.15488.AD	1.28	0.83-1.98	0.262
TP53I11.15505.AD	1.31	0.85-2.04	0.225
PEX16.15524.AD	1.05	0.69-1.6	0.828
PEX16.15526.AD	1.01	0.66-1.55	0.952
MDK.15568.AD	1.37	0.89-2.1	0.151
MDK.15572.AD	0.97	0.64-1.49	0.901
MDK.15573.AD	1.01	0.66-1.55	0.954
NR1H3.15706.AD	0.89	0.55-1.44	0.636
MADD.15718.AD	1.36	0.86-2.15	0.183
MADD.15719.AD	1.31	0.83-2.06	0.242
MADD.15720.AD	1.1	0.7-1.74	0.681
MADD.15723.AD	0.71	0.45-1.1	0.12
SLC39A13.15745.AD	0.84	0.55-1.29	0.422
KBTBD4.15779.AD	1.49	0.95-2.35	0.082
CTNND1.15948.AD	0.92	0.58-1.48	0.743
CTNND1.16006.AD	0.75	0.48-1.17	0.21
CTNND1.16007.AD	0.84	0.54-1.31	0.447
FAM111A.16029.AD	1.19	0.74-1.89	0.473
MS4A6A.16058.AD	2.09	1.3-3.35	0.002
MS4A6A.16065.AD	1.37	0.88-2.13	0.165
MS4A7.16090.AD	0.76	0.48-1.21	0.246
TMEM216.16190.AD	1.25	0.81-1.92	0.307
CPSF7.16198.AD	1.03	0.67-1.58	0.893
CPSF7.16219.AD	1.07	0.7-1.65	0.744
CPSF7.16220.AD	0.82	0.53-1.28	0.387
TMEM258.16282.AD	1.22	0.8-1.88	0.356
TMEM258.16288.AD	1.16	0.76-1.78	0.493
BEST1.16318.AD	0.91	0.59-1.39	0.655
FTH1.16336.AD	0.94	0.51-1.74	0.845
BSCL2.16408.AD	0.78	0.51-1.19	0.247
BSCL2.16409.AD	0.73	0.47-1.13	0.153
BSCL2.16410.AD	0.77	0.5-1.18	0.226
POLR2G.16418.AD	1.27	0.82-1.95	0.278
STX5.16442.AD	0.68	0.44-1.05	0.079
TRPT1.16580.AD	1.45	0.94-2.25	0.095
NUDT22.16591.AD	1.07	0.7-1.63	0.768
CCDC88B.16645.AD	1.26	0.81-1.97	0.308
RPS6KA4.16651.AD	1.14	0.74-1.77	0.552
SF1.16683.AD	1.17	0.77-1.79	0.458
SF1.16686.AD	0.74	0.48-1.14	0.172
MEN1.16703.AD	0.68	0.44-1.07	0.096
MEN1.16706.AD	0.98	0.62-1.53	0.916
ATG2A.16713.AD	0.57	0.36-0.91	0.018
SNX15.16731.AD	1.08	0.7-1.66	0.736
ZFPL1.16751.AD	1.3	0.85-1.99	0.233
ZFPL1.16754.AD	1.06	0.7-1.62	0.775
FAU.16773.AD	0.74	0.48-1.14	0.17
LTBP3.16867.AD	1.27	0.82-1.98	0.282
CFL1.16924.AD	0.66	0.42-1.03	0.067
FIBP.16938.AD	0.88	0.57-1.34	0.546
EIF1AD.16978.AD	0.93	0.61-1.42	0.723
BANF1.16981.AD	1.04	0.68-1.6	0.845
BANF1.16983.AD	0.77	0.5-1.18	0.225
MRPL11.17032.AD	0.72	0.46-1.11	0.133
RBM14.17077.AD	1.19	0.78-1.83	0.419
RBM4.17097.AD	1	0.65-1.53	0.996
KDM2A.17153.AD	1.22	0.79-1.88	0.373
POLD4.17170.AD	0.74	0.48-1.15	0.184
POLD4.17171.AD	0.87	0.57-1.33	0.511
POLD4.17172.AD	0.98	0.64-1.49	0.914
TBC1D10C.17191.AD	0.96	0.63-1.47	0.864
CORO1B.17216.AD	1.05	0.69-1.61	0.811
TMEM134.17237.AD	1.1	0.72-1.69	0.651
TMEM134.17238.AD	0.62	0.4-0.97	0.035
CDK2AP2.17244.AD	0.87	0.57-1.33	0.516
NDUFV1.17255.AD	1.5	0.97-2.32	0.071
NDUFV1.17257.AD	1.31	0.86-2.02	0.213
NDUFS8.17279.AD	0.94	0.62-1.44	0.788
C11orf24.17302.AD	0.73	0.46-1.16	0.186
MRPL21.17341.AD	1.18	0.77-1.8	0.457
MRPL21.17342.AD	0.85	0.55-1.31	0.458
MRPL21.17344.AD	0.7	0.45-1.08	0.108
PPFIA1.17395.AD	0.98	0.64-1.51	0.931
DHCR7.17421.AD	0.88	0.56-1.38	0.581
NADSYN1.17429.AD	1.13	0.74-1.73	0.562
FAM86C1.17435.AD	0.91	0.59-1.41	0.679
IL18BP.17485.AD	1.18	0.73-1.9	0.503
ANAPC15.17569.AD	0.66	0.42-1.02	0.064
ANAPC15.17570.AD	1.15	0.75-1.76	0.536
STARD10.17645.AD	0.62	0.4-0.98	0.041
STARD10.17646.AD	1.31	0.85-2.01	0.217
STARD10.17647.AD	1.87	1.16-3.01	0.01
ATG16L2.17651.AD	1.05	0.69-1.6	0.82
XRRA1.17799.AD	0.95	0.58-1.57	0.848
RPS3.17851.AD	1.35	0.87-2.1	0.175
AAMDC.17982.AD	0.92	0.6-1.4	0.698
AAMDC.17985.AD	0.9	0.59-1.37	0.609
ANKRD42.18057.AD	0.72	0.46-1.11	0.134
CCDC90B.18069.AD	1.09	0.71-1.66	0.693
CCDC90B.18083.AD	0.79	0.51-1.22	0.291
CCDC90B.18085.AD	0.95	0.62-1.44	0.796
CCDC90B.18086.AD	1.11	0.73-1.7	0.623
CCDC90B.18088.AD	1.14	0.74-1.74	0.56
CCDC90B.18089.AD	1.35	0.87-2.1	0.178
TMEM126B.18115.AD	0.98	0.64-1.51	0.938
TMEM126A.18125.AD	1.03	0.67-1.57	0.906
SYTL2.18156.AD	1.36	0.86-2.13	0.188
CHORDC1.18275.AD	0.88	0.57-1.37	0.575
SLC36A4.18286.AD	0.85	0.52-1.41	0.531
TAF1D.18316.AD	0.91	0.59-1.43	0.691
ANKRD49.18345.AD	0.75	0.48-1.16	0.2
ANKRD49.18352.AD	0.82	0.53-1.26	0.364
ANKRD49.18354.AD	1.24	0.78-1.96	0.359
CEP57.18391.AD	0.77	0.5-1.18	0.233
YAP1.18443.AD	0.96	0.62-1.49	0.862
DCUN1D5.18485.AD	0.99	0.65-1.53	0.979
DCUN1D5.18486.AD	1.42	0.91-2.2	0.121
PIH1D2.18719.AD	0.91	0.58-1.43	0.697
C11orf57.18725.AD	0.99	0.65-1.51	0.959
C11orf57.18726.AD	1	0.65-1.52	0.995
C11orf57.18728.AD	0.94	0.62-1.44	0.789
TTC12.18780.AD	1.32	0.84-2.05	0.224
NNMT.18818.AD	0.73	0.47-1.15	0.175
TAGLN.18897.AD	1.77	1.12-2.78	0.014
RNF214.18906.AD	0.8	0.52-1.23	0.299
PHLDB1.19039.AD	0.9	0.59-1.39	0.646
CCDC84.19052.AD	1.17	0.77-1.79	0.464
RPS25.19056.AD	0.78	0.51-1.21	0.267
TRAPPC4.19064.AD	1.15	0.75-1.76	0.516
TRAPPC4.19067.AD	0.96	0.62-1.49	0.86
TRAPPC4.19068.AD	1.02	0.67-1.57	0.919
HYOU1.19090.AD	0.69	0.44-1.08	0.103
HMBS.19102.AD	1.26	0.81-1.95	0.305
HMBS.19107.AD	0.82	0.54-1.26	0.367
NLRX1.19129.AD	1.29	0.82-2.03	0.279
NLRX1.19130.AD	1.1	0.71-1.7	0.661
VWA5A.19218.AD	1.17	0.74-1.83	0.503
ESAM.19236.AD	1.18	0.77-1.8	0.453
TMEM218.19280.AD	0.96	0.62-1.49	0.856
FOXRED1.19379.AD	1.12	0.7-1.79	0.633
ST3GAL4.19400.AD	1.21	0.77-1.89	0.402
ZBTB44.19501.AD	0.92	0.6-1.42	0.711
SNX19.19510.AD	0.97	0.63-1.49	0.882
SNX19.19515.AD	1.18	0.77-1.8	0.45
THYN1.19549.AD	1.07	0.7-1.63	0.77
B3GAT1.19572.AD	0.96	0.6-1.55	0.874
WNK1.19615.AD	0.96	0.62-1.49	0.866
RAD52.19644.AD	0.83	0.52-1.34	0.456
ITFG2.19717.AD	1.25	0.82-1.92	0.298
RHNO1.19724.AD	1.15	0.75-1.75	0.528
SCNN1A.19843.AD	1.06	0.68-1.65	0.809
GAPDH.19875.AD	1.04	0.67-1.6	0.865
GAPDH.19876.AD	1.09	0.7-1.7	0.69
NOP2.19895.AD	0.84	0.55-1.29	0.422
ING4.19910.AD	0.85	0.56-1.31	0.47
ING4.19913.AD	0.84	0.55-1.29	0.424
ZNF384.19927.AD	0.96	0.62-1.49	0.853
COPS7A.19956.AD	0.97	0.63-1.47	0.872
COPS7A.19958.AD	1.1	0.72-1.68	0.664
COPS7A.19959.AD	1.25	0.81-1.92	0.306
GPR162.19973.AD	1.09	0.71-1.69	0.683
USP5.19988.AD	1.08	0.71-1.65	0.726
LRRC23.20009.AD	0.92	0.6-1.41	0.707
LRRC23.20010.AD	0.83	0.54-1.28	0.402
C12orf57.20020.AD	0.87	0.57-1.33	0.516
PEX5.20090.AD	1.25	0.8-1.93	0.324
PEX5.20092.AD	0.68	0.44-1.05	0.082
PHC1.20213.AD	1.09	0.72-1.67	0.682
CLEC2D.20234.AD	1.26	0.82-1.94	0.288
CLEC2D.20236.AD	0.88	0.57-1.35	0.548
GABARAPL1.20354.AD	1.08	0.7-1.67	0.719
GABARAPL1.20393.AD	0.86	0.56-1.31	0.48
GABARAPL1.20405.AD	0.78	0.51-1.2	0.257
MAGOHB.20480.AD	1.09	0.71-1.68	0.678
LMO3.20619.AD	0.72	0.46-1.11	0.135
LMO3.20625.AD	0.88	0.57-1.36	0.562
LMO3.20626.AD	0.92	0.6-1.41	0.713
LMO3.20630.AD	0.88	0.57-1.34	0.547
PLEKHA5.20652.AD	1.37	0.87-2.14	0.171
PYROXD1.20697.AD	1.07	0.7-1.64	0.751
LDHB.20711.AD	1.06	0.69-1.61	0.803
LYRM5.20817.AD	1.02	0.67-1.57	0.92
SSPN.20847.AD	0.73	0.47-1.13	0.153
PPFIBP1.20892.AD	0.96	0.63-1.47	0.852
DDX11.20979.AD	1.01	0.64-1.58	0.969
BICD1.21023.AD	1.15	0.73-1.81	0.544
IRAK4.21252.AD	0.82	0.53-1.27	0.381
TWF1.21278.AD	1	0.65-1.55	0.993
TMEM106C.21391.AD	1.02	0.67-1.56	0.927
TMEM106C.21404.AD	0.81	0.53-1.24	0.328
PFKM.21421.AD	0.72	0.46-1.11	0.137
KANSL2.21456.AD	0.91	0.6-1.39	0.663
KANSL2.21461.AD	0.7	0.44-1.11	0.126
PRKAG1.21510.AD	0.94	0.61-1.43	0.759
LMBR1L.21520.AD	0.93	0.61-1.42	0.745
LMBR1L.21521.AD	1.43	0.92-2.23	0.109
TMBIM6.21613.AD	1.25	0.79-1.96	0.345
COX14.21652.AD	1.03	0.67-1.58	0.904
SLC11A2.21739.AD	1.56	0.97-2.51	0.069
LETMD1.21745.AD	1.2	0.78-1.85	0.398
LETMD1.21795.AD	0.92	0.6-1.42	0.716
LETMD1.21796.AD	0.9	0.56-1.45	0.661
LETMD1.21797.AD	0.96	0.63-1.46	0.846
GRASP.21883.AD	0.9	0.58-1.4	0.648
KRT8.21910.AD	0.76	0.5-1.18	0.225
EIF4B.21917.AD	0.92	0.6-1.41	0.699
TENC1.21926.AD	0.99	0.64-1.52	0.956
TENC1.21928.AD	0.75	0.49-1.15	0.188
CSAD.21953.AD	1.07	0.69-1.66	0.752
PRR13.22040.AD	0.76	0.49-1.16	0.206
PRR13.22041.AD	0.86	0.56-1.32	0.482
PRR13.22042.AD	1.19	0.77-1.82	0.433
TARBP2.22078.AD	1	0.66-1.53	0.988
ATP5G2.22104.AD	1.01	0.66-1.55	0.954
ATP5G2.22106.AD	0.81	0.53-1.24	0.33
SMUG1.22132.AD	0.84	0.52-1.34	0.456
MYL6B.22372.AD	0.84	0.55-1.29	0.428
MYL6.22377.AD	0.98	0.64-1.49	0.909
MYL6.22382.AD	1.2	0.78-1.86	0.41
SMARCC2.22391.AD	1.76	1.11-2.78	0.016
RNF41.22407.AD	0.99	0.64-1.51	0.953
NABP2.22410.AD	0.93	0.61-1.42	0.739
PAN2.22425.AD	0.97	0.63-1.49	0.895
RBMS2.22461.AD	1.25	0.8-1.94	0.332
NACA.22488.AD	1.03	0.67-1.59	0.891
NACA.22502.AD	1.09	0.71-1.68	0.684
STAT6.22532.AD	0.86	0.57-1.32	0.5
DTX3.22661.AD	1.09	0.71-1.67	0.691
OS9.22694.AD	1.07	0.7-1.64	0.744
OS9.22701.AD	1	0.65-1.53	0.995
TMEM5.22853.AD	1.05	0.69-1.61	0.811
TMBIM4.22897.AD	0.97	0.63-1.49	0.873
MDM1.22925.AD	0.75	0.47-1.18	0.206
RAP1B.22959.AD	0.86	0.56-1.33	0.505
RAB3IP.23354.AD	0.82	0.53-1.26	0.363
CSRP2.23513.AD	0.76	0.5-1.17	0.218
ACSS3.23539.AD	0.92	0.58-1.47	0.736
UBE2N.23691.AD	1.21	0.79-1.84	0.388
NEDD1.23840.AD	0.93	0.58-1.49	0.768
SLC25A3.23856.AD	1.12	0.73-1.72	0.611
ACTR6.23911.AD	0.67	0.42-1.07	0.094
ACTR6.23912.AD	1.11	0.72-1.73	0.636
C12orf73.24079.AD	0.85	0.56-1.31	0.465
TXNRD1.24112.AD	0.81	0.51-1.28	0.373
CHST11.24115.AD	1.3	0.81-2.09	0.276
PRDM4.24200.AD	0.95	0.62-1.45	0.812
ISCU.24229.AD	0.6	0.38-0.95	0.03
ISCU.24232.AD	0.97	0.64-1.48	0.887
ISCU.24234.AD	0.89	0.57-1.38	0.604
UBE3B.24314.AD	1.17	0.76-1.79	0.475
UBE3B.24315.AD	1.36	0.89-2.09	0.16
GLTP.24360.AD	0.97	0.61-1.53	0.892
IFT81.24411.AD	1.47	0.94-2.31	0.09
GPN3.24426.AD	1.38	0.87-2.18	0.17
VPS29.24435.AD	0.88	0.57-1.34	0.541
TCTN1.24484.AD	1.04	0.67-1.61	0.857
ATXN2.24519.AD	0.84	0.55-1.29	0.422
MAPKAPK5.24542.AD	0.79	0.52-1.22	0.293
TRAFD1.24580.AD	0.65	0.41-1.02	0.06
RPL6.24584.AD	1	0.66-1.53	0.982
SLC8B1.24641.AD	0.96	0.62-1.47	0.839
TESC.24675.AD	1.3	0.85-2	0.23
RFC5.24684.AD	0.76	0.47-1.22	0.255
RPLP0.24735.AD	0.57	0.36-0.9	0.017
RPLP0.24736.AD	1.06	0.68-1.67	0.788
RPLP0.24737.AD	1.09	0.71-1.67	0.69
C12orf43.24818.AD	1.4	0.88-2.24	0.159
PSMD9.24912.AD	1.18	0.77-1.8	0.443
BCL7A.24921.AD	0.91	0.59-1.42	0.688
DIABLO.24936.AD	0.78	0.51-1.2	0.259
CLIP1.24950.AD	0.96	0.63-1.46	0.837
OGFOD2.25014.AD	1.02	0.67-1.56	0.916
ARL6IP4.25029.AD	0.61	0.39-0.96	0.033
ARL6IP4.25032.AD	0.88	0.57-1.35	0.556
ARL6IP4.25033.AD	1.19	0.76-1.87	0.449
ARL6IP4.25034.AD	1.03	0.67-1.59	0.889
ARL6IP4.25035.AD	1.04	0.68-1.61	0.855
ARL6IP4.25037.AD	0.71	0.44-1.14	0.157
ARL6IP4.25038.AD	0.71	0.45-1.1	0.127
ZNF664.25137.AD	0.87	0.57-1.33	0.525
NCOR2.25143.AD	0.93	0.61-1.42	0.736
SCARB1.25158.AD	0.73	0.48-1.13	0.16
RAN.25205.AD	1.54	0.97-2.43	0.066
SFSWAP.25216.AD	1.14	0.74-1.76	0.54
GOLGA3.25307.AD	0.7	0.45-1.09	0.115
ZNF10.25340.AD	0.96	0.62-1.48	0.862
ZNF268.25384.AD	1.02	0.65-1.61	0.926
RPL21.25522.AD	0.95	0.62-1.45	0.819
RPL21.25524.AD	0.9	0.59-1.38	0.633
RPL21.25525.AD	0.88	0.57-1.34	0.546
RPL21.25526.AD	1.38	0.89-2.12	0.146
RPL21.25527.AD	1.05	0.68-1.61	0.841
RPL21.25528.AD	1.56	0.99-2.45	0.053
RPL21.25529.AD	1.47	0.93-2.32	0.102
GTF3A.25535.AD	0.75	0.49-1.17	0.205
N4BP2L2.25597.AD	0.58	0.37-0.91	0.017
N4BP2L2.25598.AD	0.63	0.41-0.97	0.038
N4BP2L2.25602.AD	0.88	0.58-1.34	0.55
SUPT20H.25670.AD	1.13	0.71-1.78	0.604
UFM1.25698.AD	0.97	0.63-1.49	0.892
NHLRC3.25702.AD	1.38	0.89-2.14	0.146
TPT1.25799.AD	0.76	0.49-1.17	0.209
TPT1.25803.AD	1.28	0.72-2.28	0.405
MED4.25852.AD	1.38	0.89-2.12	0.147
TRIM13.25922.AD	1.01	0.65-1.58	0.954
UBAC2.26181.AD	0.64	0.41-0.99	0.045
PCID2.26364.AD	0.67	0.43-1.04	0.071
TFDP1.26387.AD	1.05	0.69-1.6	0.819
PARP2.26429.AD	1.56	1-2.43	0.05
OSGEP.26442.AD	0.9	0.59-1.38	0.633
APEX1.26446.AD	1.07	0.7-1.63	0.767
APEX1.26449.AD	1.14	0.75-1.75	0.538
APEX1.26450.AD	0.92	0.6-1.41	0.699
APEX1.26451.AD	0.83	0.54-1.27	0.386
TMEM55B.26455.AD	1.09	0.71-1.67	0.684
RNASE4.26462.AD	0.93	0.6-1.44	0.747
NDRG2.26496.AD	0.91	0.59-1.39	0.654
NDRG2.26501.AD	1.02	0.66-1.6	0.914
NDRG2.26505.AD	1.13	0.73-1.74	0.596
NDRG2.26509.AD	0.71	0.46-1.11	0.133
NDRG2.26514.AD	1.19	0.76-1.85	0.45
NDRG2.26515.AD	0.82	0.53-1.28	0.386
ARHGEF40.26525.AD	0.88	0.57-1.35	0.545
HNRNPC.26542.AD	0.76	0.49-1.16	0.201
HNRNPC.26546.AD	0.99	0.65-1.5	0.947
TOX4.26586.AD	1.09	0.71-1.66	0.702
SALL2.26607.AD	0.99	0.62-1.56	0.949
DAD1.26610.AD	1	0.64-1.57	0.995
OXA1L.26618.AD	1.02	0.67-1.56	0.929
MRPL52.26632.AD	1.08	0.71-1.65	0.72
MRPL52.26647.AD	1.03	0.67-1.57	0.896
PRMT5.26673.AD	0.7	0.45-1.09	0.119
HAUS4.26678.AD	0.99	0.65-1.51	0.948
HAUS4.26679.AD	0.79	0.51-1.21	0.279
HAUS4.26680.AD	0.95	0.62-1.45	0.82
PSMB5.26693.AD	1.2	0.78-1.85	0.396
PSMB5.26694.AD	1.04	0.67-1.62	0.848
PSMB5.26695.AD	1.1	0.72-1.68	0.665
ACIN1.26705.AD	0.85	0.55-1.31	0.462
SLC22A17.26735.AD	0.55	0.35-0.87	0.011
THTPA.26757.AD	0.95	0.62-1.45	0.8
THTPA.26758.AD	0.99	0.65-1.51	0.951
THTPA.26761.AD	1.2	0.78-1.85	0.4
THTPA.26763.AD	1	0.65-1.52	0.988
THTPA.26765.AD	0.98	0.64-1.49	0.912
AP1G2.26773.AD	0.94	0.62-1.45	0.794
PCK2.26827.AD	1.38	0.88-2.18	0.16
DCAF11.26842.AD	1.32	0.86-2.04	0.204
PSME1.26853.AD	0.98	0.64-1.5	0.912
PSME1.26854.AD	0.85	0.55-1.31	0.455
EMC9.26858.AD	0.57	0.36-0.9	0.015
RNF31.26871.AD	0.98	0.63-1.51	0.927
IRF9.26878.AD	1.13	0.74-1.73	0.571
CHMP4A.26906.AD	1.04	0.68-1.59	0.851
NEDD8.26911.AD	0.66	0.43-1.03	0.07
GMPR2.26921.AD	0.68	0.44-1.05	0.082
GMPR2.26926.AD	0.74	0.48-1.14	0.171
GMPR2.26928.AD	0.97	0.64-1.48	0.893
RIPK3.26981.AD	0.86	0.56-1.33	0.506
NFATC4.26993.AD	0.66	0.42-1.03	0.066
SDR39U1.27011.AD	0.56	0.35-0.91	0.019
STXBP6.27043.AD	1.15	0.74-1.8	0.534
SCFD1.27084.AD	0.73	0.47-1.14	0.171
HECTD1.27107.AD	0.95	0.59-1.52	0.825
DTD2.27120.AD	0.56	0.36-0.89	0.013
EAPP.27154.AD	0.73	0.47-1.14	0.165
CFL2.27168.AD	1.14	0.75-1.75	0.539
CFL2.27169.AD	1.14	0.75-1.74	0.547
CFL2.27171.AD	1.13	0.73-1.74	0.581
SFTA3.27256.AD	1.28	0.84-1.96	0.257
GEMIN2.27357.AD	0.78	0.5-1.2	0.249
TRAPPC6B.27361.AD	0.93	0.61-1.42	0.738
CTAGE5.27378.AD	1.03	0.67-1.57	0.908
CTAGE5.27380.AD	0.86	0.56-1.31	0.475
VCPKMT.27451.AD	1.88	1.12-3.16	0.017
TMX1.27510.AD	0.82	0.53-1.28	0.389
PSMC6.27551.AD	0.69	0.44-1.08	0.104
JKAMP.27753.AD	0.83	0.53-1.28	0.396
SLC38A6.27795.AD	1.36	0.86-2.16	0.186
SLC38A6.27796.AD	0.87	0.56-1.35	0.538
PPP2R5E.27822.AD	1.11	0.73-1.7	0.626
PLEKHG3.27903.AD	0.77	0.5-1.21	0.259
RAB15.27923.AD	1.46	0.92-2.33	0.111
RAB15.27924.AD	1.06	0.69-1.62	0.805
RAB15.27925.AD	0.48	0.27-0.85	0.012
MAX.27948.AD	1.05	0.69-1.6	0.829
MAX.27953.AD	1.09	0.71-1.66	0.705
PLEKHH1.28068.AD	1.02	0.67-1.57	0.914
PIGH.28076.AD	1.63	1.04-2.55	0.032
RDH11.28089.AD	0.98	0.64-1.5	0.926
SRSF5.28161.AD	1.15	0.75-1.77	0.507
SRSF5.28162.AD	0.83	0.54-1.27	0.398
SRSF5.28163.AD	0.89	0.58-1.37	0.601
PSEN1.28272.AD	0.86	0.56-1.33	0.504
PSEN1.28273.AD	0.82	0.52-1.3	0.399
ACOT2.28301.AD	0.83	0.54-1.26	0.378
PTGR2.28316.AD	0.72	0.46-1.13	0.158
PTGR2.28317.AD	1.11	0.72-1.71	0.638
PTGR2.28318.AD	1.48	0.94-2.32	0.087
ZNF410.28337.AD	0.78	0.51-1.19	0.249
ABCD4.28384.AD	1.07	0.7-1.64	0.741
LTBP2.28408.AD	1.08	0.71-1.66	0.711
FCF1.28425.AD	1.04	0.67-1.61	0.861
ZC2HC1C.28480.AD	1.33	0.86-2.05	0.197
ZC2HC1C.28481.AD	1.04	0.68-1.59	0.839
ZC2HC1C.28482.AD	0.87	0.55-1.36	0.53
VIPAS39.28601.AD	0.64	0.41-1.02	0.059
SPATA7.28702.AD	0.86	0.54-1.36	0.516
ZC3H14.28715.AD	1.09	0.71-1.66	0.695
EFCAB11.28802.AD	1.07	0.7-1.63	0.752
CALM1.28825.AD	0.87	0.57-1.34	0.534
C14orf159.28847.AD	1.48	0.95-2.29	0.08
SMEK1.28880.AD	1.25	0.81-1.94	0.32
LGMN.29008.AD	1.28	0.83-1.97	0.264
TMEM251.29025.AD	1.45	0.93-2.24	0.098
IFI27L1.29056.AD	1.21	0.79-1.86	0.374
SERPINA1.29102.AD	0.84	0.53-1.34	0.471
SERPINA1.29138.AD	0.97	0.63-1.49	0.877
GSKIP.29199.AD	0.63	0.4-0.98	0.039
WDR20.29357.AD	0.96	0.63-1.47	0.858
ZNF839.29406.AD	1.41	0.91-2.19	0.129
KLC1.29478.AD	1.22	0.8-1.87	0.355
KLC1.29487.AD	0.69	0.45-1.07	0.098
KLC1.29490.AD	0.87	0.57-1.34	0.537
AKT1.29569.AD	0.94	0.62-1.44	0.775
C14orf79.29589.AD	0.79	0.51-1.22	0.281
PACS2.29636.AD	1	0.65-1.52	0.985
PACS2.29637.AD	0.85	0.55-1.29	0.441
TJP1.29765.AD	0.64	0.41-1	0.052
EMC4.29847.AD	1.06	0.7-1.63	0.771
SLC12A6.29859.AD	0.62	0.38-1.01	0.055
C15orf57.29998.AD	1.07	0.7-1.64	0.747
C15orf57.29999.AD	1.53	0.98-2.39	0.06
DNAJC17.30039.AD	0.74	0.48-1.14	0.166
DNAJC17.30045.AD	1.53	0.99-2.37	0.057
ZFYVE19.30051.AD	1.81	1.14-2.87	0.012
SPINT1.30056.AD	0.61	0.39-0.96	0.032
DUOXA1.30393.AD	0.82	0.52-1.27	0.374
DUOX1.30405.AD	0.89	0.58-1.37	0.6
SHF.30412.AD	1.12	0.73-1.71	0.614
SPATA5L1.30425.AD	0.9	0.58-1.39	0.632
DUT.30496.AD	1.08	0.71-1.66	0.707
FAM227B.30549.AD	0.89	0.58-1.39	0.618
DTWD1.30559.AD	0.76	0.49-1.18	0.222
GABPB1.30575.AD	0.75	0.49-1.16	0.195
USP8.30598.AD	1.03	0.65-1.63	0.913
MYO5C.30652.AD	0.86	0.56-1.31	0.476
ARPP19.30688.AD	1.15	0.75-1.76	0.514
ARPP19.30693.AD	1.1	0.71-1.7	0.683
FAM214A.30696.AD	1.58	1.01-2.46	0.044
FAM214A.30697.AD	1.18	0.76-1.83	0.464
RSL24D1.30711.AD	0.84	0.54-1.3	0.423
TEX9.30762.AD	1.02	0.67-1.57	0.921
ZNF280D.30777.AD	1.25	0.81-1.95	0.314
POLR2M.30882.AD	0.88	0.57-1.35	0.563
GTF2A2.30939.AD	0.78	0.51-1.19	0.245
ANXA2.30958.AD	1.42	0.91-2.22	0.121
TPM1.30987.AD	1.2	0.79-1.84	0.398
DAPK2.31080.AD	0.92	0.6-1.41	0.708
SNX22.31103.AD	0.88	0.58-1.35	0.564
CLPX.31163.AD	1.07	0.7-1.63	0.766
CLPX.31164.AD	1.26	0.82-1.93	0.296
VWA9.31204.AD	1.03	0.68-1.58	0.882
VWA9.31209.AD	0.88	0.55-1.39	0.572
VWA9.31227.AD	1.06	0.69-1.65	0.782
VWA9.31228.AD	1.19	0.76-1.86	0.44
SNAPC5.31272.AD	0.88	0.58-1.36	0.575
SNAPC5.31279.AD	1.28	0.83-1.97	0.263
SNAPC5.31280.AD	0.85	0.56-1.31	0.471
AAGAB.31308.AD	0.92	0.59-1.44	0.715
CLN6.31359.AD	1.39	0.9-2.15	0.132
TLE3.31411.AD	0.99	0.65-1.51	0.96
TLE3.31412.AD	1.04	0.68-1.59	0.847
TLE3.31413.AD	1.3	0.82-2.06	0.264
TLE3.31414.AD	1.15	0.75-1.76	0.531
TLE3.31418.AD	1.12	0.72-1.75	0.618
PKM.31521.AD	0.7	0.45-1.08	0.107
PKM.31522.AD	0.95	0.61-1.46	0.807
BBS4.31579.AD	1.05	0.67-1.66	0.823
ADPGK.31594.AD	1.03	0.66-1.61	0.901
PML.31636.AD	1.36	0.88-2.11	0.162
STRA6.31688.AD	0.73	0.48-1.13	0.158
UBL7.31719.AD	0.74	0.47-1.14	0.171
UBL7.31722.AD	0.85	0.56-1.3	0.458
UBL7.31724.AD	1.25	0.81-1.91	0.315
ULK3.31756.AD	1.11	0.72-1.69	0.641
MPI.31787.AD	1.22	0.8-1.87	0.359
FAM219B.31800.AD	0.87	0.57-1.33	0.513
FAM219B.31801.AD	1.25	0.8-1.94	0.327
FAM219B.31803.AD	1.36	0.84-2.2	0.217
C15orf39.31839.AD	0.81	0.53-1.24	0.334
SNUPN.31884.AD	1.48	0.96-2.28	0.075
TSPAN3.31982.AD	0.91	0.59-1.39	0.658
PSMA4.32111.AD	1.02	0.67-1.55	0.935
MORF4L1.32135.AD	0.95	0.62-1.46	0.812
CTSH.32144.AD	1.1	0.72-1.68	0.657
MTHFS.32161.AD	1.1	0.72-1.68	0.666
FAH.32181.AD	1.3	0.84-2.02	0.243
TM6SF1.32269.AD	1.16	0.7-1.92	0.574
SEMA4B.32474.AD	0.74	0.48-1.14	0.168
FES.32505.AD	0.76	0.49-1.18	0.219
MAN2A2.32514.AD	1.05	0.68-1.61	0.833
UNC45A.32521.AD	1.22	0.79-1.88	0.361
PRC1.32531.AD	0.98	0.62-1.54	0.92
TTC23.32620.AD	1.52	0.96-2.42	0.075
TM2D3.32770.AD	0.67	0.43-1.06	0.089
WASH4P.32775.AD	1.36	0.88-2.09	0.166
WASH4P.32776.AD	0.85	0.54-1.33	0.473
LUC7L.32843.AD	0.68	0.44-1.05	0.082
LUC7L.32845.AD	1.18	0.78-1.81	0.433
LUC7L.32847.AD	0.99	0.64-1.51	0.949
LUC7L.32849.AD	0.82	0.53-1.27	0.374
MRPL28.32871.AD	1.22	0.8-1.88	0.357
NARFL.32989.AD	1	0.65-1.52	0.982
NARFL.32994.AD	1.03	0.67-1.59	0.882
LMF1.33036.AD	1.08	0.71-1.66	0.717
UBE2I.33057.AD	1.08	0.7-1.64	0.737
UNKL.33084.AD	1.03	0.67-1.59	0.898
UNKL.33085.AD	1.16	0.73-1.83	0.528
MSRB1.33164.AD	1.03	0.67-1.57	0.9
NDUFB10.33167.AD	0.86	0.57-1.32	0.501
ECI1.33244.AD	1.13	0.74-1.73	0.567
RNPS1.33252.AD	1.31	0.85-2.01	0.214
RNPS1.33255.AD	1.22	0.78-1.91	0.387
RNPS1.33256.AD	0.86	0.54-1.36	0.517
RNPS1.33262.AD	0.95	0.62-1.46	0.824
FLYWCH2.33315.AD	0.71	0.46-1.1	0.126
TNFRSF12A.33349.AD	0.85	0.54-1.35	0.496
HCFC1R1.33355.AD	1.08	0.71-1.65	0.723
IL32.33376.AD	1.33	0.87-2.06	0.192
IL32.33388.AD	1	0.65-1.55	0.989
IL32.33393.AD	0.82	0.53-1.27	0.373
IL32.33423.AD	1.04	0.65-1.65	0.884
IL32.33436.AD	0.82	0.52-1.27	0.373
IL32.33439.AD	0.81	0.53-1.25	0.347
IL32.33442.AD	0.88	0.57-1.36	0.565
ZNF200.33464.AD	1.28	0.81-2.03	0.287
NAA60.33529.AD	0.62	0.39-0.97	0.037
NAA60.33543.AD	1.26	0.8-1.98	0.312
CORO7.33669.AD	1.2	0.79-1.84	0.397
CORO7.33673.AD	0.77	0.5-1.18	0.232
NMRAL1.33737.AD	0.69	0.44-1.06	0.091
NMRAL1.33739.AD	1.1	0.72-1.68	0.667
NMRAL1.33740.AD	1.2	0.78-1.84	0.403
UBALD1.33775.AD	0.99	0.64-1.51	0.946
UBALD1.33778.AD	0.99	0.65-1.51	0.953
NUDT16L1.33791.AD	0.95	0.62-1.46	0.826
ANKS3.33839.AD	0.68	0.42-1.09	0.106
ROGDI.33857.AD	1.32	0.86-2.03	0.206
CLEC16A.34006.AD	0.59	0.37-0.94	0.027
MKL2.34072.AD	0.72	0.46-1.14	0.165
PARN.34089.AD	1.04	0.67-1.6	0.861
NPIPA5.34149.AD	1.53	0.99-2.36	0.055
RPS15A.34264.AD	0.95	0.62-1.45	0.813
RPS15A.34265.AD	1.11	0.73-1.7	0.62
RPS15A.34266.AD	1.32	0.86-2.04	0.207
COQ7.34286.AD	1.28	0.83-1.96	0.258
LYRM1.34407.AD	0.95	0.59-1.53	0.83
METTL9.34526.AD	1.18	0.77-1.82	0.456
NPIPB4.35507.AD	0.69	0.45-1.07	0.099
NPIPB4.35514.AD	1.01	0.66-1.54	0.961
NPIPB4.35516.AD	1.37	0.88-2.13	0.165
NPIPB4.35517.AD	1.37	0.88-2.12	0.164
EEF2K.35543.AD	0.7	0.43-1.15	0.155
NPIPB5.35564.AD	0.58	0.37-0.91	0.018
NPIPB5.35571.AD	0.94	0.62-1.44	0.79
GGA2.35590.AD	0.76	0.49-1.18	0.227
GGA2.35591.AD	1.05	0.68-1.61	0.828
GTF3C1.35695.AD	1.09	0.72-1.67	0.678
EIF3C.35831.AD	1.01	0.66-1.54	0.965
ATXN2L.35836.AD	0.99	0.64-1.52	0.959
ATXN2L.35844.AD	1.06	0.69-1.64	0.78
ATXN2L.35853.AD	0.67	0.43-1.04	0.075
ATXN2L.35857.AD	0.86	0.56-1.32	0.491
ATXN2L.35860.AD	1.02	0.67-1.56	0.931
SH2B1.35871.AD	0.58	0.36-0.91	0.019
SH2B1.35878.AD	0.89	0.58-1.35	0.573
SH2B1.35884.AD	1.33	0.85-2.09	0.218
KIF22.35932.AD	0.98	0.64-1.5	0.915
KIF22.35935.AD	0.74	0.48-1.13	0.165
ALDOA.36040.AD	1.13	0.74-1.72	0.576
ALDOA.36046.AD	0.94	0.61-1.44	0.768
PPP4C.36056.AD	0.81	0.53-1.24	0.334
YPEL3.36074.AD	1.22	0.79-1.87	0.37
MAPK3.36086.AD	1.14	0.75-1.74	0.547
PHKG2.36180.AD	1.02	0.67-1.57	0.926
RNF40.36192.AD	0.69	0.43-1.12	0.132
FBXL19.36205.AD	1.36	0.87-2.12	0.177
STX4.36222.AD	1.23	0.8-1.89	0.337
ZNF720.36292.AD	0.86	0.56-1.32	0.483
VPS35.36307.AD	1.13	0.74-1.73	0.578
CHD9.36412.AD	1.98	1.21-3.24	0.007
AKTIP.36419.AD	1.25	0.8-1.95	0.325
MT1F.36484.AD	0.69	0.45-1.07	0.097
MT1X.36495.AD	0.68	0.44-1.06	0.089
FAM192A.36536.AD	1.39	0.9-2.13	0.14
RSPRY1.36537.AD	1.42	0.92-2.2	0.118
GPR56.36585.AD	0.78	0.49-1.25	0.303
KIFC3.36609.AD	1.11	0.72-1.69	0.644
CNOT1.36673.AD	1.39	0.87-2.24	0.17
CES2.36902.AD	0.75	0.49-1.15	0.188
CES2.36903.AD	1.01	0.65-1.56	0.971
CES2.36904.AD	0.77	0.5-1.18	0.225
CES2.36905.AD	0.91	0.6-1.4	0.683
CBFB.36924.AD	1.24	0.81-1.91	0.314
NOL3.36954.AD	1.09	0.71-1.69	0.687
KIAA0895L.36958.AD	1.01	0.65-1.57	0.958
ELMO3.36978.AD	1.11	0.72-1.69	0.641
TMEM208.36986.AD	0.86	0.56-1.32	0.484
TPPP3.37060.AD	0.95	0.61-1.48	0.828
NUTF2.37147.AD	0.82	0.54-1.26	0.369
CHTF8.37268.AD	1.18	0.74-1.87	0.489
NOB1.37308.AD	0.97	0.63-1.48	0.882
DDX19A.37369.AD	1.13	0.74-1.72	0.584
ZNF23.37444.AD	1.02	0.66-1.57	0.936
ZNF821.37504.AD	0.98	0.64-1.5	0.93
MLKL.37570.AD	0.8	0.5-1.29	0.357
BCAR1.37599.AD	0.78	0.51-1.2	0.266
BCAR1.37600.AD	0.91	0.6-1.4	0.679
TMEM170A.37613.AD	0.75	0.48-1.16	0.194
CENPN.37746.AD	0.47	0.28-0.78	0.004
MPHOSPH6.37775.AD	1.88	1.19-2.99	0.007
COX4I1.37909.AD	0.84	0.54-1.3	0.427
COX4I1.37912.AD	1.26	0.82-1.94	0.299
MAP1LC3B.37944.AD	1.3	0.83-2.02	0.253
KLHDC4.37954.AD	1.21	0.78-1.88	0.384
BANP.37996.AD	0.85	0.54-1.33	0.486
BANP.37997.AD	1.24	0.79-1.95	0.356
MVD.38009.AD	1.01	0.66-1.55	0.953
PIEZO1.38023.AD	0.86	0.56-1.31	0.479
CHMP1A.38100.AD	0.85	0.56-1.31	0.471
CHMP1A.38101.AD	0.94	0.61-1.43	0.762
CDK10.38128.AD	0.7	0.45-1.08	0.109
ZNF276.38139.AD	1.25	0.81-1.94	0.319
DEF8.38191.AD	0.75	0.48-1.15	0.185
GLOD4.38266.AD	0.78	0.51-1.21	0.269
CRK.38302.AD	0.87	0.57-1.33	0.517
INPP5K.38314.AD	1.22	0.8-1.87	0.353
EMC6.38483.AD	0.99	0.65-1.51	0.958
CYB5D2.38521.AD	1	0.66-1.53	0.997
CYB5D2.38522.AD	1.06	0.69-1.62	0.783
CYB5D2.38523.AD	1.18	0.76-1.84	0.457
PLD2.38594.AD	1.12	0.74-1.72	0.589
RNF167.38614.AD	1.01	0.66-1.54	0.962
DERL2.38713.AD	1.43	0.92-2.22	0.109
NLRP1.38723.AD	0.85	0.55-1.31	0.458
TXNDC17.38767.AD	1.11	0.72-1.69	0.641
TXNDC17.38768.AD	0.87	0.57-1.33	0.512
GABARAP.38867.AD	1.21	0.79-1.85	0.38
GABARAP.38872.AD	0.9	0.58-1.42	0.659
GABARAP.38873.AD	1.06	0.69-1.61	0.798
CLDN7.38898.AD	0.85	0.55-1.29	0.44
NEURL4.38916.AD	1.31	0.85-2.04	0.225
ACAP1.38922.AD	0.74	0.48-1.13	0.164
ACAP1.38923.AD	0.76	0.49-1.17	0.21
EIF4A1.38986.AD	0.88	0.57-1.35	0.55
MPDU1.39002.AD	1.18	0.76-1.83	0.465
SAT2.39030.AD	1.02	0.67-1.56	0.929
SAT2.39032.AD	1.25	0.82-1.92	0.303
LSMD1.39062.AD	0.69	0.45-1.07	0.099
CNTROB.39080.AD	1.12	0.73-1.71	0.594
VAMP2.39106.AD	0.83	0.54-1.27	0.387
TMEM107.39109.AD	0.92	0.6-1.4	0.686
RANGRF.39166.AD	1.07	0.7-1.64	0.743
RPL26.39178.AD	1.25	0.82-1.92	0.3
RPL26.39180.AD	1.1	0.72-1.68	0.661
RPL26.39181.AD	1.15	0.74-1.78	0.545
ADPRM.39283.AD	1.21	0.79-1.84	0.387
ADPRM.39284.AD	1.22	0.79-1.89	0.376
TVP23CCDRT4.39349.AD	0.88	0.57-1.37	0.576
TVP23C.39359.AD	0.9	0.59-1.38	0.632
ZNF286A.39381.AD	1.33	0.85-2.08	0.219
ZSWIM7.39403.AD	0.81	0.52-1.24	0.33
ZSWIM7.39411.AD	1	0.66-1.53	0.998
ZSWIM7.39412.AD	1.68	1.07-2.63	0.025
NCOR1.39419.AD	0.99	0.65-1.5	0.945
UBB.39435.AD	1.29	0.83-2.01	0.256
PEMT.39496.AD	0.9	0.59-1.37	0.615
DRG2.39546.AD	0.98	0.64-1.51	0.93
DRG2.39550.AD	1.09	0.71-1.66	0.702
DRG2.39551.AD	1.15	0.75-1.76	0.511
DRG2.39572.AD	1.11	0.72-1.7	0.635
MAPK7.39723.AD	1.24	0.78-1.98	0.367
LYRM9.39869.AD	0.83	0.54-1.27	0.39
SUPT6H.39942.AD	0.97	0.62-1.51	0.892
RAB34.39955.AD	1.45	0.94-2.25	0.094
RAB34.39958.AD	1.04	0.68-1.58	0.867
ERAL1.40001.AD	0.88	0.57-1.35	0.557
GOSR1.40121.AD	0.96	0.63-1.46	0.849
GOSR1.40122.AD	0.74	0.48-1.14	0.176
RHOT1.40179.AD	0.87	0.57-1.35	0.538
RHOT1.40188.AD	1.02	0.67-1.56	0.931
NLE1.40280.AD	0.66	0.42-1.03	0.07
AP2B1.40326.AD	0.83	0.53-1.31	0.426
AP2B1.40327.AD	1.01	0.65-1.56	0.974
TAF15.40341.AD	0.76	0.49-1.16	0.207
TAF15.40343.AD	0.78	0.51-1.2	0.258
CCL14.40369.AD	0.99	0.64-1.52	0.952
CCL14.40384.AD	0.84	0.55-1.3	0.44
TADA2A.40522.AD	1.16	0.75-1.8	0.502
TBC1D3.40563.AD	1.33	0.86-2.03	0.197
CWC25.40597.AD	0.87	0.57-1.33	0.518
RPL19.40635.AD	0.79	0.52-1.22	0.292
STARD3.40656.AD	0.74	0.48-1.14	0.173
STARD3.40664.AD	1.13	0.74-1.73	0.566
ERBB2.40685.AD	0.65	0.42-1.02	0.063
ORMDL3.40814.AD	0.87	0.57-1.33	0.515
WIPF2.40854.AD	1.11	0.72-1.73	0.635
WIPF2.40855.AD	0.97	0.6-1.57	0.911
FKBP10.40945.AD	0.84	0.55-1.3	0.443
FKBP10.40947.AD	0.83	0.54-1.27	0.393
NT5C3B.40959.AD	1	0.66-1.53	0.999
NKIRAS2.40985.AD	1.32	0.86-2.04	0.203
NKIRAS2.41011.AD	0.67	0.43-1.05	0.08
STAT3.41035.AD	1.22	0.8-1.86	0.365
COASY.41070.AD	1.69	1.07-2.66	0.023
MLX.41073.AD	0.98	0.64-1.49	0.92
PSMC3IP.41076.AD	1	0.65-1.55	0.996
PSMC3IP.41080.AD	0.78	0.49-1.25	0.301
PLEKHH3.41103.AD	0.94	0.61-1.43	0.764
PLEKHH3.41104.AD	1.06	0.7-1.63	0.773
EZH1.41116.AD	1.38	0.88-2.16	0.166
BECN1.41141.AD	0.93	0.61-1.42	0.746
BECN1.41142.AD	0.68	0.44-1.06	0.087
AARSD1.41168.AD	1.08	0.71-1.65	0.714
IFI35.41177.AD	0.59	0.37-0.92	0.021
VAT1.41180.AD	0.95	0.62-1.45	0.811
NBR1.41698.AD	1.02	0.66-1.58	0.926
G6PC3.41771.AD	1.36	0.89-2.09	0.16
ASB16.41780.AD	0.93	0.61-1.42	0.739
TMUB2.41788.AD	0.82	0.53-1.26	0.358
TMUB2.41811.AD	0.75	0.49-1.16	0.202
TMUB2.41815.AD	0.96	0.63-1.46	0.842
TMUB2.41816.AD	0.91	0.59-1.41	0.665
EFTUD2.41904.AD	0.81	0.51-1.28	0.365
CCDC103.41906.AD	0.66	0.42-1.04	0.072
HEXIM2.41951.AD	1.56	1-2.44	0.048
ARHGAP27.41968.AD	0.85	0.55-1.31	0.456
PLEKHM1.41975.AD	0.7	0.45-1.1	0.119
MYL4.42066.AD	0.89	0.57-1.39	0.609
NPEPPS.42080.AD	0.81	0.53-1.25	0.345
NPEPPS.42082.AD	0.89	0.58-1.37	0.6
MRPL10.42105.AD	0.72	0.46-1.1	0.131
LRRC46.42112.AD	0.81	0.51-1.29	0.382
PNPO.42140.AD	0.76	0.48-1.19	0.234
SNX11.42175.AD	0.91	0.59-1.4	0.666
SNX11.42186.AD	1.08	0.71-1.65	0.716
ATP5G1.42240.AD	1.13	0.74-1.72	0.58
SNF8.42248.AD	1.03	0.68-1.58	0.88
ZNF652.42295.AD	0.73	0.47-1.12	0.147
RSAD1.42400.AD	1.19	0.78-1.82	0.42
SPATA20.42428.AD	1.23	0.8-1.88	0.347
NME1NME2.42512.AD	1.02	0.67-1.55	0.938
PCTP.42590.AD	0.86	0.55-1.34	0.506
SRSF1.42637.AD	1.11	0.73-1.7	0.624
SUPT4H1.42665.AD	1.12	0.73-1.71	0.594
SUPT4H1.42666.AD	0.8	0.52-1.23	0.319
SUPT4H1.42667.AD	1.16	0.76-1.77	0.506
Sep.42700.AD	1.15	0.75-1.75	0.531
RAD51C.42718.AD	0.7	0.44-1.12	0.138
RAD51C.42719.AD	0.87	0.57-1.33	0.53
RAD51C.42720.AD	0.97	0.63-1.49	0.874
SKA2.42730.AD	1.14	0.74-1.75	0.56
SKA2.42758.AD	0.91	0.6-1.4	0.679
SKA2.42759.AD	1.09	0.71-1.66	0.697
CYB561.42931.AD	1.39	0.9-2.14	0.14
MAP3K3.42943.AD	1.71	1.07-2.74	0.025
STRADA.42964.AD	1.58	1.01-2.46	0.044
STRADA.42981.AD	0.88	0.55-1.42	0.61
SMARCD2.43018.AD	1.02	0.66-1.57	0.933
ICAM2.43051.AD	0.97	0.63-1.47	0.872
CEP95.43070.AD	1.22	0.79-1.87	0.373
BPTF.43116.AD	1.01	0.66-1.55	0.952
C17orf58.43118.AD	0.76	0.49-1.17	0.208
PRKAR1A.43152.AD	0.87	0.57-1.33	0.523
SLC39A11.43202.AD	1.07	0.69-1.65	0.755
SLC39A11.43203.AD	1.26	0.82-1.94	0.295
SLC39A11.43204.AD	0.62	0.39-0.98	0.042
RPL38.43233.AD	1.03	0.67-1.59	0.877
GPRC5C.43247.AD	1.25	0.81-1.93	0.309
FDXR.43338.AD	0.79	0.51-1.22	0.28
NT5C.43362.AD	1.16	0.76-1.77	0.495
MIF4GD.43416.AD	1.39	0.9-2.16	0.137
MIF4GD.43427.AD	0.79	0.51-1.22	0.282
ITGB4.43491.AD	0.92	0.57-1.48	0.72
H3F3B.43502.AD	1.24	0.78-1.98	0.363
H3F3B.43504.AD	0.72	0.45-1.14	0.161
WBP2.43523.AD	1.01	0.66-1.55	0.948
TRIM47.43524.AD	0.54	0.33-0.89	0.015
ACOX1.43541.AD	0.99	0.64-1.52	0.958
TEN1.43542.AD	1.72	1.1-2.7	0.018
EVPL.43545.AD	0.84	0.55-1.3	0.438
SPHK1.43585.AD	0.7	0.45-1.1	0.121
METTL23.43629.AD	0.77	0.5-1.18	0.229
METTL23.43631.AD	0.93	0.6-1.43	0.728
METTL23.43637.AD	1.83	1.15-2.91	0.011
METTL23.43640.AD	1.05	0.69-1.62	0.807
METTL23.43641.AD	1.15	0.75-1.77	0.51
METTL23.43648.AD	0.89	0.57-1.4	0.621
METTL23.43650.AD	0.98	0.64-1.5	0.944
METTL23.43652.AD	0.79	0.51-1.22	0.292
METTL23.43654.AD	1.69	1.07-2.66	0.024
METTL23.43656.AD	1.14	0.74-1.74	0.555
SRSF2.43665.AD	1.27	0.83-1.95	0.267
SRSF2.43667.AD	0.73	0.47-1.13	0.154
MFSD11.43685.AD	0.99	0.63-1.56	0.974
MFSD11.43687.AD	0.68	0.44-1.07	0.096
MFSD11.43690.AD	0.81	0.52-1.25	0.341
MFSD11.43691.AD	0.84	0.55-1.28	0.416
MFSD11.43692.AD	1.29	0.82-2.03	0.265
SEC14L1.43713.AD	0.57	0.35-0.9	0.017
TMC6.43759.AD	0.98	0.64-1.5	0.918
AFMID.43791.AD	1.21	0.78-1.88	0.385
PGS1.43872.AD	0.99	0.65-1.51	0.97
TIMP2.43923.AD	1.23	0.79-1.91	0.362
LGALS3BP.43966.AD	1.05	0.68-1.62	0.825
LGALS3BP.43968.AD	0.62	0.39-0.98	0.039
ENDOV.44069.AD	0.99	0.64-1.53	0.975
BAIAP2.44094.AD	1.47	0.95-2.27	0.081
BAIAP2.44098.AD	1.12	0.73-1.71	0.612
AZI1.44108.AD	1.04	0.68-1.6	0.839
ENTHD2.44112.AD	0.84	0.55-1.29	0.434
ACTG1.44122.AD	0.85	0.55-1.31	0.457
ACTG1.44124.AD	0.88	0.56-1.36	0.552
ACTG1.44125.AD	0.99	0.65-1.51	0.949
C17orf70.44129.AD	0.89	0.58-1.35	0.574
OXLD1.44141.AD	0.86	0.56-1.32	0.485
OXLD1.44142.AD	1.18	0.73-1.9	0.5
OXLD1.44143.AD	0.65	0.42-1.01	0.057
OXLD1.44144.AD	1.07	0.69-1.64	0.769
OXLD1.44145.AD	0.9	0.59-1.37	0.624
ARL16.44152.AD	1.05	0.69-1.61	0.805
ARL16.44157.AD	0.68	0.44-1.05	0.083
P4HB.44185.AD	1.01	0.66-1.55	0.971
ANAPC11.44206.AD	0.76	0.49-1.17	0.212
ANAPC11.44212.AD	1.2	0.79-1.84	0.393
ANAPC11.44214.AD	1.07	0.69-1.65	0.772
ANAPC11.44219.AD	0.97	0.64-1.48	0.892
ANAPC11.44220.AD	0.86	0.56-1.31	0.483
ANAPC11.44222.AD	1.22	0.8-1.88	0.356
ANAPC11.44223.AD	1.26	0.82-1.93	0.297
PCYT2.44233.AD	0.61	0.39-0.95	0.03
STRA13.44263.AD	1.49	0.96-2.32	0.072
STRA13.44264.AD	1.14	0.75-1.75	0.541
GPS1.44283.AD	0.95	0.62-1.45	0.809
OGFOD3.44325.AD	0.92	0.6-1.4	0.682
C17orf62.44349.AD	1.09	0.71-1.66	0.701
C17orf62.44390.AD	0.77	0.5-1.19	0.245
ENOSF1.44476.AD	0.73	0.47-1.13	0.158
MYL12A.44492.AD	1.54	0.99-2.4	0.056
TGIF1.44507.AD	1.11	0.73-1.69	0.636
TGIF1.44508.AD	0.56	0.35-0.88	0.012
TGIF1.44511.AD	1.04	0.67-1.59	0.872
NDUFV2.44590.AD	1.25	0.82-1.93	0.299
IMPA2.44661.AD	0.79	0.51-1.22	0.282
SLMO1.44687.AD	1	0.64-1.59	0.986
ABHD3.44778.AD	0.87	0.57-1.34	0.531
ZNF397.45149.AD	1.01	0.66-1.55	0.946
ZNF24.45165.AD	0.68	0.42-1.1	0.116
SLC39A6.45211.AD	1.16	0.72-1.85	0.546
ATP5A1.45375.AD	1.33	0.86-2.05	0.201
ATP5A1.45377.AD	0.87	0.56-1.33	0.513
HAUS1.45390.AD	1.27	0.83-1.95	0.276
HDHD2.45440.AD	0.73	0.47-1.14	0.172
IER3IP1.45444.AD	0.76	0.5-1.18	0.223
CTIF.45457.AD	0.74	0.46-1.18	0.201
C18orf32.45475.AD	1.13	0.74-1.72	0.583
RPL17.45483.AD	1.07	0.7-1.63	0.768
ACAA2.45492.AD	0.88	0.58-1.35	0.572
CXXC1.45528.AD	0.8	0.52-1.23	0.312
TCF4.45613.AD	0.85	0.51-1.42	0.533
FECH.45635.AD	1.25	0.79-2	0.343
SEC11C.45686.AD	0.97	0.63-1.48	0.876
PPAP2C.46296.AD	1.71	1.07-2.72	0.024
POLRMT.46308.AD	0.88	0.54-1.42	0.593
CNN2.46366.AD	1.16	0.76-1.78	0.495
POLR2E.46384.AD	0.93	0.61-1.42	0.743
CIRBP.46429.AD	0.97	0.63-1.48	0.873
CIRBP.46434.AD	1.58	1-2.49	0.048
RPS15.46484.AD	0.86	0.55-1.34	0.5
RPS15.46495.AD	0.61	0.39-0.96	0.032
C19orf25.46506.AD	1.08	0.71-1.65	0.715
C19orf25.46511.AD	1.01	0.66-1.56	0.948
C19orf25.46512.AD	0.71	0.45-1.11	0.132
MBD3.46526.AD	0.99	0.65-1.51	0.967
ABHD17A.46558.AD	0.76	0.49-1.18	0.227
TIMM13.46608.AD	0.91	0.6-1.39	0.661
GADD45B.46611.AD	1.19	0.78-1.82	0.423
TLE2.46643.AD	0.8	0.52-1.22	0.301
DOHH.46686.AD	1.38	0.89-2.13	0.151
FZR1.46689.AD	0.79	0.52-1.21	0.284
CACTIN.46717.AD	1.13	0.72-1.77	0.593
SAFB2.46850.AD	0.92	0.6-1.42	0.713
RPL36.46863.AD	0.83	0.54-1.28	0.405
LONP1.46917.AD	1.28	0.83-1.96	0.266
CAPS.46956.AD	0.96	0.63-1.46	0.848
RANBP3.46962.AD	0.96	0.63-1.47	0.866
RANBP3.46968.AD	1.19	0.78-1.82	0.427
ZNF559.47279.AD	1	0.64-1.55	0.99
ZNF266.47339.AD	0.59	0.37-0.94	0.026
ZNF266.47341.AD	0.97	0.63-1.5	0.899
FBXL12.47433.AD	0.56	0.35-0.9	0.016
UBL5.47437.AD	1.02	0.67-1.56	0.92
UBL5.47438.AD	1.28	0.83-1.97	0.262
UBL5.47439.AD	1.48	0.95-2.31	0.083
EIF3G.47470.AD	0.97	0.64-1.48	0.898
DNMT1.47474.AD	0.94	0.61-1.44	0.781
ATG4D.47532.AD	0.89	0.58-1.37	0.592
YIPF2.47605.AD	0.93	0.61-1.43	0.754
KANK2.47636.AD	1.17	0.76-1.79	0.468
TMEM205.47659.AD	0.99	0.65-1.52	0.981
TMEM205.47665.AD	1.13	0.74-1.73	0.574
TMEM205.47669.AD	1.06	0.7-1.62	0.78
TMEM205.47671.AD	1.12	0.71-1.78	0.618
TMEM205.47672.AD	1.16	0.76-1.79	0.494
TMEM205.47677.AD	0.88	0.58-1.35	0.558
TMEM205.47678.AD	1.02	0.67-1.56	0.926
CCDC159.47686.AD	0.75	0.49-1.16	0.196
DKFZP761J1410.47687.AD	0.81	0.53-1.25	0.343
PRKCSH.47710.AD	1.05	0.69-1.6	0.822
PRKCSH.47711.AD	1.56	1-2.43	0.049
ECSIT.47717.AD	1.33	0.83-2.13	0.233
WDR83.47823.AD	1.42	0.92-2.2	0.116
DHPS.47835.AD	1.15	0.75-1.75	0.53
DHPS.47836.AD	0.95	0.62-1.46	0.818
DHPS.47837.AD	0.87	0.57-1.33	0.52
HOOK2.47868.AD	0.66	0.42-1.03	0.067
GCDH.47885.AD	0.97	0.63-1.48	0.886
FARSA.47889.AD	0.9	0.59-1.39	0.641
TRMT1.47921.AD	1	0.66-1.53	0.997
STX10.47926.AD	0.86	0.56-1.32	0.482
AKAP8L.48078.AD	0.83	0.54-1.27	0.387
EPS15L1.48164.AD	1.73	1.1-2.72	0.018
SMIM7.48189.AD	1.15	0.75-1.75	0.532
SMIM7.48190.AD	0.96	0.62-1.47	0.839
MYO9B.48231.AD	1.07	0.68-1.7	0.766
USE1.48239.AD	0.88	0.57-1.36	0.568
BABAM1.48262.AD	0.92	0.6-1.4	0.683
KXD1.48462.AD	1.25	0.78-2.01	0.353
KXD1.48465.AD	0.78	0.51-1.2	0.259
UBA52.48476.AD	0.79	0.51-1.21	0.272
UBA52.48478.AD	0.84	0.53-1.33	0.45
UBA52.48481.AD	0.82	0.53-1.25	0.35
UBA52.48483.AD	1.05	0.69-1.6	0.83
UBA52.48486.AD	0.69	0.44-1.07	0.094
UBA52.48488.AD	0.78	0.5-1.21	0.265
UBA52.48489.AD	0.76	0.48-1.21	0.244
UPF1.48507.AD	0.93	0.61-1.42	0.73
SUGP2.48548.AD	1.38	0.9-2.12	0.14
SUGP2.48556.AD	0.79	0.49-1.26	0.32
ARMC6.48582.AD	1.34	0.86-2.1	0.198
PBX4.48662.AD	0.96	0.59-1.57	0.879
GMIP.48672.AD	1	0.63-1.59	0.997
ZNF101.48678.AD	1.16	0.73-1.84	0.52
POP4.48848.AD	1.15	0.73-1.79	0.55
ZNF302.48993.AD	1.09	0.7-1.71	0.705
ZNF302.48994.AD	1.01	0.63-1.61	0.973
FXYD5.49072.AD	1.01	0.66-1.54	0.981
FXYD5.49076.AD	1.65	1.05-2.59	0.03
FXYD5.49080.AD	1.56	0.98-2.48	0.059
FXYD5.49081.AD	0.93	0.61-1.43	0.749
DMKN.49142.AD	0.98	0.64-1.5	0.936
DMKN.49145.AD	1.09	0.72-1.67	0.683
DMKN.49150.AD	1.06	0.69-1.62	0.794
DMKN.49207.AD	1	0.65-1.52	0.987
HAUS5.49220.AD	0.68	0.44-1.06	0.092
U2AF1L4.49271.AD	0.97	0.63-1.48	0.884
TYROBP.49320.AD	0.84	0.55-1.29	0.434
ALKBH6.49327.AD	1.16	0.76-1.77	0.491
THAP8.49334.AD	1.16	0.76-1.78	0.493
POLR2I.49343.AD	0.76	0.49-1.17	0.208
TBCB.49351.AD	1.3	0.85-2	0.224
ZNF461.49413.AD	1.09	0.68-1.73	0.726
SPINT2.49600.AD	0.75	0.49-1.16	0.195
YIF1B.49610.AD	1.18	0.72-1.93	0.51
YIF1B.49611.AD	0.94	0.62-1.44	0.777
EIF3K.49684.AD	0.83	0.54-1.27	0.389
EIF3K.49685.AD	1.44	0.93-2.24	0.105
EIF3K.49686.AD	1.32	0.83-2.11	0.247
ECH1.49696.AD	1.14	0.75-1.75	0.533
MRPS12.49738.AD	0.67	0.43-1.04	0.074
PAK4.49762.AD	0.85	0.56-1.3	0.457
ZFP36.49820.AD	1.22	0.8-1.87	0.353
RPS16.49828.AD	1	0.65-1.54	1
RPS16.49830.AD	1.38	0.9-2.13	0.142
ZNF780B.49855.AD	1.17	0.75-1.82	0.49
C19orf47.49883.AD	0.95	0.59-1.52	0.835
PLD3.49898.AD	0.86	0.55-1.34	0.502
PLD3.49899.AD	0.83	0.54-1.27	0.385
BLVRB.49905.AD	0.9	0.59-1.38	0.627
SHKBP1.49926.AD	0.81	0.53-1.25	0.344
ADCK4.49949.AD	0.87	0.57-1.34	0.531
C19orf54.49998.AD	1.72	1.08-2.74	0.024
HNRNPUL1.50039.AD	1.11	0.72-1.7	0.644
RABAC1.50104.AD	0.82	0.53-1.25	0.352
DEDD2.50135.AD	0.95	0.62-1.46	0.824
ETHE1.50202.AD	0.79	0.52-1.22	0.285
ZNF576.50219.AD	1.23	0.8-1.88	0.339
ZNF576.50221.AD	1.42	0.92-2.2	0.115
ZNF229.50326.AD	0.84	0.53-1.31	0.435
ZNF229.50327.AD	0.89	0.57-1.39	0.593
PVR.50340.AD	1.18	0.77-1.81	0.46
APOC1.50360.AD	1.35	0.87-2.11	0.181
APOC1.50361.AD	0.63	0.4-0.99	0.045
CLPTM1.50381.AD	1.59	0.97-2.62	0.067
CLASRP.50392.AD	1.1	0.72-1.68	0.655
GEMIN7.50399.AD	0.84	0.54-1.29	0.416
GEMIN7.50400.AD	1.16	0.76-1.78	0.487
TRAPPC6A.50412.AD	1.17	0.77-1.79	0.468
TRAPPC6A.50413.AD	0.77	0.5-1.19	0.239
ERCC1.50447.AD	1.06	0.7-1.62	0.781
DMPK.50524.AD	0.82	0.53-1.26	0.364
PNMAL1.50559.AD	0.77	0.5-1.19	0.242
PRKD2.50581.AD	1.54	0.99-2.41	0.057
PRKD2.50584.AD	0.81	0.53-1.24	0.33
FKRP.50592.AD	1.26	0.81-1.96	0.306
SAE1.50629.AD	0.89	0.58-1.36	0.58
SAE1.50630.AD	1.2	0.77-1.86	0.418
SAE1.50631.AD	1.15	0.75-1.76	0.512
SEPW1.50671.AD	0.95	0.62-1.45	0.804
PLA2G4C.50682.AD	0.83	0.53-1.29	0.408
LIG1.50689.AD	0.94	0.61-1.45	0.788
CARD8.50719.AD	0.82	0.53-1.28	0.385
EMP3.50722.AD	0.93	0.6-1.42	0.73
CYTH2.50770.AD	0.88	0.57-1.34	0.55
SPHK2.50793.AD	1.01	0.65-1.58	0.961
DBP.50798.AD	0.78	0.51-1.2	0.259
NUCB1.50829.AD	0.91	0.59-1.41	0.675
RUVBL2.50864.AD	1.14	0.74-1.74	0.556
RUVBL2.50868.AD	0.96	0.63-1.46	0.842
RUVBL2.50872.AD	0.96	0.63-1.47	0.856
SNRNP70.50883.AD	1.1	0.72-1.68	0.665
SNRNP70.50884.AD	0.97	0.63-1.49	0.893
SNRNP70.50885.AD	1	0.65-1.52	0.984
TRPM4.50901.AD	1.25	0.81-1.95	0.314
CD37.50915.AD	1.11	0.71-1.74	0.637
CD37.50916.AD	0.58	0.37-0.91	0.019
TEAD2.50920.AD	1.3	0.82-2.05	0.258
RPL13A.50950.AD	0.83	0.54-1.28	0.4
NOSIP.50974.AD	1.12	0.73-1.7	0.613
IRF3.50988.AD	1.18	0.77-1.81	0.441
IRF3.50997.AD	1.36	0.88-2.1	0.166
IRF3.51001.AD	1.39	0.9-2.15	0.132
IRF3.51002.AD	1.26	0.82-1.93	0.288
IRF3.51023.AD	1.02	0.64-1.61	0.948
IRF3.51027.AD	0.97	0.63-1.48	0.885
IRF3.51034.AD	1.23	0.8-1.89	0.352
FUZ.51078.AD	0.88	0.58-1.35	0.573
FUZ.51083.AD	0.87	0.56-1.34	0.525
FUZ.51084.AD	1.16	0.76-1.77	0.498
FUZ.51092.AD	0.74	0.48-1.14	0.178
AKT1S1.51111.AD	1.21	0.79-1.85	0.386
NUP62.51124.AD	0.75	0.48-1.15	0.183
NUP62.51129.AD	1.07	0.7-1.63	0.764
NUP62.51132.AD	1.17	0.73-1.86	0.509
VRK3.51152.AD	1.05	0.68-1.62	0.834
NR1H2.51181.AD	0.92	0.6-1.41	0.694
EMC10.51202.AD	1.2	0.78-1.86	0.4
ZNF610.51446.AD	1.02	0.65-1.59	0.932
ZNF415.51691.AD	1.08	0.71-1.65	0.726
ZNF347.51696.AD	1.26	0.82-1.95	0.289
NDUFA3.51781.AD	1.1	0.72-1.67	0.671
NDUFA3.51785.AD	1.02	0.66-1.56	0.928
NDUFA3.51786.AD	1.02	0.67-1.55	0.935
TSEN34.51810.AD	1.18	0.77-1.81	0.453
RPS9.51820.AD	0.88	0.57-1.36	0.571
RPS9.51827.AD	0.86	0.56-1.31	0.476
RPS9.51828.AD	0.69	0.45-1.07	0.099
RPS9.51829.AD	1.03	0.68-1.58	0.883
LAIR1.51875.AD	0.88	0.56-1.38	0.564
LAIR1.51876.AD	0.89	0.56-1.43	0.639
LAIR1.51879.AD	0.87	0.56-1.35	0.542
LENG8.51902.AD	0.75	0.48-1.16	0.192
RDH13.52002.AD	1.19	0.78-1.82	0.43
RPL28.52101.AD	1.07	0.65-1.76	0.791
ZNF784.52117.AD	0.65	0.4-1.07	0.09
U2AF2.52135.AD	0.89	0.58-1.36	0.602
ZNF582.52168.AD	0.92	0.6-1.41	0.712
ZNF671.52334.AD	0.96	0.6-1.52	0.847
ZNF552.52343.AD	1.08	0.68-1.71	0.758
ZNF418.52374.AD	1.05	0.69-1.6	0.833
ZNF606.52383.AD	1.01	0.66-1.54	0.978
ZNF135.52393.AD	1.25	0.79-1.98	0.337
ZSCAN18.52406.AD	0.74	0.47-1.16	0.191
ZSCAN18.52407.AD	0.98	0.64-1.5	0.94
ZSCAN18.52408.AD	0.99	0.64-1.52	0.957
ZNF544.52434.AD	0.96	0.63-1.46	0.842
ZNF837.52438.AD	1.2	0.78-1.84	0.407
ZNF446.52471.AD	0.84	0.55-1.29	0.423
ZBTB45.52479.AD	1.12	0.73-1.72	0.592
MZF1.52490.AD	1.62	1.03-2.55	0.037
SH3YL1.52499.AD	1.14	0.74-1.74	0.55
ACP1.52511.AD	1.1	0.72-1.67	0.672
TPO.52541.AD	0.78	0.49-1.25	0.304
TRAPPC12.52561.AD	0.96	0.63-1.47	0.854
RNASEH1.52567.AD	0.87	0.55-1.36	0.529
RPS7.52576.AD	0.77	0.5-1.19	0.233
ITGB1BP1.52619.AD	1.07	0.7-1.64	0.748
WDR35.52749.AD	0.75	0.49-1.15	0.188
WDR35.52754.AD	0.82	0.52-1.29	0.387
PUM2.52773.AD	0.73	0.47-1.14	0.166
MAPRE3.52921.AD	0.98	0.64-1.49	0.92
ATRAID.52953.AD	0.77	0.5-1.19	0.238
EIF2B4.52989.AD	1.13	0.74-1.72	0.581
CLIP4.53089.AD	0.73	0.47-1.13	0.159
YPEL5.53096.AD	0.75	0.48-1.16	0.19
DPY30.53146.AD	1.17	0.76-1.79	0.469
NDUFAF7.53221.AD	0.71	0.46-1.11	0.132
NDUFAF7.53224.AD	0.92	0.6-1.41	0.695
SRSF7.53275.AD	1.08	0.7-1.66	0.736
SRSF7.53283.AD	1.05	0.69-1.61	0.818
MORN2.53304.AD	1.48	0.95-2.31	0.083
COX7A2L.53360.AD	1.2	0.78-1.83	0.404
PREPL.53444.AD	0.88	0.56-1.39	0.592
PREPL.53450.AD	1.28	0.81-2.01	0.288
EPCAM.53496.AD	1.06	0.69-1.61	0.799
MTIF2.53610.AD	1.06	0.68-1.64	0.808
VRK2.53649.AD	0.89	0.57-1.39	0.609
FANCL.53654.AD	0.84	0.55-1.29	0.428
BCL11A.53664.AD	0.78	0.49-1.24	0.294
PAPOLG.53670.AD	0.99	0.64-1.54	0.97
CEP68.53781.AD	1.22	0.8-1.86	0.364
C1D.53823.AD	0.91	0.6-1.4	0.678
WDR92.53826.AD	1.09	0.71-1.67	0.699
NFU1.53855.AD	1.19	0.77-1.83	0.427
ANXA4.53859.AD	0.72	0.47-1.11	0.142
FAM136A.53890.AD	0.93	0.61-1.43	0.751
FAM136A.53892.AD	1.01	0.66-1.54	0.958
ZNF638.53931.AD	1.22	0.8-1.86	0.365
STAMBP.53989.AD	1.36	0.88-2.1	0.164
TTC31.54079.AD	0.91	0.6-1.39	0.666
ELMOD3.54211.AD	0.74	0.47-1.17	0.199
CAPG.54273.AD	1.01	0.66-1.56	0.953
GGCX.54285.AD	0.89	0.58-1.37	0.597
TMEM150A.54307.AD	0.94	0.61-1.43	0.763
ZNF514.54488.AD	0.64	0.41-1.02	0.062
PROM2.54499.AD	1.25	0.81-1.93	0.319
INPP4A.54629.AD	1.16	0.75-1.79	0.505
MITD1.54693.AD	1.37	0.89-2.1	0.154
TXNDC9.54711.AD	1.3	0.84-2.01	0.243
RPL31.54737.AD	1.19	0.76-1.86	0.454
MAP4K4.54753.AD	0.6	0.38-0.95	0.028
FHL2.54831.AD	1.23	0.77-1.98	0.387
FHL2.54836.AD	1.03	0.65-1.65	0.887
Sep.54906.AD	1.59	1.01-2.52	0.048
NPHP1.54934.AD	0.87	0.55-1.38	0.551
BCL2L11.54966.AD	1.55	0.99-2.42	0.055
RABL2A.55058.AD	1.06	0.7-1.62	0.783
SLC35F5.55071.AD	0.68	0.43-1.08	0.105
DBI.55115.AD	1.08	0.7-1.65	0.733
TMEM177.55137.AD	0.7	0.44-1.11	0.126
TMEM177.55138.AD	0.84	0.54-1.3	0.44
TMEM177.55139.AD	0.77	0.5-1.18	0.23
ERCC3.55207.AD	0.92	0.59-1.44	0.726
CCDC74B.55284.AD	1.11	0.7-1.77	0.652
CCDC115.55335.AD	0.9	0.59-1.38	0.633
IMP4.55339.AD	0.66	0.42-1.02	0.063
FAM168B.55364.AD	0.93	0.59-1.46	0.748
PLEKHB2.55376.AD	1.19	0.77-1.85	0.425
CCNT2.55408.AD	0.75	0.48-1.18	0.218
ORC4.55534.AD	0.76	0.48-1.19	0.232
MBD5.55537.AD	0.86	0.56-1.32	0.485
ARL5A.55597.AD	0.91	0.6-1.39	0.674
WDSUB1.55694.AD	1.05	0.64-1.71	0.855
WDSUB1.55695.AD	1.22	0.78-1.91	0.382
WDSUB1.55696.AD	1.19	0.75-1.89	0.465
ITGB6.55713.AD	0.96	0.61-1.52	0.872
RBMS1.55729.AD	1.22	0.78-1.9	0.383
TANK.55745.AD	0.82	0.53-1.26	0.36
GALNT3.55808.AD	1.34	0.83-2.16	0.229
PPIG.55876.AD	1.25	0.78-2	0.363
METTL5.55895.AD	0.7	0.45-1.08	0.104
GORASP2.55915.AD	1.03	0.68-1.58	0.88
HNRNPA3.56126.AD	0.9	0.59-1.38	0.642
PRKRA.56162.AD	0.75	0.49-1.16	0.194
SSFA2.56443.AD	1.14	0.74-1.74	0.562
PMS1.56545.AD	0.67	0.43-1.03	0.071
NABP1.56617.AD	0.81	0.52-1.26	0.356
GTF3C3.56657.AD	0.86	0.54-1.38	0.541
SF3B1.56679.AD	0.93	0.6-1.43	0.73
HSPD1.56693.AD	1.33	0.86-2.05	0.194
SPATS2L.56741.AD	1.62	1.04-2.53	0.032
SPATS2L.56743.AD	0.94	0.61-1.43	0.772
KCTD18.56745.AD	0.57	0.36-0.92	0.021
PPIL3.56766.AD	1	0.66-1.53	0.984
PPIL3.56767.AD	0.76	0.49-1.18	0.225
PPIL3.56768.AD	0.83	0.54-1.28	0.395
NIF3L1.56777.AD	1.1	0.7-1.72	0.68
NRP2.57111.AD	0.83	0.54-1.29	0.414
FASTKD2.57158.AD	0.9	0.57-1.43	0.656
FASTKD2.57159.AD	0.82	0.53-1.27	0.372
CREB1.57182.AD	0.89	0.58-1.36	0.582
METTL21A.57196.AD	0.68	0.44-1.05	0.085
LANCL1.57277.AD	0.67	0.41-1.09	0.105
ATIC.57358.AD	0.85	0.55-1.33	0.483
BCS1L.57519.AD	0.71	0.46-1.11	0.132
BCS1L.57522.AD	0.8	0.52-1.24	0.321
BCS1L.57544.AD	1.01	0.66-1.54	0.971
BCS1L.57552.AD	1.21	0.78-1.88	0.4
BCS1L.57554.AD	1.37	0.87-2.15	0.174
ZFAND2B.57629.AD	1	0.66-1.53	0.983
ATG9A.57639.AD	1.31	0.85-2.02	0.218
STK16.57672.AD	0.92	0.6-1.4	0.684
DNPEP.57689.AD	0.79	0.51-1.21	0.273
GMPPA.57715.AD	1.17	0.76-1.79	0.471
OBSL1.57731.AD	1.08	0.71-1.65	0.713
STK11IP.57739.AD	0.8	0.5-1.26	0.333
EPHA4.57751.AD	0.84	0.53-1.31	0.433
SP100.57900.AD	1.19	0.78-1.82	0.425
ATG16L1.58040.AD	0.53	0.33-0.86	0.01
RAB17.58122.AD	1.16	0.76-1.79	0.491
TRAF3IP1.58225.AD	1.22	0.76-1.95	0.42
CAPN10.58281.AD	1.26	0.81-1.96	0.3
PASK.58325.AD	1.01	0.63-1.6	0.977
PPP1R7.58334.AD	1.14	0.75-1.75	0.543
PPP1R7.58339.AD	0.91	0.59-1.4	0.665
STK25.58390.AD	0.95	0.61-1.51	0.842
THAP4.58393.AD	0.91	0.59-1.39	0.657
ATG4B.58398.AD	1.01	0.66-1.54	0.969
ATG4B.58399.AD	1.23	0.8-1.88	0.35
ING5.58410.AD	0.99	0.65-1.52	0.975
RBCK1.58452.AD	0.96	0.63-1.48	0.868
SIRPA.58536.AD	1.13	0.73-1.75	0.598
ITPA.58579.AD	0.91	0.6-1.39	0.664
C20orf27.58598.AD	1.33	0.86-2.05	0.194
C20orf27.58599.AD	1.04	0.68-1.59	0.843
AP5S1.58606.AD	1.2	0.78-1.85	0.398
PANK2.58614.AD	0.77	0.5-1.19	0.241
PRNP.58627.AD	1.29	0.83-1.99	0.257
TMEM230.58635.AD	0.64	0.41-0.99	0.046
TMEM230.58639.AD	0.68	0.43-1.07	0.095
TMEM230.58640.AD	0.74	0.48-1.14	0.177
TMEM230.58645.AD	0.94	0.62-1.44	0.786
TMEM230.58646.AD	1.15	0.75-1.75	0.533
TMEM230.58647.AD	1.45	0.94-2.24	0.097
SNRPB2.58725.AD	1.33	0.86-2.04	0.2
RRBP1.58737.AD	0.89	0.58-1.35	0.574
MGME1.58753.AD	0.72	0.47-1.11	0.14
SEC23B.58802.AD	1.06	0.66-1.71	0.811
SEC23B.58803.AD	1.44	0.9-2.31	0.126
SEC23B.58804.AD	0.82	0.53-1.27	0.373
NAA20.58809.AD	1.28	0.83-1.96	0.262
HM13.58889.AD	1.11	0.73-1.69	0.632
BCL2L1.58901.AD	1.2	0.78-1.85	0.4
TM9SF4.58940.AD	0.93	0.59-1.45	0.741
DYNLRB1.59027.AD	1.25	0.79-1.97	0.341
CPNE1.59183.AD	0.59	0.38-0.93	0.023
CPNE1.59205.AD	0.84	0.55-1.29	0.432
NFS1.59220.AD	0.88	0.58-1.34	0.555
ROMO1.59224.AD	1.21	0.79-1.87	0.379
ROMO1.59226.AD	1.88	1.17-3.01	0.009
ROMO1.59227.AD	1.21	0.79-1.86	0.388
AAR2.59279.AD	1.15	0.74-1.78	0.525
DLGAP4.59286.AD	0.77	0.5-1.18	0.237
C20orf24.59290.AD	0.85	0.56-1.31	0.465
DSN1.59316.AD	1.26	0.8-2	0.325
ZHX3.59398.AD	0.79	0.52-1.21	0.285
IFT52.59449.AD	0.97	0.64-1.49	0.9
DBNDD2.59540.AD	0.87	0.57-1.34	0.532
DBNDD2.59542.AD	1	0.65-1.52	0.982
DBNDD2.59544.AD	0.81	0.53-1.24	0.337
PIGT.59553.AD	0.94	0.6-1.48	0.789
CTSA.59639.AD	0.78	0.51-1.2	0.257
CTSA.59645.AD	1.79	1.13-2.85	0.013
ELMO2.59681.AD	0.72	0.46-1.13	0.157
ZNF334.59691.AD	0.98	0.62-1.53	0.924
TP53RK.59702.AD	1.22	0.8-1.87	0.356
ZMYND8.59714.AD	1.05	0.68-1.62	0.834
NCOA3.59723.AD	1.11	0.68-1.8	0.686
SULF2.59730.AD	0.93	0.57-1.49	0.751
SALL4.59804.AD	0.83	0.53-1.29	0.403
RAE1.59893.AD	1.31	0.85-2.01	0.216
STX16.59971.AD	0.94	0.61-1.45	0.781
STX16.59978.AD	1.25	0.81-1.93	0.32
STX16.59986.AD	0.88	0.57-1.38	0.587
RPS21.60076.AD	1.39	0.9-2.14	0.136
DIDO1.60095.AD	1.07	0.69-1.67	0.749
RTEL1.60146.AD	1.01	0.66-1.54	0.977
ZGPAT.60163.AD	0.89	0.58-1.37	0.602
ZGPAT.60164.AD	0.91	0.59-1.39	0.66
ATP5J.60264.AD	1.06	0.69-1.62	0.787
ATP5J.60266.AD	1.38	0.9-2.12	0.143
ATP5J.60267.AD	1.49	0.96-2.3	0.076
ATP5J.60269.AD	1.03	0.68-1.57	0.886
ATP5J.60270.AD	1.07	0.7-1.63	0.755
ATP5J.60271.AD	1	0.66-1.53	0.996
ATP5J.60273.AD	0.83	0.55-1.28	0.406
ATP5J.60274.AD	1.13	0.74-1.73	0.577
ATP5J.60275.AD	0.72	0.47-1.12	0.145
ATP5J.60276.AD	1.1	0.72-1.68	0.661
EVA1C.60343.AD	0.79	0.51-1.21	0.28
EVA1C.60344.AD	0.86	0.55-1.34	0.509
EVA1C.60345.AD	0.74	0.48-1.14	0.175
C21orf59.60359.AD	1.48	0.96-2.28	0.076
PAXBP1.60376.AD	0.95	0.61-1.48	0.827
PIGP.60544.AD	0.93	0.61-1.43	0.753
DYRK1A.60570.AD	0.8	0.5-1.26	0.327
WRB.60630.AD	1.12	0.73-1.72	0.593
SH3BGR.60642.AD	0.87	0.53-1.41	0.565
SH3BGR.60643.AD	1.1	0.69-1.74	0.694
ABCG1.60705.AD	0.83	0.54-1.28	0.394
C21orf2.60816.AD	0.97	0.64-1.48	0.898
SUMO3.60836.AD	0.99	0.65-1.52	0.966
SUMO3.60837.AD	1.16	0.76-1.77	0.502
FAM207A.60859.AD	1.22	0.8-1.87	0.363
POFUT2.60872.AD	0.83	0.54-1.27	0.394
LSS.60908.AD	1.53	0.95-2.46	0.077
YBEY.60915.AD	0.74	0.48-1.13	0.167
YBEY.60920.AD	1.12	0.73-1.72	0.597
YBEY.60921.AD	1.1	0.72-1.67	0.668
PRMT2.60963.AD	0.96	0.63-1.47	0.867
DGCR6.61031.AD	0.99	0.65-1.52	0.967
DGCR14.61039.AD	0.94	0.61-1.43	0.766
CLTCL1.61046.AD	1.41	0.9-2.23	0.138
UFD1L.61057.AD	1.13	0.74-1.73	0.569
C22orf29.61086.AD	1.21	0.77-1.9	0.4
TANGO2.61127.AD	0.77	0.5-1.18	0.232
TANGO2.61128.AD	1.01	0.66-1.54	0.968
MED15.61185.AD	1.08	0.7-1.65	0.738
MED15.61186.AD	1.2	0.78-1.86	0.4
YDJC.61233.AD	1.02	0.67-1.56	0.91
PPIL2.61249.AD	0.78	0.51-1.2	0.256
TOP3B.61268.AD	0.67	0.43-1.04	0.073
TOP3B.61273.AD	1.16	0.74-1.82	0.524
SMARCB1.61326.AD	0.88	0.57-1.34	0.539
SMARCB1.61329.AD	0.7	0.45-1.09	0.114
GSTT2B.61354.AD	0.88	0.57-1.35	0.56
GSTT2.61361.AD	1.01	0.66-1.54	0.978
CABIN1.61390.AD	1.03	0.68-1.57	0.887
GGT1.61456.AD	1.18	0.75-1.85	0.471
HPS4.61506.AD	0.93	0.6-1.43	0.734
HPS4.61510.AD	1.59	0.99-2.56	0.058
HSCB.61546.AD	1.14	0.75-1.75	0.533
HSCB.61547.AD	1.19	0.78-1.82	0.423
XBP1.61564.AD	0.86	0.56-1.32	0.49
NF2.61624.AD	1.02	0.66-1.56	0.935
UQCR10.61665.AD	1.09	0.71-1.66	0.701
GATSL3.61713.AD	1.05	0.68-1.61	0.841
PES1.61784.AD	0.88	0.58-1.36	0.576
TCN2.61787.AD	0.76	0.49-1.17	0.218
INPP5J.61823.AD	1.04	0.68-1.59	0.841
TOM1.61952.AD	0.77	0.5-1.19	0.24
MFNG.62116.AD	0.58	0.35-0.95	0.029
GGA1.62128.AD	1.26	0.82-1.93	0.292
POLR2F.62185.AD	0.88	0.58-1.35	0.559
POLR2F.62186.AD	0.84	0.55-1.29	0.423
PICK1.62194.AD	0.99	0.65-1.5	0.947
PLA2G6.62211.AD	1.17	0.74-1.85	0.493
DDX17.62239.AD	1.27	0.82-1.96	0.277
SYNGR1.62301.AD	0.57	0.35-0.92	0.022
ACO2.62423.AD	0.96	0.63-1.46	0.837
POLR3H.62429.AD	0.88	0.57-1.35	0.558
POLR3H.62435.AD	1.22	0.79-1.88	0.363
SMDT1.62494.AD	0.91	0.6-1.4	0.683
SERHL2.62508.AD	1.62	1.04-2.52	0.034
A4GALT.62550.AD	1.21	0.79-1.85	0.381
TTLL1.62567.AD	0.95	0.61-1.48	0.812
BRD1.62753.AD	0.62	0.4-0.98	0.041
TRABD.62793.AD	0.76	0.49-1.19	0.235
TUBGCP6.62794.AD	0.88	0.57-1.36	0.568
PLXNB2.62819.AD	0.82	0.53-1.27	0.377
ARSA.62894.AD	0.84	0.55-1.29	0.426
ARSA.62898.AD	1.01	0.66-1.55	0.954
ARSA.62901.AD	1.08	0.7-1.65	0.731
RABL2B.62915.AD	1.03	0.68-1.58	0.884
RABL2B.62921.AD	0.96	0.63-1.48	0.866
TRNT1.62981.AD	1.18	0.77-1.82	0.449
THUMPD3.63081.AD	0.87	0.56-1.34	0.522
THUMPD3.63082.AD	0.62	0.4-0.98	0.039
THUMPD3.63083.AD	0.71	0.45-1.1	0.124
BRPF1.63157.AD	0.75	0.47-1.18	0.215
ARPC4.63186.AD	0.73	0.47-1.13	0.161
ARPC4.63188.AD	0.98	0.64-1.5	0.923
ARPC4.63190.AD	1.06	0.7-1.62	0.772
ARPC4.63191.AD	1.41	0.9-2.19	0.132
TTLL3.63213.AD	0.89	0.58-1.36	0.596
RPUSD3.63229.AD	0.66	0.42-1.02	0.064
IL17RC.63261.AD	0.9	0.59-1.37	0.617
IL17RC.63263.AD	0.72	0.46-1.12	0.144
IL17RC.63277.AD	1.03	0.67-1.57	0.907
IL17RC.63282.AD	0.81	0.53-1.23	0.321
CRELD1.63290.AD	1.22	0.79-1.87	0.37
CRELD1.63294.AD	0.65	0.42-1.01	0.055
TATDN2.63313.AD	0.88	0.58-1.35	0.566
SEC13.63364.AD	1.53	0.99-2.37	0.057
TSEN2.63434.AD	0.72	0.45-1.15	0.17
TSEN2.63435.AD	0.98	0.63-1.52	0.927
MRPS25.63545.AD	1.14	0.75-1.75	0.534
BTD.63622.AD	0.91	0.6-1.39	0.66
RPL15.63731.AD	1.04	0.65-1.64	0.882
RPL15.63732.AD	1.47	0.95-2.28	0.083
RPL15.63734.AD	1.17	0.77-1.8	0.461
RPL15.63735.AD	0.99	0.65-1.51	0.955
CMC1.63792.AD	0.69	0.45-1.07	0.098
FBXL2.63846.AD	0.92	0.6-1.41	0.697
MLH1.63953.AD	0.9	0.58-1.39	0.626
LRRFIP2.63981.AD	0.82	0.53-1.27	0.367
ACAA1.64017.AD	1.11	0.72-1.69	0.639
MYD88.64029.AD	1.14	0.73-1.78	0.558
GORASP1.64151.AD	0.84	0.55-1.28	0.42
TTC21A.64161.AD	1.51	0.97-2.36	0.068
RPSA.64182.AD	1.08	0.7-1.64	0.736
RPSA.64185.AD	1.38	0.87-2.19	0.169
RPL14.64220.AD	0.73	0.47-1.12	0.153
RPL14.64221.AD	0.73	0.47-1.14	0.166
RPL14.64222.AD	0.96	0.63-1.47	0.856
ZNF621.64243.AD	0.66	0.43-1.03	0.069
SACM1L.64409.AD	0.83	0.53-1.3	0.413
ALS2CL.64467.AD	0.88	0.57-1.34	0.544
ALS2CL.64469.AD	0.74	0.48-1.16	0.195
KIF9.64505.AD	0.7	0.45-1.08	0.107
NME6.64595.AD	1.03	0.64-1.66	0.894
NME6.64633.AD	1.04	0.68-1.61	0.842
NME6.64634.AD	1.22	0.78-1.89	0.378
CCDC51.64653.AD	1.26	0.81-1.97	0.299
CCDC51.64654.AD	0.85	0.54-1.34	0.482
ATRIP.64662.AD	0.97	0.62-1.52	0.896
SHISA5.64698.AD	1.02	0.67-1.57	0.913
SHISA5.64701.AD	1.42	0.92-2.18	0.114
SHISA5.64702.AD	1.17	0.75-1.82	0.482
UQCRC1.64719.AD	1.4	0.91-2.16	0.127
IP6K2.64746.AD	0.69	0.45-1.07	0.099
IP6K2.64748.AD	0.76	0.49-1.17	0.212
IP6K2.64749.AD	1.03	0.67-1.57	0.906
IP6K2.64756.AD	0.71	0.46-1.1	0.125
IP6K2.64759.AD	1.47	0.95-2.28	0.082
IP6K2.64761.AD	1.22	0.8-1.88	0.36
DALRD3.64808.AD	1.14	0.75-1.75	0.533
NDUFAF3.64816.AD	1.02	0.67-1.55	0.945
QARS.64828.AD	0.88	0.58-1.35	0.556
RNF123.64907.AD	1.1	0.72-1.68	0.66
RNF123.64908.AD	1.07	0.7-1.64	0.767
RBM5.64958.AD	1.05	0.68-1.63	0.832
HYAL2.65007.AD	1.13	0.74-1.72	0.58
NPRL2.65046.AD	0.63	0.4-0.99	0.043
HEMK1.65084.AD	0.98	0.64-1.5	0.926
HEMK1.65085.AD	1.67	1.06-2.63	0.026
HEMK1.65086.AD	1.24	0.81-1.91	0.325
HEMK1.65087.AD	1.04	0.68-1.6	0.849
HEMK1.65088.AD	1.15	0.74-1.78	0.542
HEMK1.65089.AD	0.96	0.62-1.47	0.839
TEX264.65099.AD	1.01	0.66-1.55	0.949
TEX264.65108.AD	0.87	0.57-1.33	0.514
TEX264.65109.AD	0.89	0.58-1.36	0.588
TEX264.65110.AD	0.85	0.55-1.29	0.44
PCBP4.65133.AD	0.93	0.59-1.46	0.74
RPL29.65168.AD	0.49	0.29-0.81	0.006
RPL29.65177.AD	1.02	0.64-1.63	0.931
SMIM4.65231.AD	1.04	0.68-1.58	0.871
GNL3.65247.AD	0.8	0.52-1.22	0.297
GNL3.65248.AD	0.71	0.45-1.11	0.128
CCDC66.65346.AD	0.95	0.61-1.49	0.829
FLNB.65417.AD	0.81	0.53-1.24	0.326
RPP14.65434.AD	0.85	0.54-1.34	0.491
PDHB.65453.AD	0.95	0.62-1.46	0.822
ACOX2.65460.AD	1.51	0.98-2.35	0.063
C3orf14.65498.AD	1.33	0.86-2.07	0.204
TMF1.65564.AD	1.04	0.66-1.63	0.865
DHFRL1.65705.AD	0.89	0.58-1.37	0.595
MINA.65746.AD	1.15	0.75-1.76	0.53
NIT2.65822.AD	1.27	0.83-1.95	0.267
NIT2.65823.AD	0.86	0.56-1.32	0.492
TFG.65835.AD	1.03	0.67-1.57	0.893
TFG.65836.AD	0.98	0.64-1.49	0.92
CCDC80.66114.AD	0.98	0.64-1.5	0.908
C3orf17.66154.AD	1.03	0.67-1.58	0.908
BOC.66196.AD	0.95	0.58-1.54	0.826
KIAA1407.66238.AD	1.38	0.89-2.12	0.147
B4GALT4.66286.AD	0.88	0.58-1.35	0.572
POGLUT1.66299.AD	1.11	0.71-1.73	0.642
TIMMDC1.66324.AD	0.78	0.51-1.2	0.261
POPDC2.66348.AD	0.8	0.52-1.23	0.315
NDUFB4.66378.AD	1.01	0.66-1.55	0.954
GOLGB1.66400.AD	0.78	0.51-1.2	0.259
CCDC58.66432.AD	1.17	0.77-1.79	0.459
PARP9.66445.AD	0.92	0.59-1.44	0.727
CCDC14.66491.AD	1.32	0.84-2.06	0.229
UMPS.66531.AD	0.79	0.52-1.22	0.293
ZNF148.66551.AD	0.79	0.49-1.26	0.314
ABTB1.66620.AD	0.8	0.52-1.22	0.293
MGLL.66626.AD	0.8	0.5-1.29	0.367
RAB7A.66655.AD	0.96	0.62-1.48	0.849
ACAD9.66685.AD	1.08	0.7-1.66	0.726
ISY1.66699.AD	0.94	0.62-1.44	0.789
CNBP.66708.AD	0.76	0.48-1.19	0.223
CNBP.66709.AD	1.26	0.82-1.94	0.283
MBD4.66719.AD	1.15	0.75-1.77	0.52
MBD4.66720.AD	0.42	0.25-0.69	0.001
ATP2C1.66762.AD	1	0.65-1.52	0.993
ASTE1.66777.AD	1.31	0.85-2.02	0.216
UBA5.66824.AD	0.9	0.58-1.4	0.647
ANAPC13.66871.AD	1.1	0.72-1.68	0.665
ANAPC13.66872.AD	1.08	0.71-1.65	0.714
ANAPC13.66873.AD	1	0.65-1.52	0.995
SLC35G2.66939.AD	0.96	0.62-1.47	0.834
NCK1.66942.AD	1.07	0.68-1.69	0.769
RNF7.67080.AD	1.27	0.83-1.95	0.269
GK5.67109.AD	0.8	0.51-1.26	0.33
U2SURP.67126.AD	0.97	0.62-1.53	0.9
PLOD2.67139.AD	0.71	0.45-1.12	0.143
COMMD2.67231.AD	0.84	0.55-1.3	0.44
RNF13.67239.AD	1.49	0.96-2.31	0.073
PFN2.67263.AD	1.13	0.74-1.74	0.576
PFN2.67265.AD	1.06	0.7-1.62	0.776
SELT.67293.AD	0.64	0.41-1	0.048
SSR3.67362.AD	1.13	0.74-1.73	0.567
SSR3.67363.AD	0.68	0.44-1.05	0.079
LEKR1.67374.AD	1.15	0.75-1.75	0.525
CCNL1.67385.AD	1.67	1.05-2.66	0.031
MLF1.67444.AD	1.06	0.69-1.65	0.787
SERPINI1.67564.AD	0.82	0.51-1.31	0.407
ACTL6A.67697.AD	1.19	0.77-1.83	0.439
TTC14.67731.AD	1.37	0.84-2.25	0.207
DNAJC19.67759.AD	0.97	0.64-1.48	0.89
PARL.67810.AD	1.2	0.79-1.84	0.392
ALG3.67855.AD	0.9	0.59-1.38	0.63
PSMD2.67871.AD	0.94	0.61-1.46	0.779
POLR2H.67946.AD	0.94	0.62-1.44	0.783
MAP3K13.68009.AD	0.85	0.56-1.3	0.462
RFC4.68064.AD	2.1	1.29-3.41	0.003
TCTEX1D2.68237.AD	1.22	0.8-1.86	0.36
NCBP2.68267.AD	0.76	0.49-1.17	0.212
NCBP2.68268.AD	1.19	0.78-1.82	0.427
NCBP2.68269.AD	1.54	0.98-2.4	0.059
NCBP2.68270.AD	1.07	0.7-1.64	0.745
NCBP2.68271.AD	1.04	0.68-1.59	0.856
NCBP2.68272.AD	0.99	0.65-1.51	0.952
DLG1.68296.AD	0.69	0.44-1.1	0.118
RPL35A.68338.AD	0.78	0.51-1.21	0.269
RPL35A.68339.AD	0.72	0.46-1.11	0.14
PIGG.68358.AD	1.52	0.98-2.35	0.063
PIGG.68359.AD	1.33	0.86-2.05	0.199
PIGG.68371.AD	1.03	0.66-1.62	0.884
PIGG.68372.AD	0.82	0.53-1.26	0.368
PIGG.68374.AD	1.11	0.72-1.71	0.636
PIGG.68375.AD	1.13	0.74-1.73	0.576
MYL5.68383.AD	0.92	0.6-1.41	0.701
MYL5.68385.AD	1.23	0.8-1.89	0.353
MAEA.68485.AD	0.87	0.57-1.33	0.511
RNF4.68576.AD	1.33	0.85-2.08	0.208
FAM193A.68583.AD	0.87	0.57-1.34	0.534
TNIP2.68589.AD	1.29	0.84-1.98	0.248
ADD1.68610.AD	0.97	0.64-1.49	0.902
TMEM128.68655.AD	0.8	0.52-1.23	0.304
SORCS2.68737.AD	1.07	0.67-1.72	0.768
LDB2.68847.AD	1.02	0.64-1.63	0.939
LDB2.68848.AD	0.7	0.44-1.12	0.138
PACRGL.68915.AD	0.86	0.55-1.35	0.507
PACRGL.68917.AD	0.91	0.59-1.39	0.651
PACRGL.68920.AD	1.07	0.7-1.64	0.744
PACRGL.68924.AD	0.96	0.63-1.46	0.832
ANAPC4.68965.AD	0.78	0.51-1.21	0.269
ANAPC4.68966.AD	0.74	0.47-1.17	0.196
RBPJ.68986.AD	0.9	0.56-1.42	0.643
OCIAD1.69233.AD	1.16	0.76-1.77	0.493
OCIAD1.69237.AD	1.2	0.78-1.83	0.408
OCIAD1.69238.AD	0.87	0.56-1.34	0.525
OCIAD1.69239.AD	0.8	0.52-1.24	0.322
OCIAD1.69252.AD	1.17	0.77-1.8	0.457
OCIAD1.69253.AD	0.93	0.61-1.41	0.722
OCIAD1.69254.AD	1.17	0.76-1.79	0.469
DCUN1D4.69271.AD	1.19	0.78-1.82	0.414
EXOC1.69336.AD	0.52	0.32-0.84	0.008
HOPX.69373.AD	1.04	0.64-1.67	0.884
HOPX.69383.AD	0.9	0.59-1.37	0.612
GRSF1.69454.AD	0.67	0.42-1.08	0.099
GRSF1.69455.AD	0.96	0.62-1.5	0.854
GRSF1.69456.AD	1.19	0.76-1.85	0.443
DCK.69460.AD	1.21	0.78-1.88	0.399
RCHY1.69521.AD	1.05	0.69-1.6	0.818
RCHY1.69524.AD	1.53	0.98-2.39	0.061
RCHY1.69526.AD	0.68	0.44-1.07	0.097
THAP6.69539.AD	0.83	0.52-1.32	0.421
SDAD1.69574.AD	0.75	0.48-1.18	0.211
FAM47E.69604.AD	0.87	0.57-1.34	0.522
ENOPH1.69708.AD	1.43	0.92-2.22	0.111
SEC31A.69729.AD	1	0.65-1.52	0.992
SEC31A.69735.AD	0.84	0.55-1.28	0.408
LIN54.69760.AD	1.05	0.67-1.65	0.834
PTPN13.69833.AD	0.79	0.49-1.27	0.332
NUDT9.69869.AD	1.07	0.7-1.63	0.764
SNCA.69932.AD	1.21	0.77-1.88	0.412
RAP1GDS1.70000.AD	0.93	0.6-1.45	0.754
UBE2D3.70141.AD	0.93	0.61-1.42	0.725
UBE2D3.70148.AD	1.04	0.68-1.59	0.848
UBE2D3.70149.AD	0.77	0.51-1.18	0.238
TET2.70190.AD	0.79	0.5-1.26	0.319
RPL34.70304.AD	1.4	0.91-2.16	0.127
LARP7.70390.AD	0.79	0.52-1.22	0.291
CAMK2D.70406.AD	0.88	0.56-1.37	0.558
ANXA5.70487.AD	0.96	0.62-1.5	0.87
EXOSC9.70504.AD	1.43	0.93-2.2	0.106
NUDT6.70526.AD	1.29	0.83-2.01	0.264
NDUFC1.70623.AD	1.02	0.67-1.55	0.935
IL15.70679.AD	1.15	0.74-1.8	0.526
ANAPC10.70752.AD	1.44	0.93-2.23	0.103
LSM6.70770.AD	0.83	0.54-1.27	0.399
NR3C2.70806.AD	0.92	0.58-1.47	0.735
RPS3A.70830.AD	1.18	0.75-1.84	0.47
SH3D19.70839.AD	1.37	0.85-2.21	0.195
ARFIP1.70861.AD	1.23	0.8-1.89	0.351
PLRG1.70898.AD	0.91	0.6-1.39	0.667
PDGFC.70954.AD	1.05	0.69-1.6	0.829
TMEM144.70984.AD	0.77	0.49-1.19	0.238
HMGB2.71176.AD	1.64	1.05-2.56	0.029
DCTD.71253.AD	1.18	0.77-1.8	0.452
WWC2.71262.AD	0.99	0.64-1.55	0.981
CDKN2AIP.71270.AD	1.5	0.95-2.37	0.081
KIAA1430.71333.AD	1.3	0.81-2.08	0.272
UFSP2.71348.AD	1.28	0.82-1.98	0.277
PDCD6.71426.AD	1.6	1.03-2.49	0.038
EXOC3.71442.AD	1.08	0.7-1.65	0.73
MRPL36.71492.AD	1.24	0.81-1.9	0.322
MRPL36.71493.AD	1.08	0.71-1.65	0.714
MRPL36.71494.AD	0.83	0.54-1.27	0.386
FAM173B.71549.AD	0.74	0.47-1.15	0.178
C5orf22.71638.AD	1.21	0.75-1.94	0.432
GOLPH3.71641.AD	1.81	1.14-2.89	0.012
RAI14.71717.AD	1.21	0.74-1.98	0.455
OSMR.71851.AD	1.06	0.66-1.68	0.816
DAB2.71866.AD	1.28	0.78-2.1	0.324
PAIP1.71962.AD	0.73	0.47-1.12	0.151
MOCS2.72006.AD	1.08	0.7-1.64	0.734
SNX18.72018.AD	1.2	0.77-1.88	0.414
GPX8.72029.AD	1.17	0.77-1.79	0.457
CCNO.72031.AD	1.04	0.68-1.59	0.858
SLC38A9.72047.AD	0.8	0.51-1.26	0.339
NDUFAF2.72172.AD	1.08	0.71-1.65	0.724
KIF2A.72179.AD	1	0.64-1.55	0.983
DIMT1.72184.AD	0.89	0.58-1.36	0.58
ERBB2IP.72268.AD	0.98	0.62-1.54	0.929
MRPS36.72309.AD	0.64	0.41-1	0.049
CDK7.72319.AD	0.83	0.55-1.28	0.404
RAD17.72367.AD	1.27	0.79-2.04	0.322
GTF2H2C.72397.AD	1.14	0.74-1.75	0.549
GTF2H2C.72400.AD	1.49	0.94-2.37	0.089
MRPS27.72453.AD	1.1	0.71-1.69	0.674
PTCD2.72469.AD	0.83	0.54-1.27	0.381
BTF3.72485.AD	0.86	0.56-1.31	0.481
ZCCHC9.72664.AD	0.95	0.62-1.48	0.835
ZCCHC9.72670.AD	0.91	0.58-1.42	0.671
ZCCHC9.72671.AD	1.2	0.78-1.84	0.404
COX7C.72715.AD	1.16	0.72-1.87	0.553
RASA1.72723.AD	1.29	0.81-2.06	0.277
CCNH.72727.AD	0.77	0.5-1.18	0.232
TMEM161B.72733.AD	1.11	0.72-1.7	0.635
TMEM161B.72740.AD	0.97	0.62-1.5	0.888
ERAP2.72871.AD	1.03	0.65-1.63	0.893
ERAP2.72872.AD	1.16	0.73-1.83	0.526
RIOK2.72879.AD	1	0.63-1.57	0.989
NUDT12.72921.AD	1.11	0.71-1.72	0.651
ATG12.73039.AD	0.98	0.64-1.5	0.924
COMMD10.73052.AD	1.08	0.71-1.66	0.708
HSD17B4.73089.AD	1.15	0.75-1.76	0.525
SNX2.73125.AD	1.15	0.75-1.76	0.516
CEP120.73136.AD	1.05	0.65-1.7	0.833
HINT1.73219.AD	0.78	0.51-1.2	0.263
P4HA2.73258.AD	0.78	0.5-1.2	0.26
UQCRQ.73319.AD	0.77	0.49-1.2	0.252
UQCRQ.73323.AD	1.19	0.78-1.83	0.418
DDX46.73425.AD	0.78	0.51-1.19	0.246
TXNDC15.73437.AD	0.79	0.51-1.21	0.279
BRD8.73510.AD	1.32	0.86-2.04	0.203
ETF1.73554.AD	0.62	0.39-0.98	0.041
APBB3.73680.AD	0.8	0.52-1.23	0.312
HARS.73724.AD	1.12	0.73-1.7	0.613
HARS2.73743.AD	0.92	0.6-1.4	0.698
RNF14.73855.AD	1.17	0.75-1.82	0.483
ARHGAP26.73876.AD	0.57	0.35-0.94	0.028
YIPF5.73891.AD	1.19	0.77-1.85	0.431
FBXO38.73979.AD	1	0.65-1.53	0.991
CSNK1A1.74045.AD	0.99	0.65-1.51	0.968
TIGD6.74053.AD	1.19	0.78-1.83	0.424
PDGFRB.74061.AD	1.05	0.64-1.72	0.859
RPS14.74091.AD	0.83	0.54-1.28	0.404
RPS14.74095.AD	1.18	0.77-1.8	0.453
RPS14.74096.AD	1.2	0.78-1.86	0.4
FAM114A2.74203.AD	1.21	0.77-1.91	0.401
FAXDC2.74229.AD	1.18	0.75-1.86	0.463
CNOT8.74265.AD	0.82	0.53-1.28	0.383
TTC1.74407.AD	0.74	0.48-1.14	0.177
ERGIC1.74564.AD	0.77	0.5-1.18	0.23
RPL26L1.74570.AD	1.46	0.94-2.27	0.091
TSPAN17.74671.AD	0.92	0.6-1.4	0.694
TSPAN17.74673.AD	1.17	0.77-1.79	0.467
UIMC1.74697.AD	1.16	0.76-1.79	0.493
RMND5B.74838.AD	0.89	0.58-1.36	0.587
HNRNPAB.74846.AD	0.68	0.44-1.06	0.089
HNRNPH1.74906.AD	0.84	0.55-1.29	0.432
HNRNPH1.74911.AD	1.04	0.68-1.59	0.843
CANX.74923.AD	1.08	0.71-1.66	0.709
C5orf45.74985.AD	1.11	0.73-1.69	0.635
GNB2L1.75065.AD	1.08	0.7-1.67	0.718
GNB2L1.75066.AD	1.38	0.89-2.12	0.149
GNB2L1.75067.AD	1.08	0.7-1.67	0.731
GNB2L1.75124.AD	0.91	0.59-1.38	0.648
SERPINB6.75151.AD	0.73	0.48-1.13	0.16
PSMG4.75181.AD	1.67	1.08-2.59	0.022
ECI2.75224.AD	0.82	0.53-1.26	0.367
DSP.75275.AD	0.69	0.45-1.08	0.102
SLC35B3.75288.AD	0.99	0.63-1.56	0.964
TBC1D7.75379.AD	1.28	0.84-1.97	0.251
TBC1D7.75383.AD	0.91	0.58-1.42	0.676
TBC1D7.75384.AD	0.9	0.58-1.41	0.655
TDP2.75528.AD	0.72	0.47-1.11	0.135
C6orf62.75532.AD	0.85	0.56-1.3	0.463
GMNN.75535.AD	1.2	0.78-1.85	0.396
HIST1H2AC.75605.AD	0.6	0.38-0.95	0.028
BTN2A2.75655.AD	1.31	0.81-2.1	0.267
ZSCAN9.75724.AD	0.88	0.57-1.36	0.558
HMGA1.75772.AD	0.99	0.65-1.51	0.953
HMGA1.75774.AD	0.87	0.55-1.4	0.57
C6orf1.75777.AD	0.91	0.6-1.4	0.677
C6orf1.75778.AD	0.85	0.56-1.31	0.469
CDKN1A.75989.AD	0.97	0.64-1.48	0.893
MTCH1.76000.AD	0.94	0.62-1.43	0.773
MOCS1.76066.AD	0.71	0.46-1.11	0.13
OARD1.76091.AD	1.16	0.76-1.77	0.502
OARD1.76092.AD	1.18	0.77-1.8	0.451
OARD1.76093.AD	0.94	0.62-1.43	0.77
MED20.76152.AD	0.73	0.47-1.16	0.184
CCND3.76160.AD	1.3	0.84-1.99	0.235
CUL7.76217.AD	0.94	0.61-1.44	0.779
KLC4.76230.AD	0.75	0.48-1.18	0.215
KLC4.76232.AD	1.29	0.84-2	0.248
MRPL2.76240.AD	0.74	0.48-1.13	0.164
YIPF3.76288.AD	0.89	0.58-1.36	0.578
VEGFA.76324.AD	1.3	0.85-2	0.224
VEGFA.76325.AD	1.13	0.73-1.77	0.582
VEGFA.76326.AD	1.19	0.78-1.82	0.421
GSTA4.76480.AD	1.11	0.72-1.71	0.636
MTO1.76752.AD	1.17	0.75-1.83	0.487
MTO1.76754.AD	0.69	0.44-1.07	0.097
EEF1A1.76759.AD	1.49	0.95-2.33	0.081
[truncated: 388 more rows]

## Sheet: AP
characteristics	Hazard.Ratio	CI95	P.Value
MXRA8.142.AP	0.67	0.43-1.04	0.077
MXRA8.143.AP	1.48	0.96-2.3	0.077
ATAD3A.174.AP	0.98	0.64-1.49	0.917
ATAD3A.175.AP	1.02	0.67-1.56	0.917
MIB2.181.AP	1.1	0.72-1.69	0.65
MIB2.182.AP	1.01	0.66-1.54	0.964
MIB2.183.AP	0.83	0.54-1.27	0.384
MIB2.184.AP	1.4	0.9-2.17	0.132
CDK11B.204.AP	0.9	0.59-1.37	0.608
CDK11B.205.AP	1.12	0.73-1.71	0.608
NADK.225.AP	0.71	0.46-1.1	0.126
NADK.226.AP	1.12	0.74-1.72	0.591
NADK.227.AP	1.57	1.01-2.45	0.045
NADK.228.AP	0.94	0.62-1.44	0.782
PRKCZ.238.AP	0.51	0.32-0.81	0.005
PRKCZ.240.AP	1.71	1.09-2.69	0.019
C1orf86.244.AP	1.01	0.66-1.53	0.98
C1orf86.245.AP	0.99	0.65-1.52	0.98
RER1.256.AP	0.91	0.59-1.39	0.655
RER1.257.AP	1.1	0.72-1.68	0.655
TNFRSF14.285.AP	0.95	0.62-1.45	0.811
TNFRSF14.286.AP	1.05	0.69-1.61	0.811
ARHGEF16.307.AP	0.76	0.49-1.19	0.228
ARHGEF16.308.AP	0.9	0.58-1.4	0.637
ARHGEF16.309.AP	0.99	0.64-1.54	0.979
ARHGEF16.310.AP	0.93	0.6-1.45	0.756
KCNAB2.360.AP	0.64	0.41-1	0.049
KCNAB2.361.AP	1.58	1.01-2.47	0.047
KCNAB2.364.AP	0.71	0.45-1.11	0.13
RPL22.378.AP	0.83	0.53-1.3	0.422
RPL22.379.AP	1.2	0.77-1.87	0.422
ACOT7.389.AP	0.77	0.5-1.18	0.227
ACOT7.390.AP	1.04	0.68-1.59	0.841
ACOT7.391.AP	1.18	0.77-1.81	0.443
PLEKHG5.462.AP	1.86	1.1-3.14	0.021
PLEKHG5.465.AP	0.9	0.55-1.46	0.672
PLEKHG5.466.AP	0.94	0.58-1.53	0.81
PLEKHG5.467.AP	1.2	0.73-1.95	0.47
PLEKHG5.468.AP	0.97	0.6-1.58	0.913
PLEKHG5.469.AP	0.81	0.5-1.33	0.411
VAMP3.509.AP	1.01	0.66-1.54	0.956
VAMP3.510.AP	0.99	0.65-1.51	0.956
PARK7.523.AP	1.31	0.85-2.02	0.22
PARK7.524.AP	0.76	0.49-1.18	0.22
RERE.541.AP	1.05	0.69-1.6	0.834
RERE.543.AP	1.13	0.74-1.73	0.562
RERE.544.AP	1.04	0.68-1.59	0.855
CTNNBIP1.577.AP	0.84	0.55-1.29	0.432
CTNNBIP1.578.AP	1.41	0.91-2.19	0.125
LZIC.586.AP	0.96	0.62-1.48	0.838
LZIC.587.AP	1.05	0.68-1.61	0.838
FBXO44.654.AP	0.75	0.48-1.15	0.185
FBXO44.655.AP	1.34	0.87-2.07	0.185
MTHFR.682.AP	1.11	0.72-1.72	0.628
MTHFR.683.AP	0.97	0.63-1.49	0.876
VPS13D.704.AP	1	0.64-1.54	0.987
VPS13D.705.AP	1.34	0.85-2.09	0.204
VPS13D.706.AP	0.95	0.61-1.48	0.833
VPS13D.707.AP	0.89	0.57-1.38	0.593
TMEM51.736.AP	0.82	0.53-1.27	0.373
TMEM51.737.AP	1.22	0.79-1.87	0.373
CASP9.758.AP	0.8	0.52-1.23	0.312
CASP9.759.AP	1.25	0.81-1.91	0.312
FBLIM1.769.AP	1.13	0.7-1.82	0.612
HSPB7.785.AP	0.92	0.59-1.45	0.733
HSPB7.786.AP	1.08	0.69-1.7	0.733
NBPF1.830.AP	1	0.65-1.55	0.992
NBPF1.831.AP	1	0.65-1.54	0.992
RCC2.853.AP	0.86	0.55-1.36	0.522
RCC2.854.AP	1.16	0.74-1.82	0.522
ARHGEF10L.855.AP	1.16	0.73-1.85	0.525
ARHGEF10L.857.AP	1.01	0.64-1.6	0.954
ARHGEF10L.858.AP	1.07	0.68-1.69	0.772
UBR4.872.AP	0.89	0.58-1.37	0.602
UBR4.875.AP	0.75	0.49-1.16	0.202
UBR4.876.AP	0.87	0.57-1.33	0.516
UBR4.877.AP	1.22	0.8-1.86	0.365
CAPZB.901.AP	1.31	0.85-2.01	0.217
CAPZB.902.AP	0.76	0.5-1.17	0.215
TMCO4.913.AP	1.14	0.75-1.75	0.536
TMCO4.914.AP	0.87	0.57-1.34	0.536
HP1BP3.936.AP	1.2	0.78-1.84	0.403
HP1BP3.937.AP	0.84	0.55-1.3	0.437
HP1BP3.938.AP	1.24	0.81-1.91	0.318
ECE1.961.AP	1.45	0.94-2.25	0.096
ECE1.962.AP	0.68	0.44-1.05	0.085
ECE1.963.AP	0.68	0.43-1.06	0.085
ECE1.964.AP	0.72	0.46-1.11	0.136
RAP1GAP.980.AP	1.17	0.75-1.84	0.49
RAP1GAP.981.AP	1.23	0.78-1.94	0.368
RAP1GAP.982.AP	0.93	0.59-1.46	0.744
USP48.994.AP	1	0.65-1.53	1
USP48.995.AP	1	0.65-1.53	1
C1QA.1011.AP	0.79	0.52-1.21	0.276
C1QA.1012.AP	1.27	0.83-1.94	0.276
ZNF436.1050.AP	1.02	0.66-1.58	0.927
ZNF436.1051.AP	0.98	0.63-1.52	0.927
TCEA3.1058.AP	1.39	0.89-2.15	0.145
TCEA3.1059.AP	0.72	0.47-1.12	0.145
PITHD1.1068.AP	0.76	0.5-1.17	0.214
PITHD1.1069.AP	1.31	0.85-2.01	0.214
LYPLA2.1070.AP	1.18	0.77-1.81	0.435
LYPLA2.1071.AP	0.84	0.55-1.29	0.435
HMGCL.1078.AP	0.89	0.58-1.36	0.593
HMGCL.1079.AP	1.12	0.73-1.71	0.593
STPG1.1103.AP	0.72	0.47-1.11	0.136
STPG1.1105.AP	1.39	0.9-2.14	0.136
C1orf63.1140.AP	1.21	0.79-1.86	0.37
C1orf63.1141.AP	0.82	0.54-1.26	0.37
MAN1C1.1192.AP	1.29	0.84-1.98	0.244
MAN1C1.1193.AP	0.78	0.5-1.19	0.244
MTFR1L.1196.AP	1.04	0.68-1.59	0.853
MTFR1L.1197.AP	1.4	0.91-2.15	0.13
MTFR1L.1198.AP	1.12	0.73-1.71	0.604
MTFR1L.1199.AP	0.76	0.49-1.17	0.208
STMN1.1221.AP	1.42	0.92-2.19	0.111
STMN1.1222.AP	1.98	1.23-3.19	0.005
STMN1.1223.AP	0.49	0.31-0.8	0.004
STMN1.1224.AP	1.07	0.69-1.64	0.773
CNKSR1.1231.AP	0.82	0.53-1.25	0.353
CNKSR1.1232.AP	1.22	0.8-1.87	0.353
RPS6KA1.1279.AP	0.97	0.63-1.47	0.871
RPS6KA1.1280.AP	1.15	0.75-1.75	0.527
RPS6KA1.1281.AP	1.02	0.67-1.56	0.919
RPS6KA1.1282.AP	0.73	0.47-1.12	0.147
PIGV.1299.AP	0.92	0.59-1.42	0.695
PIGV.1300.AP	1.09	0.7-1.69	0.695
GPN2.1307.AP	0.72	0.47-1.12	0.144
GPN2.1308.AP	1.38	0.9-2.13	0.144
SYTL1.1320.AP	1.01	0.66-1.55	0.952
SYTL1.1321.AP	0.99	0.65-1.51	0.952
PHACTR4.1384.AP	1	0.64-1.56	0.993
PHACTR4.1385.AP	1	0.64-1.56	0.993
RCC1.1386.AP	0.73	0.47-1.12	0.154
RCC1.1387.AP	1.37	0.89-2.11	0.154
SNRNP40.1457.AP	1.01	0.66-1.55	0.946
SNRNP40.1458.AP	0.99	0.65-1.51	0.946
SERINC2.1469.AP	0.74	0.48-1.14	0.168
SERINC2.1471.AP	1.35	0.88-2.08	0.173
TXLNA.1558.AP	1.11	0.72-1.7	0.637
TXLNA.1559.AP	0.9	0.59-1.38	0.637
KIAA1522.1631.AP	0.92	0.6-1.42	0.718
KIAA1522.1632.AP	1.08	0.7-1.65	0.735
PHC2.1670.AP	0.97	0.63-1.48	0.876
PHC2.1671.AP	1.03	0.68-1.58	0.876
SMIM12.1697.AP	0.91	0.59-1.4	0.664
SMIM12.1698.AP	1.1	0.71-1.7	0.664
ZMYM6.1708.AP	0.76	0.46-1.23	0.261
ZMYM6.1709.AP	1.32	0.81-2.16	0.261
KIAA0319L.1718.AP	0.91	0.59-1.39	0.65
KIAA0319L.1719.AP	1.04	0.68-1.6	0.856
MAP7D1.1756.AP	1.13	0.74-1.73	0.569
MAP7D1.1757.AP	0.88	0.58-1.35	0.569
MEAF6.1792.AP	1.06	0.69-1.64	0.793
MEAF6.1793.AP	0.94	0.61-1.46	0.793
C1orf109.1814.AP	0.94	0.6-1.48	0.8
C1orf109.1815.AP	1.06	0.68-1.66	0.8
GJA9.1855.AP	1.12	0.71-1.79	0.622
GJA9.1856.AP	0.89	0.56-1.42	0.622
RHBDL2.1859.AP	1.01	0.66-1.54	0.959
RHBDL2.1860.AP	0.93	0.61-1.42	0.732
MACF1.1870.AP	1.22	0.76-1.97	0.409
MACF1.1872.AP	0.82	0.51-1.32	0.412
MACF1.1874.AP	0.79	0.49-1.28	0.334
HEYL.1898.AP	1.05	0.65-1.69	0.851
HEYL.1899.AP	0.96	0.59-1.54	0.851
SMAP2.1997.AP	0.86	0.56-1.32	0.491
SMAP2.1998.AP	1.01	0.66-1.54	0.959
NFYC.2012.AP	0.99	0.65-1.51	0.955
NFYC.2013.AP	1.41	0.91-2.18	0.125
NFYC.2014.AP	0.72	0.47-1.11	0.139
NFYC.2015.AP	0.68	0.44-1.06	0.088
SCMH1.2041.AP	1.01	0.65-1.56	0.967
SCMH1.2046.AP	0.98	0.63-1.52	0.931
FOXJ3.2064.AP	0.93	0.61-1.43	0.752
FOXJ3.2065.AP	1.07	0.7-1.64	0.752
FOXJ3.2067.AP	0.76	0.5-1.17	0.213
PPCS.2071.AP	0.89	0.58-1.35	0.573
PPCS.2072.AP	1.13	0.74-1.73	0.573
CCDC30.2079.AP	1.07	0.7-1.64	0.743
CCDC30.2081.AP	0.93	0.61-1.42	0.723
PPIH.2095.AP	1.16	0.76-1.78	0.489
PPIH.2096.AP	0.95	0.62-1.45	0.817
PPIH.2097.AP	1.04	0.68-1.6	0.843
CCDC23.2118.AP	1.03	0.67-1.57	0.906
CCDC23.2119.AP	0.97	0.64-1.49	0.906
ERMAP.2121.AP	1.24	0.81-1.89	0.329
ERMAP.2122.AP	0.88	0.57-1.34	0.549
ERMAP.2123.AP	1.15	0.75-1.76	0.518
EBNA1BP2.2145.AP	1.44	0.94-2.22	0.097
EBNA1BP2.2146.AP	0.69	0.45-1.07	0.097
IPO13.2491.AP	0.76	0.49-1.17	0.213
IPO13.2492.AP	1.32	0.85-2.03	0.213
ATP6V0B.2505.AP	0.87	0.57-1.33	0.52
ATP6V0B.2506.AP	1.15	0.75-1.76	0.52
CCDC24.2518.AP	0.98	0.64-1.51	0.926
CCDC24.2519.AP	0.9	0.59-1.39	0.639
CCDC24.2520.AP	1.27	0.83-1.96	0.276
ERI3.2548.AP	1.03	0.67-1.58	0.885
ERI3.2550.AP	0.97	0.63-1.49	0.885
RNF220.2554.AP	0.74	0.48-1.14	0.167
RNF220.2555.AP	1.48	0.95-2.29	0.081
MUTYH.2593.AP	0.97	0.63-1.48	0.881
MUTYH.2594.AP	0.86	0.56-1.31	0.472
MUTYH.2595.AP	0.88	0.57-1.34	0.547
PIK3R3.2776.AP	0.95	0.62-1.47	0.821
PIK3R3.2777.AP	1.04	0.68-1.61	0.851
POMGNT1.2781.AP	0.82	0.54-1.27	0.379
POMGNT1.2783.AP	1.2	0.78-1.85	0.397
MKNK1.2798.AP	1.4	0.9-2.17	0.136
MKNK1.2800.AP	0.71	0.46-1.11	0.136
MOB3C.2816.AP	0.76	0.49-1.17	0.214
MOB3C.2817.AP	1.32	0.85-2.03	0.214
CYP4B1.2829.AP	1.42	0.9-2.22	0.13
CYP4B1.2830.AP	0.71	0.45-1.11	0.13
TTC39A.2944.AP	1.04	0.67-1.62	0.858
TTC39A.2946.AP	0.85	0.54-1.33	0.481
TTC39A.2947.AP	1.12	0.71-1.75	0.632
TTC39A.2948.AP	1.16	0.74-1.8	0.525
TMEM59.3108.AP	1.09	0.72-1.67	0.676
TMEM59.3109.AP	0.94	0.62-1.44	0.789
TMEM59.3111.AP	0.99	0.65-1.51	0.957
MROH7.3155.AP	1.64	1.02-2.62	0.04
MROH7.3156.AP	0.61	0.38-0.98	0.04
DHCR24.3178.AP	1.13	0.73-1.76	0.584
DHCR24.3179.AP	0.88	0.57-1.37	0.584
NFIA.3220.AP	0.93	0.61-1.42	0.724
NFIA.3222.AP	0.98	0.64-1.5	0.937
NFIA.3224.AP	0.89	0.58-1.36	0.582
USP1.3251.AP	0.88	0.57-1.35	0.548
USP1.3252.AP	1.14	0.74-1.75	0.548
PGM1.3269.AP	1.44	0.93-2.22	0.106
PGM1.3270.AP	0.72	0.46-1.11	0.136
PDE4B.3302.AP	0.91	0.58-1.42	0.683
PDE4B.3306.AP	1.09	0.7-1.7	0.716
SGIP1.3307.AP	0.8	0.49-1.3	0.363
SGIP1.3308.AP	0.85	0.52-1.36	0.492
SGIP1.3311.AP	1.3	0.8-2.11	0.286
MIER1.3332.AP	1.28	0.81-2.02	0.285
MIER1.3333.AP	0.78	0.49-1.23	0.285
SRSF11.3370.AP	0.88	0.57-1.35	0.546
SRSF11.3373.AP	1.15	0.75-1.77	0.513
AK5.3523.AP	0.85	0.55-1.3	0.444
AK5.3524.AP	1.27	0.83-1.95	0.277
ZZZ3.3525.AP	0.98	0.62-1.54	0.927
ZZZ3.3526.AP	1.02	0.65-1.61	0.927
PRKACB.3584.AP	1.01	0.65-1.58	0.952
PRKACB.3585.AP	1.01	0.65-1.57	0.949
SAMD13.3594.AP	1.08	0.69-1.69	0.725
SAMD13.3595.AP	0.85	0.54-1.32	0.464
SAMD13.3596.AP	0.92	0.59-1.44	0.718
SAMD13.3597.AP	1	0.64-1.56	0.991
SAMD13.3598.AP	1.23	0.79-1.93	0.359
DDAH1.3656.AP	1.15	0.75-1.76	0.527
DDAH1.3657.AP	0.66	0.42-1.03	0.065
ODF2L.3666.AP	0.93	0.61-1.41	0.718
ODF2L.3667.AP	1.08	0.71-1.65	0.718
LMO4.3694.AP	0.79	0.51-1.2	0.27
LMO4.3695.AP	1.27	0.83-1.95	0.27
GBP2.3712.AP	1.04	0.67-1.62	0.865
GBP2.3713.AP	0.96	0.62-1.5	0.865
LRRC8D.3726.AP	0.87	0.54-1.4	0.565
LRRC8D.3727.AP	1.15	0.71-1.85	0.565
ZNF644.3731.AP	0.89	0.56-1.42	0.624
ZNF644.3732.AP	1.13	0.7-1.8	0.624
TGFBR3.3739.AP	0.78	0.51-1.2	0.268
TGFBR3.3741.AP	1.14	0.74-1.74	0.556
TGFBR3.3742.AP	1.08	0.71-1.65	0.728
BCAR3.3793.AP	0.8	0.51-1.26	0.334
BCAR3.3794.AP	1.05	0.67-1.63	0.842
BCAR3.3795.AP	0.76	0.49-1.2	0.24
BCAR3.3796.AP	1.63	1.02-2.61	0.042
CNN3.3822.AP	1.02	0.67-1.55	0.943
CNN3.3823.AP	0.98	0.64-1.5	0.943
SLC35A3.3858.AP	0.89	0.57-1.37	0.589
SLC35A3.3859.AP	1.13	0.73-1.74	0.589
SORT1.4008.AP	1.01	0.65-1.57	0.975
SORT1.4009.AP	0.99	0.64-1.55	0.975
AMPD2.4043.AP	1.06	0.69-1.62	0.789
AMPD2.4046.AP	1.11	0.72-1.69	0.64
AMPD2.4047.AP	1.05	0.69-1.6	0.823
AHCYL1.4088.AP	1.17	0.76-1.79	0.478
AHCYL1.4089.AP	0.86	0.56-1.31	0.478
LAMTOR5.4112.AP	0.79	0.52-1.22	0.288
LAMTOR5.4113.AP	1.26	0.82-1.94	0.288
CEPT1.4139.AP	1.03	0.66-1.6	0.901
CEPT1.4140.AP	0.97	0.62-1.52	0.901
DENND2D.4141.AP	1.03	0.68-1.58	0.874
DENND2D.4142.AP	0.97	0.63-1.48	0.874
CHI3L2.4144.AP	0.72	0.44-1.18	0.196
CHI3L2.4145.AP	1.35	0.83-2.17	0.223
CHI3L2.4146.AP	0.82	0.51-1.32	0.416
RAP1A.4176.AP	0.86	0.56-1.32	0.483
RAP1A.4178.AP	1.08	0.7-1.67	0.723
FAM212B.4180.AP	1.05	0.66-1.67	0.823
FAM212B.4181.AP	0.95	0.6-1.51	0.823
WNT2B.4198.AP	1.26	0.81-1.94	0.302
WNT2B.4199.AP	0.8	0.52-1.23	0.302
MOV10.4221.AP	1.09	0.7-1.69	0.701
MOV10.4222.AP	0.92	0.59-1.42	0.701
HIPK1.4310.AP	0.98	0.62-1.53	0.914
HIPK1.4311.AP	1.3	0.82-2.07	0.257
ATP1A1.4357.AP	0.9	0.59-1.38	0.64
ATP1A1.4358.AP	1.24	0.81-1.91	0.328
ATP1A1.4359.AP	1.01	0.66-1.54	0.974
WARS2.4383.AP	1.51	0.96-2.37	0.072
WARS2.4384.AP	0.66	0.42-1.04	0.072
PDE4DIP.4404.AP	1.09	0.71-1.67	0.686
PDE4DIP.4405.AP	1.02	0.67-1.56	0.927
PDE4DIP.4407.AP	0.94	0.62-1.44	0.775
PDE4DIP.4408.AP	1.19	0.77-1.82	0.432
NBPF10.4439.AP	0.69	0.45-1.06	0.092
NBPF10.4441.AP	1.45	0.94-2.24	0.092
PEX11B.7280.AP	1.05	0.69-1.61	0.811
PEX11B.7281.AP	0.95	0.62-1.45	0.811
PIAS3.7288.AP	0.7	0.45-1.11	0.131
PIAS3.7289.AP	1.42	0.9-2.24	0.131
MTMR11.7412.AP	0.77	0.5-1.19	0.24
MTMR11.7413.AP	1.3	0.84-2.01	0.24
PLEKHO1.7425.AP	0.84	0.55-1.29	0.434
PLEKHO1.7426.AP	1.19	0.77-1.81	0.434
ANP32E.7429.AP	1.09	0.7-1.69	0.715
ANP32E.7430.AP	0.92	0.59-1.44	0.715
C1orf54.7454.AP	0.56	0.35-0.88	0.013
C1orf54.7455.AP	1.8	1.13-2.85	0.013
C1orf51.7457.AP	0.93	0.6-1.42	0.725
C1orf51.7458.AP	1.08	0.7-1.66	0.725
MRPS21.7460.AP	1.62	1.04-2.53	0.032
MRPS21.7461.AP	0.62	0.4-0.96	0.032
ENSA.7490.AP	0.76	0.49-1.18	0.225
ENSA.7491.AP	1.31	0.85-2.03	0.225
GABPB2.7557.AP	0.94	0.62-1.43	0.774
GABPB2.7558.AP	1.06	0.7-1.62	0.774
SCNM1.7563.AP	0.96	0.63-1.47	0.869
SCNM1.7564.AP	1.04	0.68-1.58	0.869
RFX5.7601.AP	1.79	1.11-2.9	0.017
RFX5.7602.AP	0.63	0.4-1.01	0.053
RFX5.7603.AP	1.04	0.67-1.62	0.858
OAZ3.7651.AP	1.04	0.68-1.59	0.843
OAZ3.7652.AP	0.82	0.53-1.25	0.353
OAZ3.7653.AP	0.91	0.6-1.39	0.663
TDRKH.7657.AP	1.39	0.89-2.17	0.146
TDRKH.7658.AP	0.72	0.46-1.12	0.146
RORC.7672.AP	1.02	0.67-1.57	0.918
RORC.7673.AP	0.98	0.64-1.5	0.918
S100A5.7709.AP	0.78	0.51-1.2	0.257
S100A5.7710.AP	1.28	0.84-1.96	0.257
S100A4.7711.AP	1.5	0.97-2.32	0.071
S100A4.7713.AP	0.66	0.42-1.03	0.067
S100A2.7717.AP	0.89	0.58-1.36	0.586
S100A2.7718.AP	0.75	0.49-1.15	0.184
S100A2.7720.AP	1.16	0.76-1.78	0.488
S100A16.7723.AP	1.27	0.83-1.95	0.276
S100A16.7724.AP	0.74	0.48-1.15	0.185
S100A16.7725.AP	0.8	0.52-1.23	0.31
S100A14.7727.AP	1.22	0.77-1.92	0.401
S100A14.7729.AP	0.82	0.52-1.3	0.401
S100A13.7731.AP	0.8	0.52-1.23	0.315
S100A13.7732.AP	0.73	0.47-1.12	0.149
S100A13.7733.AP	1.3	0.84-2	0.24
S100A13.7734.AP	1.11	0.73-1.71	0.62
S100A1.7739.AP	0.89	0.58-1.36	0.596
S100A1.7740.AP	1.12	0.73-1.72	0.596
CHTOP.7742.AP	0.88	0.58-1.35	0.569
CHTOP.7743.AP	1.13	0.74-1.73	0.569
INTS3.7756.AP	0.96	0.62-1.47	0.836
INTS3.7757.AP	1.05	0.68-1.61	0.836
SLC39A1.7763.AP	0.82	0.54-1.27	0.376
SLC39A1.7764.AP	0.95	0.62-1.45	0.82
SLC39A1.7765.AP	0.82	0.53-1.25	0.356
CREB3L4.7768.AP	1.17	0.76-1.78	0.479
CREB3L4.7769.AP	0.86	0.56-1.31	0.479
UBAP2L.7810.AP	0.98	0.62-1.54	0.924
UBAP2L.7811.AP	1.02	0.65-1.61	0.924
ADAR.7837.AP	1.02	0.64-1.6	0.949
ADAR.7838.AP	0.99	0.62-1.55	0.949
KCNN3.7840.AP	1.27	0.83-1.95	0.274
PYGO2.7852.AP	0.99	0.65-1.52	0.981
PYGO2.7853.AP	1.01	0.66-1.54	0.981
SHC1.7854.AP	1.11	0.73-1.7	0.619
SHC1.7855.AP	0.9	0.59-1.37	0.619
ZBTB7B.7875.AP	0.65	0.42-1.03	0.068
ZBTB7B.7876.AP	1.15	0.75-1.76	0.533
ZBTB7B.7877.AP	1.32	0.85-2.03	0.217
EFNA3.7936.AP	1.13	0.74-1.74	0.576
EFNA3.7937.AP	0.88	0.58-1.36	0.576
SLC50A1.7940.AP	1.08	0.71-1.65	0.714
SLC50A1.7941.AP	0.92	0.6-1.41	0.714
DPM3.7945.AP	1.24	0.81-1.9	0.317
DPM3.7946.AP	0.8	0.53-1.23	0.317
GBA.8040.AP	1.18	0.77-1.82	0.443
GBA.8041.AP	0.85	0.55-1.3	0.443
CLK2.8053.AP	1.07	0.69-1.63	0.773
CLK2.8054.AP	0.94	0.61-1.44	0.773
RUSC1.8077.AP	0.74	0.48-1.14	0.173
RUSC1.8078.AP	1.35	0.88-2.07	0.173
ASH1L.8083.AP	1.02	0.65-1.61	0.917
ASH1L.8084.AP	0.98	0.62-1.53	0.917
YY1AP1.8095.AP	0.76	0.49-1.17	0.217
YY1AP1.8097.AP	0.86	0.56-1.32	0.496
YY1AP1.8098.AP	1.03	0.67-1.58	0.892
DAP3.8116.AP	1.19	0.78-1.82	0.42
DAP3.8117.AP	0.84	0.55-1.28	0.42
ARHGEF2.8138.AP	1.11	0.72-1.71	0.642
ARHGEF2.8139.AP	1.03	0.67-1.58	0.898
ARHGEF2.8140.AP	0.91	0.59-1.4	0.663
ARHGEF2.8141.AP	0.78	0.5-1.21	0.266
LMNA.8172.AP	1.21	0.75-1.96	0.427
LMNA.8173.AP	0.98	0.61-1.58	0.94
LMNA.8176.AP	1.16	0.72-1.87	0.548
SEMA4A.8189.AP	0.62	0.4-0.98	0.039
SEMA4A.8190.AP	1.48	0.95-2.3	0.08
TMEM79.8217.AP	1.22	0.78-1.92	0.377
TMEM79.8218.AP	0.82	0.52-1.28	0.377
CRABP2.8304.AP	1.41	0.91-2.17	0.122
CRABP2.8305.AP	0.71	0.46-1.1	0.122
HDGF.8317.AP	1.17	0.76-1.79	0.473
HDGF.8318.AP	0.8	0.52-1.23	0.304
DUSP23.8409.AP	1.03	0.67-1.59	0.883
DUSP23.8410.AP	0.97	0.63-1.49	0.883
TAGLN2.8421.AP	0.76	0.49-1.16	0.207
TAGLN2.8422.AP	1.22	0.79-1.87	0.376
TAGLN2.8423.AP	0.95	0.62-1.47	0.822
DCAF8.8436.AP	1	0.65-1.52	0.99
DCAF8.8438.AP	1	0.66-1.53	0.99
PEX19.8454.AP	1.49	0.95-2.32	0.08
PEX19.8455.AP	0.67	0.43-1.05	0.08
F11R.8516.AP	0.8	0.52-1.23	0.318
F11R.8517.AP	1.24	0.81-1.91	0.318
TSTD1.8523.AP	1.2	0.79-1.84	0.393
TSTD1.8524.AP	0.83	0.54-1.27	0.393
DEDD.8558.AP	0.94	0.61-1.44	0.762
DEDD.8560.AP	1.07	0.7-1.64	0.762
FCGR2B.8677.AP	0.53	0.32-0.87	0.013
FCGR2B.8678.AP	1.89	1.15-3.13	0.013
OLFML2B.8734.AP	0.71	0.46-1.08	0.112
OLFML2B.8735.AP	1.42	0.92-2.18	0.112
PBX1.8779.AP	1.25	0.82-1.92	0.303
PBX1.8780.AP	0.96	0.63-1.46	0.848
PBX1.8783.AP	0.89	0.58-1.36	0.589
MGST3.8796.AP	0.9	0.59-1.38	0.634
MGST3.8798.AP	1.11	0.73-1.69	0.634
ALDH9A1.8803.AP	1.14	0.74-1.74	0.548
ALDH9A1.8804.AP	0.88	0.57-1.34	0.548
TMCO1.8805.AP	1	0.65-1.52	0.985
TMCO1.8806.AP	1	0.66-1.53	0.985
POGK.8819.AP	1.13	0.72-1.78	0.593
POGK.8820.AP	0.88	0.56-1.39	0.593
MPC2.8877.AP	0.69	0.45-1.07	0.098
MPC2.8878.AP	1.44	0.94-2.23	0.098
ATP1B1.8906.AP	0.85	0.55-1.29	0.439
ATP1B1.8907.AP	0.59	0.38-0.92	0.019
ATP1B1.8908.AP	1.13	0.74-1.72	0.575
ATP1B1.8909.AP	1.57	1-2.46	0.048
CACYBP.9038.AP	0.91	0.59-1.38	0.647
CACYBP.9039.AP	0.92	0.6-1.41	0.71
CACYBP.9040.AP	1.14	0.74-1.76	0.544
KIAA0040.9045.AP	0.84	0.53-1.34	0.47
KIAA0040.9046.AP	1.18	0.75-1.88	0.47
RGL1.9193.AP	0.93	0.59-1.47	0.753
RGL1.9194.AP	1.08	0.68-1.7	0.753
UCHL5.9237.AP	1.26	0.82-1.95	0.288
UCHL5.9238.AP	0.79	0.51-1.22	0.288
TROVE2.9250.AP	0.95	0.61-1.49	0.837
TROVE2.9251.AP	0.99	0.63-1.54	0.954
TMEM9.9349.AP	1.09	0.71-1.67	0.686
TMEM9.9350.AP	0.96	0.63-1.46	0.843
TMEM9.9351.AP	1.17	0.76-1.78	0.478
CSRP1.9381.AP	1.02	0.63-1.67	0.929
CSRP1.9382.AP	1	0.61-1.64	0.992
NAV1.9387.AP	0.98	0.63-1.53	0.939
NAV1.9388.AP	1.47	0.93-2.33	0.095
NAV1.9389.AP	1	0.64-1.56	0.997
KLHL12.9422.AP	0.92	0.6-1.42	0.709
KLHL12.9423.AP	1.09	0.71-1.68	0.701
ZC3H11A.9454.AP	0.62	0.4-0.96	0.034
ZC3H11A.9455.AP	1.78	1.13-2.8	0.012
SNRPE.9463.AP	0.95	0.62-1.47	0.833
SNRPE.9464.AP	1.05	0.68-1.62	0.833
LRRN2.9485.AP	0.79	0.51-1.21	0.272
LRRN2.9486.AP	1.27	0.83-1.94	0.272
CDK18.9548.AP	0.94	0.61-1.46	0.79
CDK18.9549.AP	1.06	0.69-1.64	0.79
FAM72A.9575.AP	0.59	0.37-0.92	0.02
FAM72A.9576.AP	1.71	1.09-2.68	0.02
RASSF5.9585.AP	0.97	0.63-1.49	0.884
RASSF5.9586.AP	1.03	0.67-1.58	0.884
PFKFB2.9612.AP	1.01	0.65-1.57	0.969
PFKFB2.9613.AP	1.15	0.73-1.81	0.54
PFKFB2.9614.AP	1.03	0.66-1.62	0.89
CD34.9666.AP	1.34	0.87-2.07	0.183
CD34.9667.AP	0.75	0.48-1.15	0.183
LAMB3.9671.AP	1.29	0.81-2.04	0.285
LAMB3.9672.AP	0.85	0.53-1.34	0.473
HHAT.9688.AP	1.78	1.1-2.88	0.02
HHAT.9689.AP	0.75	0.48-1.19	0.22
HHAT.9691.AP	0.81	0.51-1.27	0.352
RCOR3.9703.AP	0.84	0.55-1.28	0.411
RCOR3.9704.AP	1.2	0.78-1.83	0.411
ANGEL2.9775.AP	0.83	0.54-1.28	0.4
ANGEL2.9776.AP	1.2	0.78-1.85	0.4
DUSP10.9880.AP	1.32	0.85-2.05	0.223
DUSP10.9881.AP	0.76	0.49-1.18	0.223
MIA3.9887.AP	0.96	0.62-1.47	0.839
MIA3.9888.AP	1.05	0.68-1.6	0.839
AIDA.9891.AP	1.13	0.73-1.73	0.58
AIDA.9892.AP	0.89	0.58-1.36	0.58
BROX.9894.AP	1.07	0.7-1.64	0.764
BROX.9895.AP	0.94	0.61-1.44	0.764
CAPN2.9923.AP	1.06	0.69-1.62	0.791
CAPN2.9924.AP	0.94	0.62-1.44	0.791
TMEM63A.9999.AP	1.32	0.82-2.11	0.248
TMEM63A.10000.AP	0.76	0.47-1.21	0.248
H3F3A.10005.AP	0.7	0.45-1.09	0.113
H3F3A.10006.AP	0.62	0.39-0.97	0.037
H3F3A.10007.AP	1.53	0.98-2.37	0.06
PSEN2.10023.AP	0.71	0.44-1.15	0.164
PSEN2.10024.AP	1.41	0.87-2.27	0.164
ADCK3.10035.AP	0.92	0.6-1.41	0.711
ADCK3.10036.AP	1.08	0.71-1.65	0.711
SNAP47.10055.AP	1.01	0.66-1.54	0.977
SNAP47.10056.AP	0.99	0.65-1.52	0.977
ARF1.10062.AP	0.73	0.47-1.12	0.151
ARF1.10063.AP	1.37	0.89-2.12	0.151
MRPL55.10067.AP	0.81	0.53-1.24	0.335
MRPL55.10068.AP	1.23	0.81-1.89	0.335
GUK1.10178.AP	0.96	0.63-1.46	0.839
GUK1.10179.AP	0.94	0.61-1.43	0.76
GUK1.10180.AP	0.92	0.6-1.4	0.686
GUK1.10181.AP	1.12	0.73-1.71	0.599
TRIM11.10206.AP	1.08	0.71-1.66	0.709
TRIM11.10207.AP	0.92	0.6-1.41	0.709
C1orf198.10247.AP	1.13	0.73-1.74	0.583
C1orf198.10248.AP	0.81	0.52-1.25	0.344
PCNXL2.10320.AP	0.97	0.63-1.49	0.895
PCNXL2.10321.AP	1.03	0.67-1.58	0.895
COA6.10335.AP	1.03	0.68-1.58	0.882
COA6.10336.AP	0.97	0.63-1.48	0.882
GGPS1.10344.AP	1.02	0.67-1.56	0.919
GGPS1.10346.AP	1.12	0.73-1.72	0.592
LYST.10360.AP	1.21	0.79-1.84	0.39
LYST.10361.AP	0.83	0.54-1.27	0.39
CEP170.10448.AP	0.79	0.5-1.24	0.298
CEP170.10449.AP	1.27	0.81-2	0.298
ZMYND11.10579.AP	0.55	0.34-0.89	0.014
ZMYND11.10580.AP	1.28	0.81-2	0.287
ZMYND11.10582.AP	0.88	0.57-1.37	0.586
WDR37.10611.AP	0.99	0.65-1.51	0.962
WDR37.10612.AP	1.08	0.7-1.64	0.737
WDR37.10613.AP	0.9	0.59-1.38	0.628
PFKP.10619.AP	0.88	0.57-1.35	0.558
PFKP.10620.AP	0.7	0.45-1.08	0.104
PFKP.10621.AP	1.34	0.87-2.06	0.188
NET1.10659.AP	0.72	0.47-1.13	0.152
NET1.10660.AP	1.38	0.89-2.15	0.152
FBXO18.10669.AP	1.31	0.85-2.01	0.221
FBXO18.10670.AP	0.75	0.49-1.15	0.181
FBXO18.10671.AP	1.61	1.03-2.51	0.036
IL15RA.10674.AP	1.06	0.68-1.66	0.786
IL15RA.10675.AP	0.94	0.6-1.47	0.786
RBM17.10688.AP	0.72	0.46-1.1	0.13
RBM17.10689.AP	1.4	0.91-2.15	0.13
PFKFB3.10690.AP	1.11	0.71-1.72	0.646
PFKFB3.10692.AP	0.88	0.57-1.37	0.584
UPF2.10754.AP	0.85	0.55-1.32	0.471
UPF2.10756.AP	0.99	0.64-1.53	0.978
OPTN.10776.AP	1.12	0.73-1.71	0.61
OPTN.10777.AP	0.9	0.59-1.37	0.61
PHYH.10789.AP	1.21	0.79-1.86	0.375
PHYH.10790.AP	0.89	0.58-1.36	0.579
PHYH.10791.AP	0.76	0.49-1.17	0.217
DCLRE1C.10835.AP	1.03	0.67-1.58	0.889
DCLRE1C.10836.AP	0.97	0.63-1.49	0.889
VIM.10927.AP	1.21	0.79-1.85	0.388
VIM.10928.AP	0.83	0.54-1.27	0.388
KIAA1217.10992.AP	1.51	0.97-2.33	0.067
KIAA1217.10993.AP	0.84	0.55-1.29	0.432
KIAA1217.10994.AP	1.23	0.8-1.89	0.35
KIAA1217.10995.AP	0.67	0.43-1.05	0.079
KIAA1217.10996.AP	0.8	0.52-1.22	0.298
ACBD5.11066.AP	0.57	0.36-0.92	0.021
ACBD5.11067.AP	1.75	1.09-2.81	0.021
WAC.11097.AP	0.98	0.64-1.51	0.941
WAC.11098.AP	1.21	0.79-1.85	0.378
WAC.11099.AP	0.89	0.58-1.36	0.597
MAP3K8.11120.AP	1.08	0.68-1.71	0.756
MAP3K8.11121.AP	0.93	0.58-1.48	0.756
ZNF438.11127.AP	1.21	0.74-1.98	0.459
ZNF438.11129.AP	0.83	0.51-1.36	0.459
EPC1.11156.AP	0.78	0.51-1.19	0.248
EPC1.11157.AP	1.29	0.84-1.98	0.248
ITGB1.11184.AP	1.36	0.87-2.12	0.182
ITGB1.11186.AP	0.74	0.47-1.15	0.182
CREM.11229.AP	0.97	0.63-1.48	0.87
CREM.11230.AP	1.21	0.79-1.86	0.384
CREM.11231.AP	0.67	0.43-1.04	0.077
CREM.11232.AP	0.69	0.45-1.08	0.103
ZNF248.11299.AP	1.44	0.94-2.23	0.095
ZNF248.11300.AP	0.69	0.45-1.07	0.095
HNRNPF.11322.AP	1.28	0.83-1.96	0.259
HNRNPF.11323.AP	0.75	0.49-1.16	0.198
HNRNPF.11324.AP	0.81	0.53-1.25	0.348
HNRNPF.11325.AP	1.3	0.85-2.01	0.228
HNRNPF.11326.AP	1.62	1.04-2.53	0.032
ZNF487.11327.AP	0.8	0.52-1.22	0.299
ZNF487.11328.AP	1.26	0.82-1.93	0.299
ZNF32.11340.AP	0.88	0.58-1.35	0.56
ZNF32.11341.AP	1.14	0.74-1.74	0.56
ARHGAP22.11481.AP	1.23	0.8-1.88	0.34
ARHGAP22.11482.AP	1.04	0.68-1.59	0.86
ARHGAP22.11484.AP	0.73	0.47-1.12	0.145
ARHGAP22.11485.AP	0.97	0.63-1.49	0.882
AGAP8.11527.AP	1.01	0.66-1.56	0.95
AGAP8.11528.AP	0.99	0.64-1.52	0.95
NCOA4.11535.AP	1.08	0.69-1.68	0.749
NCOA4.11536.AP	0.84	0.54-1.3	0.43
NCOA4.11537.AP	1.31	0.84-2.03	0.239
SGMS1.11570.AP	0.74	0.47-1.15	0.176
SGMS1.11572.AP	1.36	0.87-2.11	0.176
PRKG1.11579.AP	0.69	0.43-1.09	0.109
PRKG1.11580.AP	1.46	0.92-2.31	0.109
ANK3.11842.AP	1.15	0.73-1.79	0.547
ANK3.11843.AP	0.71	0.45-1.12	0.143
ANK3.11845.AP	1.14	0.73-1.77	0.559
JMJD1C.11888.AP	1.44	0.94-2.22	0.096
JMJD1C.11889.AP	0.69	0.45-1.07	0.096
SIRT1.11905.AP	0.96	0.62-1.47	0.849
SIRT1.11907.AP	0.81	0.53-1.25	0.346
HERC4.11911.AP	0.98	0.64-1.5	0.928
HERC4.11912.AP	1.02	0.67-1.56	0.928
SAR1A.12032.AP	1.02	0.66-1.56	0.941
SAR1A.12034.AP	0.98	0.64-1.51	0.941
ASCC1.12073.AP	1.09	0.72-1.67	0.679
ASCC1.12074.AP	0.74	0.49-1.14	0.176
ASCC1.12075.AP	1.17	0.77-1.79	0.463
DNAJB12.12088.AP	1.2	0.78-1.84	0.415
DNAJB12.12089.AP	0.84	0.54-1.29	0.415
MICU1.12093.AP	0.96	0.62-1.47	0.846
MICU1.12094.AP	1.04	0.68-1.6	0.846
MCU.12099.AP	0.91	0.57-1.46	0.695
MCU.12100.AP	1.1	0.69-1.76	0.695
ADK.12257.AP	1.15	0.75-1.76	0.512
ADK.12258.AP	0.87	0.57-1.33	0.512
C10orf11.12276.AP	1.13	0.74-1.72	0.581
C10orf11.12277.AP	0.89	0.58-1.36	0.581
ANXA11.12344.AP	0.65	0.41-1.02	0.062
ANXA11.12345.AP	1.54	0.98-2.43	0.062
FAM213A.12362.AP	1.18	0.77-1.81	0.459
FAM213A.12364.AP	0.84	0.55-1.29	0.419
TSPAN14.12366.AP	0.9	0.58-1.38	0.618
TSPAN14.12367.AP	1.12	0.72-1.72	0.618
CCSER2.12405.AP	0.95	0.6-1.51	0.821
CCSER2.12406.AP	1.05	0.66-1.67	0.821
GLUD1.12444.AP	0.96	0.63-1.48	0.866
GLUD1.12445.AP	1.04	0.68-1.59	0.866
MINPP1.12452.AP	1.21	0.79-1.87	0.375
MINPP1.12453.AP	0.82	0.54-1.27	0.375
STAMBPL1.12468.AP	0.91	0.58-1.44	0.699
STAMBPL1.12469.AP	1.01	0.64-1.58	0.965
ACTA2.12473.AP	1.05	0.69-1.6	0.827
ACTA2.12474.AP	0.95	0.62-1.46	0.827
LIPA.12485.AP	0.68	0.43-1.06	0.089
LIPA.12486.AP	1.47	0.94-2.3	0.089
IFIT3.12488.AP	0.57	0.36-0.91	0.019
IFIT3.12489.AP	1.74	1.1-2.77	0.019
IFIT1.12490.AP	1.67	1.05-2.67	0.032
IFIT1.12491.AP	0.6	0.37-0.96	0.032
PANK1.12493.AP	0.97	0.63-1.49	0.879
PANK1.12494.AP	1.03	0.67-1.6	0.879
PCGF5.12507.AP	1.07	0.67-1.71	0.775
PCGF5.12508.AP	0.93	0.58-1.49	0.775
HHEX.12536.AP	0.86	0.56-1.33	0.499
HHEX.12537.AP	1.16	0.75-1.78	0.499
EXOC6.12540.AP	1.43	0.9-2.26	0.129
EXOC6.12541.AP	0.7	0.44-1.11	0.129
ENTPD1.12651.AP	1.06	0.69-1.64	0.792
ENTPD1.12652.AP	1.29	0.84-1.98	0.251
ENTPD1.12653.AP	0.8	0.52-1.23	0.31
PI4K2A.12728.AP	0.66	0.42-1.04	0.072
PI4K2A.12729.AP	1.52	0.96-2.4	0.072
DNMBP.12781.AP	0.95	0.62-1.46	0.811
DNMBP.12782.AP	1.05	0.69-1.62	0.811
BLOC1S2.12792.AP	1.1	0.72-1.68	0.662
BLOC1S2.12793.AP	0.91	0.6-1.39	0.662
LZTS2.12860.AP	0.87	0.57-1.34	0.538
LZTS2.12861.AP	1.14	0.75-1.75	0.538
LDB1.12934.AP	1.58	1.02-2.47	0.042
LDB1.12935.AP	0.63	0.41-0.98	0.042
NFKB2.12946.AP	1.13	0.74-1.74	0.566
NFKB2.12947.AP	0.88	0.57-1.35	0.566
WBP1L.12980.AP	0.68	0.44-1.05	0.081
WBP1L.12981.AP	1.48	0.95-2.29	0.081
NT5C2.12986.AP	0.7	0.44-1.09	0.114
NT5C2.12987.AP	1.44	0.92-2.25	0.114
USMG5.12998.AP	0.91	0.6-1.39	0.665
USMG5.12999.AP	1.1	0.72-1.69	0.649
CALHM2.13008.AP	1.47	0.94-2.31	0.092
CALHM2.13009.AP	0.68	0.43-1.07	0.092
OBFC1.13028.AP	0.81	0.52-1.25	0.347
OBFC1.13029.AP	1.23	0.8-1.91	0.347
SFR1.13035.AP	1.2	0.77-1.87	0.416
SFR1.13036.AP	0.98	0.63-1.52	0.92
SFR1.13037.AP	0.65	0.41-1.03	0.065
GSTO1.13044.AP	0.85	0.55-1.32	0.462
GSTO1.13045.AP	1.18	0.76-1.83	0.462
GSTO2.13047.AP	0.84	0.55-1.28	0.413
GSTO2.13049.AP	1.19	0.78-1.83	0.413
ADD3.13075.AP	1.1	0.71-1.7	0.662
ADD3.13076.AP	0.91	0.59-1.4	0.662
MXI1.13078.AP	1.45	0.93-2.25	0.099
MXI1.13079.AP	1.02	0.67-1.57	0.912
MXI1.13080.AP	1.05	0.68-1.61	0.837
MXI1.13081.AP	1.31	0.85-2.03	0.217
SMNDC1.13083.AP	1.09	0.71-1.68	0.7
SMNDC1.13084.AP	0.92	0.59-1.42	0.7
BBIP1.13087.AP	1.07	0.7-1.63	0.756
BBIP1.13088.AP	0.93	0.61-1.43	0.756
ACSL5.13108.AP	0.65	0.41-1.03	0.068
ACSL5.13109.AP	1.55	0.98-2.46	0.061
CASP7.13166.AP	0.83	0.53-1.31	0.433
CASP7.13168.AP	1.2	0.76-1.88	0.438
ABLIM1.13201.AP	1.37	0.87-2.16	0.17
ABLIM1.13203.AP	0.67	0.42-1.06	0.09
EIF3A.13251.AP	0.75	0.49-1.16	0.193
EIF3A.13252.AP	1.33	0.86-2.05	0.193
RGS10.13261.AP	1.1	0.72-1.67	0.672
RGS10.13263.AP	0.85	0.56-1.31	0.464
INPP5F.13270.AP	0.89	0.58-1.37	0.595
INPP5F.13271.AP	1.45	0.94-2.26	0.096
ATE1.13319.AP	0.79	0.51-1.22	0.294
ATE1.13320.AP	1.26	0.82-1.95	0.294
NSMCE4A.13328.AP	1.56	1-2.46	0.052
NSMCE4A.13329.AP	0.64	0.41-1	0.052
TACC2.13333.AP	1.41	0.9-2.19	0.131
TACC2.13335.AP	0.87	0.57-1.35	0.547
TACC2.13336.AP	0.85	0.55-1.32	0.466
CUZD1.13374.AP	1.04	0.68-1.6	0.847
CUZD1.13376.AP	0.96	0.62-1.47	0.847
CHST15.13395.AP	1.45	0.91-2.31	0.114
CHST15.13396.AP	0.69	0.43-1.09	0.114
CTBP2.13409.AP	1.01	0.66-1.54	0.96
CTBP2.13410.AP	0.95	0.62-1.45	0.819
CTBP2.13411.AP	0.66	0.43-1.02	0.063
CTBP2.13412.AP	1.41	0.92-2.18	0.117
CTBP2.13413.AP	1.12	0.74-1.72	0.587
DHX32.13435.AP	1.16	0.76-1.78	0.493
DHX32.13436.AP	0.86	0.56-1.32	0.493
PTPRE.13457.AP	0.72	0.45-1.16	0.178
PTPRE.13458.AP	1.51	0.94-2.45	0.092
PTPRE.13459.AP	0.71	0.44-1.16	0.173
STK32C.13483.AP	0.66	0.43-1.03	0.065
STK32C.13486.AP	1.21	0.79-1.85	0.38
LRRC27.13488.AP	1.76	1.12-2.77	0.015
LRRC27.13491.AP	0.61	0.39-0.95	0.03
TUBGCP2.13527.AP	0.95	0.62-1.45	0.81
TUBGCP2.13529.AP	1.12	0.74-1.72	0.591
TUBGCP2.13530.AP	1.49	0.97-2.3	0.072
FUOM.13551.AP	0.96	0.63-1.48	0.864
FUOM.13552.AP	1.04	0.68-1.59	0.864
BET1L.13571.AP	1.4	0.9-2.16	0.133
BET1L.13572.AP	0.72	0.46-1.11	0.133
RIC8A.13583.AP	1.03	0.66-1.59	0.91
RIC8A.13584.AP	0.98	0.63-1.51	0.91
SIRT3.13591.AP	1.28	0.83-1.97	0.269
SIRT3.13592.AP	0.78	0.51-1.21	0.269
ATHL1.13636.AP	0.58	0.37-0.92	0.02
ATHL1.13637.AP	1.72	1.09-2.72	0.02
IFITM2.13641.AP	1.38	0.9-2.12	0.139
IFITM2.13642.AP	0.72	0.47-1.11	0.139
IFITM3.13646.AP	0.81	0.53-1.24	0.342
IFITM3.13647.AP	1.23	0.81-1.89	0.332
IFITM3.13648.AP	0.84	0.55-1.28	0.419
SIGIRR.13650.AP	0.85	0.55-1.3	0.445
SIGIRR.13651.AP	1.18	0.77-1.81	0.445
RNH1.13662.AP	0.75	0.49-1.16	0.193
RNH1.13663.AP	1.02	0.66-1.57	0.938
RNH1.13664.AP	1.32	0.86-2.04	0.206
HRAS.13681.AP	0.9	0.59-1.38	0.636
HRAS.13683.AP	1.11	0.72-1.69	0.636
RASSF7.13686.AP	0.96	0.63-1.47	0.868
RASSF7.13687.AP	0.72	0.46-1.1	0.129
RASSF7.13688.AP	0.93	0.61-1.43	0.755
IRF7.13701.AP	0.86	0.56-1.31	0.484
IRF7.13703.AP	1.16	0.76-1.78	0.484
EPS8L2.13727.AP	0.87	0.57-1.33	0.507
EPS8L2.13729.AP	1.15	0.75-1.77	0.507
SLC25A22.13758.AP	1.08	0.71-1.66	0.717
SLC25A22.13760.AP	0.96	0.63-1.47	0.858
PIDD.13764.AP	1.15	0.75-1.77	0.512
PIDD.13765.AP	0.87	0.57-1.33	0.512
TSPAN4.13789.AP	1.14	0.74-1.74	0.554
TSPAN4.13790.AP	1.24	0.81-1.9	0.321
TSPAN4.13792.AP	0.73	0.47-1.12	0.15
TSPAN4.13793.AP	1.25	0.82-1.91	0.303
TSPAN4.13794.AP	1.12	0.73-1.72	0.593
CHID1.13801.AP	1.06	0.69-1.61	0.796
CHID1.13803.AP	0.76	0.49-1.17	0.206
CHID1.13804.AP	0.98	0.64-1.49	0.914
CHID1.13805.AP	0.92	0.6-1.41	0.716
LSP1.13865.AP	1.15	0.75-1.76	0.529
LSP1.13867.AP	0.81	0.53-1.24	0.337
LSP1.13868.AP	0.71	0.46-1.1	0.129
IGF2.13896.AP	0.72	0.44-1.18	0.194
IGF2.13898.AP	1.38	0.84-2.26	0.204
CD81.13914.AP	1.18	0.77-1.81	0.435
CD81.13916.AP	0.92	0.6-1.4	0.683
SLC22A18.13934.AP	1.23	0.8-1.89	0.338
SLC22A18.13935.AP	0.85	0.56-1.31	0.465
SLC22A18.13936.AP	1.17	0.77-1.8	0.458
OSBPL5.13950.AP	1.22	0.78-1.9	0.38
OSBPL5.13951.AP	0.89	0.57-1.38	0.596
OSBPL5.13952.AP	1.1	0.71-1.71	0.671
PGAP2.14000.AP	0.77	0.5-1.19	0.241
PGAP2.14002.AP	1.43	0.93-2.21	0.104
RHOG.14027.AP	1.09	0.71-1.66	0.701
RHOG.14028.AP	1.1	0.72-1.67	0.673
RHOG.14029.AP	1	0.66-1.53	0.994
RRM1.14033.AP	0.74	0.48-1.14	0.171
RRM1.14034.AP	1.35	0.88-2.08	0.171
TRIM6.14050.AP	0.93	0.58-1.48	0.747
TRIM6.14051.AP	1.08	0.68-1.73	0.747
TRIM34.14067.AP	0.98	0.64-1.5	0.918
TRIM34.14068.AP	1.02	0.67-1.56	0.918
APBB1.14113.AP	1.15	0.75-1.75	0.525
APBB1.14115.AP	1.26	0.82-1.95	0.289
APBB1.14116.AP	0.76	0.49-1.16	0.2
TPP1.14178.AP	0.86	0.55-1.33	0.492
TPP1.14179.AP	1.17	0.75-1.8	0.492
PPFIBP2.14200.AP	1.35	0.87-2.1	0.184
PPFIBP2.14201.AP	1.1	0.71-1.69	0.667
PPFIBP2.14203.AP	0.97	0.63-1.49	0.895
CYB5R2.14204.AP	0.99	0.65-1.53	0.98
CYB5R2.14205.AP	1.01	0.65-1.54	0.98
RIC3.14218.AP	0.82	0.54-1.26	0.37
RIC3.14219.AP	1.22	0.79-1.86	0.37
STK33.14240.AP	0.91	0.59-1.4	0.668
STK33.14241.AP	1.23	0.8-1.88	0.343
STK33.14242.AP	0.9	0.59-1.38	0.644
RPL27A.14250.AP	0.87	0.57-1.33	0.528
RPL27A.14251.AP	1.15	0.75-1.75	0.528
ST5.14261.AP	1.28	0.84-1.97	0.255
ST5.14262.AP	1.32	0.86-2.03	0.205
ST5.14263.AP	1	0.66-1.53	0.99
ST5.14265.AP	1.07	0.7-1.64	0.747
ST5.14266.AP	0.52	0.33-0.83	0.005
TMEM9B.14285.AP	1.21	0.79-1.85	0.388
TMEM9B.14286.AP	0.83	0.54-1.27	0.388
DENND5A.14298.AP	1.19	0.77-1.83	0.426
DENND5A.14299.AP	0.84	0.55-1.29	0.426
ZNF143.14317.AP	0.98	0.63-1.51	0.927
ZNF143.14318.AP	1.02	0.66-1.58	0.927
WEE1.14327.AP	0.97	0.63-1.5	0.898
WEE1.14328.AP	1.03	0.67-1.59	0.898
AMPD3.14345.AP	0.79	0.49-1.26	0.318
AMPD3.14346.AP	0.93	0.58-1.48	0.755
AMPD3.14347.AP	1.11	0.7-1.78	0.647
AMPD3.14348.AP	1.34	0.84-2.15	0.219
AMPD3.14349.AP	1.11	0.7-1.77	0.655
TEAD1.14433.AP	1.28	0.79-2.07	0.308
TEAD1.14434.AP	0.78	0.48-1.26	0.308
ARNTL.14437.AP	1.3	0.83-2.03	0.252
ARNTL.14438.AP	0.77	0.49-1.2	0.252
FAR1.14454.AP	0.84	0.54-1.3	0.429
FAR1.14455.AP	1.19	0.77-1.85	0.429
RRAS2.14457.AP	0.84	0.54-1.29	0.423
RRAS2.14460.AP	0.96	0.62-1.48	0.85
CYP2R1.14477.AP	1.23	0.8-1.89	0.347
CYP2R1.14478.AP	0.49	0.31-0.78	0.003
CYP2R1.14479.AP	0.87	0.57-1.34	0.532
NUCB2.14519.AP	1.35	0.88-2.07	0.171
NUCB2.14520.AP	0.74	0.48-1.14	0.171
KCNJ11.14528.AP	0.9	0.59-1.38	0.639
KCNJ11.14529.AP	1.11	0.72-1.69	0.639
GTF2H1.14598.AP	1.04	0.68-1.59	0.859
GTF2H1.14599.AP	1.12	0.73-1.72	0.593
GTF2H1.14601.AP	0.76	0.5-1.17	0.217
LDHA.14607.AP	0.76	0.49-1.16	0.207
LDHA.14608.AP	1.32	0.86-2.02	0.207
NAV2.14691.AP	1.08	0.71-1.66	0.712
NAV2.14692.AP	0.95	0.62-1.45	0.802
NAV2.14695.AP	0.71	0.46-1.11	0.134
NAV2.14696.AP	1.48	0.95-2.32	0.084
BDNF.14758.AP	0.81	0.52-1.26	0.342
BDNF.14760.AP	0.96	0.62-1.48	0.843
BDNF.14763.AP	1.09	0.71-1.7	0.689
BDNF.14764.AP	0.63	0.4-1	0.049
QSER1.14864.AP	0.94	0.62-1.43	0.773
QSER1.14865.AP	1.06	0.7-1.62	0.773
HIPK3.14890.AP	1.18	0.75-1.86	0.476
HIPK3.14892.AP	0.87	0.55-1.37	0.547
CD59.14900.AP	1.24	0.81-1.9	0.319
CD59.14901.AP	0.98	0.64-1.52	0.936
CD59.14902.AP	0.86	0.56-1.32	0.49
FBXO3.14920.AP	1.17	0.76-1.8	0.467
FBXO3.14922.AP	1.03	0.67-1.58	0.897
CAPRIN1.14940.AP	1.07	0.68-1.67	0.783
CAPRIN1.14941.AP	0.81	0.52-1.28	0.376
CAPRIN1.14942.AP	0.81	0.52-1.28	0.369
APIP.14963.AP	0.82	0.54-1.26	0.374
APIP.14964.AP	1.21	0.79-1.86	0.374
PDHX.14971.AP	1.18	0.77-1.8	0.452
PDHX.14972.AP	0.85	0.55-1.3	0.452
C11orf74.15435.AP	0.82	0.53-1.25	0.351
C11orf74.15436.AP	1.22	0.8-1.87	0.351
LRRC4C.15443.AP	0.81	0.52-1.25	0.341
LRRC4C.15444.AP	1.24	0.8-1.92	0.341
EXT2.15476.AP	0.99	0.64-1.54	0.975
EXT2.15477.AP	1.01	0.65-1.56	0.975
PEX16.15516.AP	0.85	0.55-1.3	0.445
PEX16.15517.AP	1.18	0.77-1.81	0.445
DGKZ.15540.AP	1.32	0.85-2.05	0.221
DGKZ.15541.AP	0.7	0.44-1.09	0.111
DGKZ.15542.AP	1.18	0.77-1.82	0.442
MDK.15566.AP	1.07	0.7-1.64	0.743
MDK.15567.AP	0.93	0.61-1.42	0.743
PACSIN3.15671.AP	1.27	0.83-1.95	0.275
PACSIN3.15672.AP	0.79	0.51-1.21	0.275
ACP2.15677.AP	0.98	0.64-1.49	0.923
ACP2.15678.AP	1.02	0.67-1.56	0.923
NR1H3.15692.AP	0.83	0.54-1.28	0.403
NR1H3.15694.AP	1.12	0.73-1.72	0.613
NR1H3.15695.AP	0.97	0.64-1.48	0.893
CELF1.15758.AP	1.02	0.66-1.56	0.933
CELF1.15759.AP	1.04	0.67-1.59	0.872
KBTBD4.15771.AP	0.66	0.42-1.03	0.07
KBTBD4.15772.AP	1.51	0.97-2.36	0.07
TNKS1BP1.15827.AP	1.17	0.75-1.82	0.487
TNKS1BP1.15828.AP	0.86	0.55-1.33	0.487
SLC43A3.15833.AP	1.18	0.74-1.88	0.478
SLC43A3.15834.AP	0.93	0.58-1.47	0.749
SLC43A3.15835.AP	1.27	0.79-2.03	0.319
SLC43A1.15844.AP	0.55	0.33-0.91	0.021
SLC43A1.15846.AP	1.82	1.1-3.03	0.021
UBE2L6.15862.AP	1.92	1.21-3.04	0.006
UBE2L6.15863.AP	0.52	0.33-0.83	0.006
SERPING1.15865.AP	1.14	0.74-1.74	0.556
SERPING1.15866.AP	0.88	0.57-1.35	0.556
LPXN.16009.AP	0.99	0.65-1.52	0.979
LPXN.16010.AP	1.01	0.66-1.54	0.979
FAM111A.16022.AP	1.46	0.94-2.26	0.089
FAM111A.16023.AP	0.68	0.44-1.06	0.089
DTX4.16030.AP	1.11	0.7-1.76	0.666
DTX4.16031.AP	0.9	0.57-1.43	0.666
CCDC86.16127.AP	1.13	0.74-1.73	0.565
CCDC86.16128.AP	0.88	0.58-1.35	0.565
DDB1.16152.AP	1.06	0.69-1.62	0.78
DDB1.16153.AP	0.89	0.58-1.36	0.594
DDB1.16154.AP	1.09	0.71-1.67	0.684
DDB1.16155.AP	0.87	0.57-1.33	0.523
CYB561A3.16158.AP	0.93	0.61-1.41	0.721
CYB561A3.16160.AP	1.08	0.71-1.65	0.721
TMEM138.16184.AP	0.82	0.53-1.25	0.356
TMEM138.16185.AP	1.22	0.8-1.87	0.356
CPSF7.16192.AP	1.03	0.67-1.57	0.909
CPSF7.16193.AP	0.98	0.64-1.5	0.909
PPP1R32.16239.AP	0.85	0.55-1.31	0.461
PPP1R32.16240.AP	1.18	0.76-1.82	0.466
FADS2.16289.AP	0.87	0.57-1.35	0.545
FADS2.16291.AP	0.84	0.54-1.29	0.417
FADS2.16292.AP	0.91	0.59-1.41	0.68
FADS1.16297.AP	1.09	0.72-1.67	0.681
FADS1.16298.AP	0.6	0.38-0.93	0.023
FADS1.16299.AP	1.34	0.87-2.07	0.183
FADS1.16300.AP	1.34	0.87-2.05	0.185
FTH1.16328.AP	1.09	0.7-1.68	0.711
FTH1.16329.AP	0.92	0.59-1.42	0.7
EEF1G.16350.AP	1.23	0.8-1.89	0.341
EEF1G.16351.AP	0.81	0.53-1.25	0.341
MTA2.16357.AP	1.05	0.69-1.61	0.81
MTA2.16358.AP	1.05	0.69-1.61	0.808
EML3.16359.AP	0.95	0.62-1.45	0.82
EML3.16360.AP	1.06	0.69-1.61	0.802
ROM1.16366.AP	1.16	0.76-1.76	0.505
ROM1.16367.AP	0.87	0.57-1.32	0.505
C11orf48.16384.AP	0.89	0.58-1.35	0.577
C11orf48.16385.AP	1.13	0.74-1.72	0.577
BSCL2.16400.AP	1.28	0.83-1.96	0.265
BSCL2.16401.AP	0.91	0.6-1.4	0.675
BSCL2.16403.AP	0.9	0.59-1.38	0.635
WDR74.16453.AP	0.61	0.39-0.95	0.029
WDR74.16454.AP	1.64	1.05-2.55	0.029
SLC3A2.16462.AP	0.97	0.64-1.48	0.897
SLC3A2.16463.AP	1.23	0.81-1.89	0.332
SLC3A2.16464.AP	0.71	0.46-1.09	0.115
PLA2G16.16516.AP	1.16	0.76-1.77	0.5
PLA2G16.16517.AP	0.86	0.57-1.32	0.5
MARK2.16536.AP	0.83	0.53-1.28	0.394
MARK2.16537.AP	1.02	0.67-1.57	0.912
OTUB1.16553.AP	0.67	0.42-1.09	0.107
OTUB1.16554.AP	1.49	0.92-2.4	0.107
STIP1.16567.AP	0.93	0.61-1.41	0.722
STIP1.16568.AP	1.08	0.71-1.65	0.722
FKBP2.16602.AP	1.15	0.75-1.76	0.531
FKBP2.16603.AP	1.06	0.69-1.61	0.799
FKBP2.16604.AP	0.98	0.64-1.49	0.91
PPP1R14B.16605.AP	1.23	0.8-1.89	0.353
PPP1R14B.16606.AP	0.96	0.63-1.46	0.849
PPP1R14B.16607.AP	1.08	0.7-1.66	0.723
GPR137.16617.AP	0.76	0.49-1.16	0.2
GPR137.16618.AP	1.32	0.86-2.02	0.208
GPR137.16619.AP	0.95	0.62-1.45	0.812
ESRRA.16630.AP	0.75	0.49-1.15	0.191
ESRRA.16631.AP	1.33	0.87-2.04	0.191
SF1.16675.AP	1.06	0.69-1.62	0.786
SF1.16676.AP	0.94	0.62-1.44	0.786
SYVN1.16791.AP	1.08	0.7-1.68	0.72
SYVN1.16792.AP	0.92	0.6-1.43	0.72
CAPN1.16799.AP	0.96	0.63-1.47	0.869
CAPN1.16800.AP	0.67	0.43-1.04	0.073
CAPN1.16801.AP	0.81	0.53-1.24	0.331
CAPN1.16802.AP	1.17	0.76-1.78	0.479
SLC25A45.16820.AP	0.96	0.63-1.47	0.858
SLC25A45.16821.AP	0.92	0.61-1.41	0.715
SLC25A45.16822.AP	0.99	0.65-1.52	0.98
SCYL1.16853.AP	1.03	0.68-1.58	0.876
SCYL1.16854.AP	0.97	0.63-1.48	0.876
LTBP3.16861.AP	0.95	0.62-1.45	0.818
LTBP3.16862.AP	1.04	0.68-1.59	0.852
LTBP3.16863.AP	0.85	0.55-1.3	0.446
LTBP3.16864.AP	0.94	0.61-1.43	0.764
EHBP1L1.16875.AP	1.03	0.67-1.58	0.888
EHBP1L1.16876.AP	0.97	0.63-1.48	0.888
MAP3K11.16883.AP	1.25	0.82-1.93	0.301
MAP3K11.16884.AP	0.8	0.52-1.23	0.309
MAP3K11.16885.AP	1.15	0.75-1.76	0.51
SIPA1.16886.AP	1.05	0.67-1.62	0.837
SIPA1.16887.AP	1.12	0.72-1.74	0.615
SIPA1.16889.AP	0.9	0.58-1.41	0.655
KAT5.16911.AP	0.79	0.52-1.22	0.287
KAT5.16912.AP	1.26	0.82-1.93	0.287
CFL1.16919.AP	1.51	0.98-2.35	0.063
CFL1.16920.AP	0.72	0.46-1.1	0.13
CFL1.16922.AP	0.94	0.62-1.44	0.789
CFL1.16923.AP	0.86	0.56-1.31	0.477
MUS81.16926.AP	0.89	0.59-1.37	0.607
MUS81.16927.AP	1.12	0.73-1.71	0.607
C11orf68.16947.AP	0.92	0.6-1.41	0.703
C11orf68.16948.AP	1.09	0.71-1.66	0.703
DRAP1.16950.AP	1.3	0.85-2	0.228
DRAP1.16951.AP	0.77	0.5-1.18	0.228
BANF1.16979.AP	1.03	0.68-1.57	0.889
BANF1.16980.AP	0.97	0.64-1.48	0.889
PACS1.16985.AP	0.84	0.55-1.28	0.419
PACS1.16986.AP	1	0.65-1.53	0.993
PACS1.16987.AP	1.09	0.71-1.66	0.703
KLC2.16988.AP	0.98	0.64-1.5	0.937
KLC2.16989.AP	1.12	0.73-1.71	0.603
KLC2.16990.AP	0.94	0.62-1.44	0.791
YIF1A.17003.AP	0.72	0.46-1.11	0.133
YIF1A.17004.AP	1.4	0.9-2.17	0.133
SLC29A2.17023.AP	0.77	0.49-1.22	0.27
SLC29A2.17024.AP	1.3	0.82-2.05	0.27
RBM4.17087.AP	1.31	0.85-2.01	0.216
RBM4.17088.AP	1.09	0.71-1.66	0.703
RBM4.17089.AP	0.78	0.51-1.2	0.263
RBM4B.17104.AP	0.9	0.59-1.37	0.615
RBM4B.17105.AP	1.11	0.73-1.7	0.615
RCE1.17130.AP	1.63	1.05-2.54	0.031
RCE1.17131.AP	0.61	0.39-0.96	0.031
KDM2A.17151.AP	1.14	0.74-1.75	0.562
KDM2A.17152.AP	0.88	0.57-1.35	0.562
ANKRD13D.17155.AP	0.85	0.56-1.3	0.459
ANKRD13D.17156.AP	1.17	0.77-1.8	0.459
CLCF1.17173.AP	1.24	0.81-1.89	0.33
CLCF1.17175.AP	0.75	0.49-1.15	0.19
TBC1D10C.17186.AP	1.31	0.83-2.05	0.248
TBC1D10C.17187.AP	0.77	0.49-1.2	0.248
CARNS1.17194.AP	1.33	0.86-2.07	0.201
CARNS1.17195.AP	0.75	0.48-1.16	0.201
CORO1B.17209.AP	1.01	0.65-1.57	0.958
CORO1B.17210.AP	0.99	0.64-1.53	0.958
NDUFS8.17275.AP	1.25	0.81-1.91	0.316
NDUFS8.17276.AP	0.8	0.52-1.23	0.316
SUV420H1.17290.AP	0.97	0.62-1.5	0.882
SUV420H1.17292.AP	1.03	0.67-1.6	0.882
NADSYN1.17422.AP	0.94	0.62-1.44	0.786
NADSYN1.17423.AP	1.06	0.69-1.62	0.786
NUMA1.17513.AP	0.77	0.5-1.19	0.234
NUMA1.17514.AP	1.3	0.84-2.02	0.234
ANAPC15.17559.AP	1.62	1.02-2.55	0.039
ANAPC15.17561.AP	0.62	0.39-0.98	0.039
FOLR1.17582.AP	1.43	0.91-2.26	0.123
FOLR1.17583.AP	0.7	0.45-1.11	0.131
INPPL1.17588.AP	1.15	0.75-1.77	0.524
INPPL1.17589.AP	0.87	0.57-1.34	0.524
ARAP1.17637.AP	0.92	0.6-1.41	0.698
ARAP1.17638.AP	0.82	0.53-1.26	0.357
ARAP1.17639.AP	1.49	0.96-2.31	0.074
ARAP1.17640.AP	0.64	0.41-1	0.048
STARD10.17643.AP	1.1	0.71-1.69	0.67
STARD10.17644.AP	0.91	0.59-1.4	0.67
P2RY2.17678.AP	1.13	0.71-1.8	0.606
P2RY2.17679.AP	0.88	0.56-1.41	0.606
P2RY6.17681.AP	0.82	0.53-1.27	0.377
P2RY6.17682.AP	1.01	0.65-1.55	0.973
P2RY6.17683.AP	1.47	0.94-2.3	0.094
P2RY6.17684.AP	0.92	0.59-1.42	0.698
MRPL48.17713.AP	1.08	0.71-1.64	0.73
MRPL48.17714.AP	0.93	0.61-1.42	0.734
COA4.17734.AP	1.35	0.88-2.08	0.169
COA4.17735.AP	1.36	0.88-2.1	0.164
COA4.17736.AP	0.75	0.49-1.16	0.193
KCNE3.17772.AP	1.11	0.71-1.72	0.646
KCNE3.17773.AP	0.9	0.58-1.4	0.646
GDPD5.17855.AP	0.81	0.51-1.27	0.353
GDPD5.17859.AP	1.29	0.82-2.02	0.276
SERPINH1.17866.AP	0.8	0.52-1.23	0.306
SERPINH1.17867.AP	1.11	0.73-1.7	0.625
SERPINH1.17868.AP	0.83	0.54-1.27	0.393
UVRAG.17878.AP	1.31	0.85-2.01	0.219
UVRAG.17880.AP	0.95	0.62-1.45	0.81
UVRAG.17881.AP	0.97	0.63-1.48	0.877
LRRC32.17897.AP	0.98	0.64-1.52	0.936
LRRC32.17898.AP	1.02	0.66-1.57	0.936
TSKU.17902.AP	1.16	0.76-1.77	0.505
TSKU.17903.AP	0.87	0.57-1.32	0.505
PAK1.17950.AP	0.84	0.54-1.29	0.424
PAK1.17951.AP	1.19	0.77-1.84	0.424
AAMDC.17971.AP	1.25	0.82-1.93	0.299
AAMDC.17972.AP	0.8	0.52-1.22	0.299
USP35.18016.AP	0.73	0.47-1.13	0.158
USP35.18017.AP	1.37	0.88-2.12	0.158
NARS2.18024.AP	1.01	0.66-1.54	0.977
NARS2.18025.AP	0.99	0.65-1.52	0.977
RAB30.18039.AP	0.85	0.53-1.38	0.519
RAB30.18040.AP	1.09	0.68-1.76	0.717
SYTL2.18142.AP	1.67	1.03-2.72	0.039
SYTL2.18143.AP	0.76	0.48-1.22	0.257
SYTL2.18144.AP	1.11	0.7-1.76	0.65
PICALM.18162.AP	0.8	0.52-1.23	0.299
PICALM.18163.AP	1.26	0.82-1.94	0.299
EED.18177.AP	0.74	0.48-1.15	0.178
EED.18178.AP	1.35	0.87-2.07	0.178
ME3.18193.AP	0.98	0.64-1.53	0.944
ME3.18195.AP	1.02	0.66-1.57	0.944
CHORDC1.18258.AP	1.4	0.91-2.16	0.126
CHORDC1.18259.AP	1.29	0.84-1.97	0.247
CHORDC1.18260.AP	0.74	0.48-1.13	0.163
SMCO4.18299.AP	0.9	0.59-1.37	0.614
SMCO4.18300.AP	1.12	0.73-1.7	0.614
PIWIL4.18357.AP	1.22	0.8-1.87	0.359
PIWIL4.18358.AP	0.98	0.64-1.49	0.92
PIWIL4.18359.AP	0.84	0.55-1.28	0.409
CEP57.18385.AP	1.01	0.66-1.55	0.958
CEP57.18386.AP	1.42	0.91-2.2	0.121
CCDC82.18406.AP	0.81	0.52-1.27	0.364
CCDC82.18407.AP	1.02	0.66-1.59	0.921
CCDC82.18408.AP	1.39	0.88-2.22	0.159
KIAA1377.18434.AP	0.76	0.49-1.2	0.24
KIAA1377.18435.AP	1.31	0.84-2.05	0.24
YAP1.18440.AP	0.77	0.5-1.19	0.239
YAP1.18441.AP	1.3	0.84-2.01	0.239
TMEM123.18449.AP	1.16	0.75-1.78	0.506
TMEM123.18450.AP	0.89	0.58-1.36	0.583
CASP1.18514.AP	1.05	0.67-1.66	0.823
CASP1.18515.AP	0.95	0.6-1.5	0.823
CARD16.18543.AP	1.02	0.66-1.58	0.922
CARD16.18544.AP	0.98	0.63-1.51	0.922
KDELC2.18614.AP	1.04	0.66-1.63	0.879
KDELC2.18615.AP	0.97	0.61-1.52	0.879
COLCA1.18660.AP	0.7	0.45-1.09	0.115
COLCA1.18662.AP	1.42	0.92-2.2	0.115
COLCA2.18663.AP	0.86	0.56-1.31	0.484
COLCA2.18664.AP	1.16	0.76-1.78	0.484
ALG9.18682.AP	0.98	0.64-1.5	0.938
ALG9.18683.AP	1.02	0.67-1.55	0.938
C11orf1.18686.AP	0.81	0.53-1.25	0.345
C11orf1.18687.AP	0.94	0.61-1.44	0.77
C11orf1.18688.AP	1.24	0.81-1.9	0.326
CRYAB.18690.AP	0.9	0.59-1.38	0.642
CRYAB.18691.AP	1.4	0.9-2.18	0.138
CRYAB.18693.AP	0.83	0.54-1.28	0.399
CRYAB.18695.AP	0.88	0.58-1.35	0.559
DIXDC1.18706.AP	0.89	0.57-1.4	0.621
DIXDC1.18707.AP	1.26	0.8-1.98	0.316
DIXDC1.18708.AP	0.85	0.55-1.34	0.488
PTS.18758.AP	1.06	0.69-1.64	0.794
PTS.18759.AP	0.94	0.61-1.46	0.794
ZBTB16.18811.AP	1.75	1.08-2.83	0.024
ZBTB16.18812.AP	0.57	0.35-0.93	0.024
REXO2.18830.AP	1.13	0.74-1.72	0.586
REXO2.18831.AP	0.89	0.58-1.36	0.586
TAGLN.18893.AP	1.69	1.08-2.63	0.021
TAGLN.18894.AP	0.59	0.38-0.92	0.021
BACE1.18907.AP	1.48	0.96-2.29	0.079
BACE1.18908.AP	0.68	0.44-1.05	0.079
TMEM25.19005.AP	1.33	0.86-2.04	0.201
TMEM25.19006.AP	0.75	0.49-1.16	0.201
PHLDB1.19032.AP	0.63	0.39-1.02	0.062
PHLDB1.19033.AP	1.02	0.64-1.61	0.94
PHLDB1.19034.AP	0.96	0.61-1.52	0.869
PHLDB1.19035.AP	1.14	0.72-1.8	0.577
MCAM.19134.AP	1.07	0.7-1.63	0.758
MCAM.19135.AP	0.94	0.61-1.43	0.758
THY1.19142.AP	1.16	0.76-1.78	0.487
THY1.19143.AP	0.86	0.56-1.32	0.487
SC5D.19179.AP	0.82	0.53-1.27	0.38
SC5D.19180.AP	1.22	0.79-1.88	0.38
HSPA8.19194.AP	0.97	0.63-1.5	0.898
HSPA8.19195.AP	1.06	0.7-1.63	0.772
HSPA8.19196.AP	0.96	0.63-1.47	0.846
MSANTD2.19240.AP	1.19	0.78-1.82	0.419
MSANTD2.19241.AP	0.84	0.55-1.28	0.419
TMEM218.19258.AP	1.25	0.81-1.93	0.312
TMEM218.19261.AP	0.8	0.52-1.23	0.312
CHEK1.19307.AP	0.68	0.44-1.06	0.086
CHEK1.19309.AP	1.47	0.95-2.27	0.086
HYLS1.19360.AP	0.85	0.56-1.31	0.469
HYLS1.19361.AP	0.91	0.6-1.4	0.679
HYLS1.19362.AP	1.26	0.82-1.94	0.288
ST3GAL4.19391.AP	1.2	0.77-1.88	0.414
ST3GAL4.19394.AP	0.95	0.61-1.47	0.817
ST3GAL4.19395.AP	0.83	0.53-1.3	0.418
ETS1.19408.AP	0.83	0.54-1.28	0.41
ETS1.19409.AP	1.2	0.78-1.84	0.41
FLI1.19413.AP	1.09	0.71-1.67	0.686
FLI1.19416.AP	0.92	0.6-1.41	0.71
TMEM45B.19456.AP	1.2	0.78-1.84	0.404
TMEM45B.19457.AP	0.83	0.54-1.28	0.404
NFRKB.19458.AP	1.03	0.65-1.62	0.903
NFRKB.19459.AP	0.97	0.62-1.53	0.903
APLP2.19471.AP	1.64	1.04-2.6	0.034
APLP2.19472.AP	0.61	0.38-0.96	0.034
SNX19.19502.AP	0.78	0.5-1.22	0.27
SNX19.19503.AP	1.19	0.76-1.86	0.441
B3GAT1.19566.AP	0.67	0.43-1.03	0.07
B3GAT1.19567.AP	1.5	0.97-2.32	0.07
SLC6A12.19579.AP	0.55	0.32-0.93	0.026
SLC6A12.19580.AP	1.53	0.92-2.52	0.099
SLC6A12.19581.AP	1.01	0.62-1.63	0.973
CCDC77.19598.AP	0.92	0.58-1.46	0.718
CCDC77.19599.AP	1.09	0.68-1.74	0.718
NINJ2.19603.AP	0.94	0.61-1.43	0.756
NINJ2.19604.AP	1.02	0.67-1.56	0.915
NINJ2.19605.AP	0.96	0.63-1.47	0.857
RAD52.19633.AP	0.91	0.59-1.4	0.68
RAD52.19635.AP	1.09	0.71-1.68	0.68
TULP3.19728.AP	1.72	1.08-2.74	0.022
TULP3.19729.AP	0.58	0.36-0.93	0.022
NDUFA9.19802.AP	1.11	0.72-1.69	0.644
NDUFA9.19803.AP	0.9	0.59-1.38	0.644
CD9.19817.AP	1.21	0.79-1.85	0.371
CD9.19819.AP	0.82	0.54-1.26	0.371
SCNN1A.19836.AP	0.51	0.32-0.82	0.006
SCNN1A.19837.AP	1.23	0.79-1.9	0.36
SCNN1A.19839.AP	0.91	0.59-1.4	0.672
SCNN1A.19840.AP	0.93	0.61-1.44	0.761
LTBR.19846.AP	1.28	0.83-1.97	0.268
LTBR.19848.AP	0.78	0.51-1.21	0.268
MRPL51.19868.AP	0.93	0.61-1.42	0.75
MRPL51.19869.AP	1.07	0.7-1.64	0.75
GAPDH.19872.AP	1.38	0.9-2.13	0.144
GAPDH.19873.AP	0.71	0.46-1.1	0.122
GAPDH.19874.AP	1.05	0.69-1.6	0.825
IFFO1.19877.AP	0.6	0.38-0.93	0.022
IFFO1.19878.AP	1.68	1.08-2.62	0.022
NOP2.19884.AP	0.87	0.57-1.32	0.503
NOP2.19885.AP	1.16	0.76-1.77	0.503
LPAR5.19899.AP	1.12	0.73-1.71	0.606
LPAR5.19900.AP	0.89	0.58-1.37	0.606
ZNF384.19921.AP	1.07	0.7-1.65	0.747
ZNF384.19922.AP	0.93	0.61-1.43	0.747
COPS7A.19932.AP	0.62	0.4-0.97	0.038
COPS7A.19933.AP	1.6	1.03-2.49	0.038
MLF2.19961.AP	0.75	0.49-1.15	0.19
MLF2.19962.AP	1.27	0.83-1.95	0.275
TPI1.19989.AP	1.14	0.75-1.74	0.542
TPI1.19990.AP	0.88	0.57-1.34	0.542
LRRC23.19994.AP	1.32	0.86-2.03	0.209
LRRC23.19997.AP	0.76	0.49-1.17	0.209
ENO2.20011.AP	0.8	0.51-1.25	0.32
ENO2.20012.AP	1.25	0.8-1.96	0.32
ATN1.20016.AP	1.2	0.78-1.83	0.408
ATN1.20017.AP	0.84	0.55-1.28	0.408
PTPN6.20022.AP	1.05	0.69-1.6	0.831
PTPN6.20023.AP	0.95	0.63-1.46	0.831
C1S.20067.AP	1.09	0.71-1.66	0.698
C1S.20068.AP	0.92	0.6-1.4	0.698
CLSTN3.20080.AP	1.25	0.81-1.92	0.322
CLSTN3.20081.AP	0.8	0.52-1.24	0.322
PEX5.20083.AP	1.29	0.81-2.04	0.285
PEX5.20084.AP	0.78	0.49-1.23	0.285
RIMKLB.20199.AP	0.56	0.35-0.89	0.014
RIMKLB.20200.AP	1.78	1.12-2.82	0.014
CLEC2B.20282.AP	1.22	0.79-1.86	0.369
CLEC2B.20283.AP	0.82	0.54-1.26	0.369
GABARAPL1.20345.AP	1.17	0.75-1.83	0.48
GABARAPL1.20348.AP	0.85	0.55-1.33	0.48
MANSC1.20502.AP	0.98	0.64-1.52	0.936
MANSC1.20503.AP	1.02	0.66-1.57	0.936
LOH12CR1.20505.AP	0.91	0.6-1.4	0.679
LOH12CR1.20506.AP	1.09	0.71-1.68	0.679
ATF7IP.20544.AP	0.95	0.61-1.48	0.809
ATF7IP.20545.AP	1.21	0.76-1.9	0.42
ATF7IP.20546.AP	1.09	0.7-1.7	0.706
ERP27.20562.AP	0.75	0.48-1.17	0.211
ERP27.20563.AP	1.33	0.85-2.06	0.211
ARHGDIB.20564.AP	0.92	0.6-1.41	0.699
ARHGDIB.20565.AP	1.09	0.71-1.67	0.699
EPS8.20579.AP	0.82	0.53-1.26	0.363
EPS8.20580.AP	0.96	0.63-1.48	0.866
EPS8.20581.AP	1.02	0.66-1.56	0.932
EPS8.20582.AP	1.1	0.72-1.7	0.651
MGST1.20600.AP	0.81	0.53-1.24	0.326
MGST1.20601.AP	0.88	0.57-1.34	0.547
MGST1.20602.AP	1.38	0.89-2.15	0.148
MGST1.20603.AP	1.18	0.77-1.8	0.443
LMO3.20607.AP	1.27	0.83-1.95	0.267
LMO3.20608.AP	0.73	0.47-1.13	0.155
LMO3.20609.AP	0.93	0.61-1.41	0.723
LMO3.20610.AP	0.88	0.58-1.35	0.567
LMO3.20611.AP	0.83	0.55-1.28	0.406
LMO3.20612.AP	1.28	0.83-1.97	0.257
LMO3.20614.AP	0.93	0.61-1.42	0.728
AEBP2.20664.AP	0.97	0.64-1.48	0.89
AEBP2.20666.AP	1.03	0.67-1.57	0.89
PYROXD1.20692.AP	1.31	0.85-2.02	0.219
PYROXD1.20693.AP	0.76	0.49-1.18	0.219
C2CD5.20730.AP	0.73	0.46-1.16	0.181
C2CD5.20731.AP	1.37	0.87-2.15	0.181
SSPN.20842.AP	1.23	0.79-1.91	0.368
SSPN.20844.AP	0.82	0.52-1.27	0.368
CCDC91.20912.AP	0.84	0.55-1.28	0.418
DDX11.20956.AP	1.16	0.75-1.79	0.508
DDX11.20957.AP	0.86	0.56-1.34	0.508
FAM60A.20982.AP	1.35	0.86-2.1	0.189
FAM60A.20983.AP	0.74	0.48-1.16	0.189
METTL20.20999.AP	0.95	0.6-1.49	0.815
METTL20.21001.AP	1.09	0.69-1.73	0.698
PPHLN1.21210.AP	1.88	1.18-3.02	0.008
PPHLN1.21211.AP	0.53	0.33-0.85	0.008
PRICKLE1.21231.AP	0.74	0.48-1.13	0.163
PRICKLE1.21232.AP	1.24	0.8-1.91	0.334
PRICKLE1.21233.AP	0.92	0.6-1.42	0.721
SCAF11.21313.AP	1.09	0.71-1.66	0.696
SCAF11.21315.AP	0.76	0.49-1.16	0.205
SCAF11.21316.AP	1.02	0.67-1.56	0.921
SLC38A1.21320.AP	1.2	0.75-1.93	0.449
SLC38A1.21321.AP	0.83	0.52-1.34	0.449
SLC38A2.21329.AP	1.35	0.87-2.1	0.176
SLC38A2.21330.AP	0.74	0.48-1.15	0.176
RAPGEF3.21349.AP	0.95	0.62-1.46	0.826
RAPGEF3.21350.AP	1.13	0.74-1.74	0.567
SLC48A1.21358.AP	0.92	0.6-1.41	0.717
SLC48A1.21359.AP	1.08	0.7-1.64	0.737
HDAC7.21365.AP	1.03	0.66-1.61	0.886
SENP1.21406.AP	1.07	0.68-1.69	0.774
SENP1.21408.AP	0.94	0.59-1.48	0.774
PFKM.21414.AP	0.81	0.53-1.25	0.348
PFKM.21416.AP	1.15	0.75-1.77	0.525
ZNF641.21444.AP	0.94	0.6-1.47	0.785
ZNF641.21446.AP	1.19	0.76-1.86	0.444
ADCY6.21464.AP	1	0.66-1.53	0.997
ADCY6.21465.AP	1	0.65-1.53	0.997
CACNB3.21468.AP	0.9	0.58-1.38	0.618
CACNB3.21469.AP	1.24	0.81-1.91	0.329
CACNB3.21470.AP	1.12	0.73-1.73	0.61
FKBP11.21492.AP	1.19	0.78-1.82	0.427
FKBP11.21493.AP	0.84	0.55-1.29	0.427
TUBA1A.21537.AP	1.16	0.76-1.78	0.49
TUBA1A.21538.AP	0.77	0.5-1.18	0.233
TUBA1C.21541.AP	0.99	0.65-1.51	0.956
TUBA1C.21542.AP	1.01	0.66-1.54	0.956
MCRS1.21587.AP	1.12	0.73-1.73	0.599
MCRS1.21588.AP	0.89	0.58-1.37	0.599
PRPF40B.21596.AP	0.83	0.53-1.29	0.402
PRPF40B.21597.AP	1.21	0.78-1.87	0.402
TMBIM6.21608.AP	1.21	0.79-1.86	0.374
TMBIM6.21609.AP	0.91	0.59-1.4	0.662
LIMA1.21688.AP	1.11	0.73-1.7	0.621
LIMA1.21689.AP	0.85	0.55-1.29	0.44
LIMA1.21691.AP	0.95	0.62-1.45	0.81
ATF1.21708.AP	0.88	0.58-1.35	0.564
ATF1.21709.AP	1.13	0.74-1.74	0.564
SLC11A2.21722.AP	1.1	0.72-1.68	0.653
SLC11A2.21724.AP	0.6	0.38-0.95	0.029
SLC11A2.21725.AP	1.5	0.97-2.33	0.068
POU6F1.21804.AP	0.99	0.65-1.52	0.969
POU6F1.21805.AP	1.01	0.66-1.56	0.949
POU6F1.21806.AP	1.13	0.73-1.73	0.581
DAZAP2.21807.AP	1.14	0.74-1.74	0.556
DAZAP2.21808.AP	0.88	0.57-1.35	0.556
SMAGP.21827.AP	0.57	0.36-0.9	0.016
SMAGP.21828.AP	1.28	0.83-1.98	0.257
SMAGP.21829.AP	1.2	0.78-1.84	0.41
ACVRL1.21870.AP	1.37	0.88-2.15	0.167
ACVRL1.21871.AP	0.73	0.47-1.14	0.167
NR4A1.21884.AP	0.64	0.42-0.99	0.046
NR4A1.21885.AP	1.31	0.85-2.01	0.217
NR4A1.21887.AP	1.56	1.01-2.41	0.044
KRT8.21907.AP	0.64	0.41-0.99	0.045
KRT8.21908.AP	1.57	1.01-2.44	0.047
KRT18.21911.AP	1.2	0.78-1.85	0.414
KRT18.21912.AP	0.83	0.54-1.29	0.413
TENC1.21923.AP	1.29	0.84-1.99	0.245
TENC1.21924.AP	1.38	0.9-2.12	0.143
TENC1.21925.AP	0.61	0.39-0.96	0.033
CSAD.21941.AP	0.79	0.51-1.21	0.269
CSAD.21943.AP	0.74	0.48-1.14	0.167
CSAD.21944.AP	1.65	1.06-2.58	0.026
CSAD.21946.AP	0.61	0.39-0.96	0.031
RARG.21979.AP	0.98	0.64-1.49	0.909
RARG.21980.AP	1.03	0.67-1.57	0.909
MFSD5.21984.AP	1.37	0.89-2.1	0.158
MFSD5.21985.AP	0.73	0.48-1.13	0.158
C12orf10.22012.AP	1.03	0.67-1.58	0.899
C12orf10.22013.AP	0.97	0.63-1.49	0.899
PRR13.22026.AP	1.07	0.7-1.64	0.745
PRR13.22027.AP	0.93	0.61-1.42	0.745
PCBP2.22043.AP	1.02	0.66-1.55	0.945
PCBP2.22045.AP	0.99	0.65-1.5	0.945
MAP3K12.22061.AP	0.94	0.61-1.43	0.769
MAP3K12.22062.AP	1.31	0.85-2.01	0.218
MAP3K12.22063.AP	0.99	0.65-1.5	0.945
TARBP2.22067.AP	0.87	0.56-1.34	0.519
TARBP2.22068.AP	1.16	0.74-1.8	0.519
ATF7.22090.AP	1.27	0.81-2	0.304
ATF7.22092.AP	0.79	0.5-1.24	0.304
SMUG1.22120.AP	1.15	0.75-1.77	0.527
SMUG1.22121.AP	0.87	0.57-1.34	0.527
CBX5.22139.AP	0.85	0.55-1.31	0.461
CBX5.22140.AP	1.18	0.77-1.8	0.461
COPZ1.22155.AP	0.92	0.6-1.41	0.711
COPZ1.22156.AP	1.08	0.71-1.66	0.711
ZNF385A.22176.AP	0.81	0.53-1.24	0.335
ZNF385A.22177.AP	1.14	0.75-1.74	0.547
ZNF385A.22178.AP	1.23	0.8-1.88	0.347
ITGA7.22209.AP	0.93	0.6-1.43	0.738
ITGA7.22210.AP	1.45	0.92-2.29	0.11
ITGA7.22211.AP	1.16	0.76-1.79	0.493
BLOC1S1.22229.AP	0.92	0.6-1.41	0.69
BLOC1S1.22230.AP	1.09	0.71-1.68	0.69
CD63.22239.AP	1.69	1.07-2.69	0.026
CD63.22241.AP	0.76	0.49-1.17	0.21
CD63.22242.AP	0.89	0.58-1.37	0.607
CD63.22243.AP	0.96	0.62-1.48	0.851
CD63.22245.AP	1.08	0.71-1.66	0.709
CD63.22246.AP	1.28	0.83-1.97	0.267
ORMDL2.22255.AP	0.89	0.58-1.36	0.599
ORMDL2.22256.AP	1.12	0.73-1.71	0.599
DNAJC14.22260.AP	0.71	0.46-1.09	0.12
DNAJC14.22262.AP	1.41	0.91-2.19	0.12
WIBG.22287.AP	0.89	0.58-1.36	0.585
WIBG.22288.AP	1.19	0.78-1.82	0.418
SUOX.22333.AP	0.99	0.65-1.52	0.969
SUOX.22334.AP	1.01	0.66-1.55	0.969
IKZF4.22345.AP	0.75	0.47-1.19	0.223
IKZF4.22346.AP	1.33	0.84-2.12	0.223
ERBB3.22351.AP	1.38	0.89-2.12	0.147
ERBB3.22352.AP	1.19	0.78-1.81	0.432
ERBB3.22353.AP	0.78	0.51-1.2	0.266
COQ10A.22413.AP	0.71	0.46-1.09	0.119
COQ10A.22414.AP	1.02	0.67-1.55	0.933
COQ10A.22415.AP	0.95	0.62-1.46	0.829
PAN2.22423.AP	0.92	0.59-1.42	0.704
PAN2.22424.AP	1.09	0.7-1.69	0.704
BAZ2A.22471.AP	0.83	0.51-1.34	0.44
BAZ2A.22472.AP	1.21	0.75-1.95	0.44
STAT6.22518.AP	1.29	0.84-1.98	0.242
STAT6.22519.AP	1.04	0.68-1.59	0.868
STAT6.22520.AP	0.82	0.53-1.25	0.354
SHMT2.22539.AP	0.95	0.62-1.45	0.82
SHMT2.22540.AP	1.05	0.69-1.6	0.833
ARHGEF25.22664.AP	0.91	0.58-1.43	0.688
ARHGEF25.22665.AP	1.1	0.7-1.72	0.688
AGAP2.22720.AP	0.53	0.31-0.89	0.018
AGAP2.22721.AP	1.89	1.12-3.2	0.018
Mar.22743.AP	1.01	0.66-1.55	0.953
Mar.22744.AP	0.99	0.65-1.51	0.953
METTL21B.22749.AP	0.88	0.58-1.35	0.56
METTL21B.22750.AP	0.99	0.65-1.51	0.966
METTL21B.22751.AP	1.11	0.72-1.69	0.644
LRIG3.22770.AP	1.04	0.68-1.6	0.851
LRIG3.22771.AP	0.96	0.63-1.47	0.851
FAM19A2.22821.AP	1.35	0.86-2.11	0.19
FAM19A2.22823.AP	0.74	0.47-1.16	0.19
MON2.22832.AP	0.9	0.59-1.38	0.629
MON2.22833.AP	1.11	0.73-1.7	0.629
DPY19L2.22846.AP	1.34	0.86-2.07	0.194
DPY19L2.22847.AP	0.75	0.48-1.16	0.194
SRGAP1.22854.AP	0.75	0.49-1.16	0.203
SRGAP1.22855.AP	1.32	0.86-2.04	0.203
LLPH.22886.AP	0.82	0.53-1.25	0.353
LLPH.22887.AP	1.22	0.8-1.87	0.353
TMBIM4.22888.AP	1.25	0.81-1.92	0.31
TMBIM4.22889.AP	0.8	0.52-1.23	0.31
CCT2.23323.AP	0.92	0.6-1.4	0.682
CCT2.23324.AP	1.09	0.72-1.67	0.682
RAB3IP.23342.AP	1.07	0.7-1.65	0.748
RAB3IP.23343.AP	1.05	0.69-1.6	0.825
RAB3IP.23345.AP	0.95	0.62-1.45	0.815
CNOT2.23363.AP	1.32	0.86-2.02	0.209
CNOT2.23364.AP	0.76	0.49-1.17	0.209
NAP1L1.23467.AP	0.81	0.53-1.23	0.32
NAP1L1.23468.AP	1.24	0.81-1.9	0.32
PPP1R12A.23526.AP	0.94	0.6-1.46	0.777
PPP1R12A.23528.AP	1.08	0.69-1.69	0.732
ACSS3.23537.AP	0.98	0.63-1.51	0.923
ACSS3.23538.AP	1.02	0.66-1.58	0.923
CEP290.23606.AP	0.85	0.55-1.33	0.482
CEP290.23607.AP	1.17	0.75-1.82	0.482
DUSP6.23616.AP	1.4	0.9-2.17	0.131
DUSP6.23617.AP	0.71	0.46-1.11	0.131
POC1B.23620.AP	0.74	0.48-1.13	0.164
POC1B.23621.AP	1.36	0.88-2.09	0.164
GALNT4.23640.AP	0.99	0.64-1.51	0.949
GALNT4.23641.AP	1.01	0.66-1.56	0.949
NUDT4.23678.AP	0.75	0.49-1.15	0.19
NUDT4.23679.AP	1.34	0.87-2.06	0.19
SOCS2.23705.AP	0.86	0.56-1.34	0.506
SOCS2.23706.AP	1.35	0.86-2.1	0.187
SOCS2.23707.AP	0.85	0.55-1.32	0.479
SOCS2.23708.AP	0.63	0.39-1	0.051
CRADD.23712.AP	1.42	0.92-2.19	0.117
CRADD.23713.AP	0.71	0.46-1.09	0.117
PLXNC1.23719.AP	1.17	0.76-1.82	0.471
PLXNC1.23721.AP	0.79	0.51-1.23	0.303
ARL1.23942.AP	1.61	1.03-2.51	0.035
ARL1.23943.AP	0.62	0.4-0.97	0.035
C12orf73.24066.AP	0.96	0.63-1.47	0.866
C12orf73.24067.AP	1.04	0.68-1.59	0.866
NFYB.24093.AP	1.01	0.66-1.55	0.948
NFYB.24094.AP	0.99	0.65-1.51	0.948
TXNRD1.24095.AP	1.09	0.69-1.72	0.706
TXNRD1.24100.AP	1.04	0.67-1.64	0.854
APPL2.24125.AP	1.01	0.65-1.56	0.965
APPL2.24126.AP	0.89	0.58-1.36	0.582
APPL2.24127.AP	1.05	0.68-1.61	0.821
RIC8B.24156.AP	0.88	0.58-1.34	0.552
RIC8B.24157.AP	1.14	0.74-1.74	0.552
C12orf23.24176.AP	0.89	0.57-1.38	0.591
C12orf23.24177.AP	1.2	0.77-1.86	0.422
C12orf23.24178.AP	1.11	0.71-1.72	0.645
BTBD11.24189.AP	1.14	0.73-1.78	0.565
BTBD11.24190.AP	1.04	0.67-1.62	0.852
BTBD11.24191.AP	0.91	0.59-1.41	0.678
UNG.24277.AP	1.84	1.16-2.92	0.009
UNG.24278.AP	0.54	0.34-0.86	0.009
KCTD10.24289.AP	1.1	0.71-1.68	0.676
KCTD10.24290.AP	0.91	0.59-1.4	0.676
TCHP.24363.AP	0.97	0.63-1.5	0.895
TCHP.24364.AP	1.03	0.67-1.59	0.895
ANKRD13A.24394.AP	0.94	0.61-1.46	0.797
ANKRD13A.24395.AP	1.06	0.69-1.63	0.797
ATP2A2.24412.AP	1.24	0.81-1.9	0.329
ATP2A2.24413.AP	0.81	0.53-1.24	0.329
GPN3.24424.AP	1.23	0.8-1.89	0.344
GPN3.24425.AP	0.81	0.53-1.25	0.344
PPP1CC.24497.AP	1.07	0.7-1.63	0.761
PPP1CC.24498.AP	0.94	0.61-1.43	0.761
FAM109A.24507.AP	1.02	0.65-1.58	0.941
FAM109A.24508.AP	0.98	0.63-1.53	0.941
ERP29.24567.AP	1.19	0.77-1.83	0.431
ERP29.24568.AP	0.84	0.55-1.29	0.431
RASAL1.24613.AP	1.04	0.68-1.59	0.873
RASAL1.24614.AP	0.97	0.63-1.48	0.873
SLC8B1.24633.AP	0.93	0.61-1.42	0.739
SLC8B1.24634.AP	0.87	0.57-1.32	0.508
SLC8B1.24636.AP	1.21	0.79-1.85	0.378
C12orf49.24657.AP	0.83	0.54-1.27	0.39
C12orf49.24658.AP	1.21	0.79-1.85	0.39
WSB2.24687.AP	0.83	0.54-1.28	0.394
WSB2.24688.AP	1.32	0.85-2.03	0.217
WSB2.24690.AP	0.94	0.61-1.45	0.792
TAOK3.24697.AP	1.3	0.84-2.02	0.243
TAOK3.24698.AP	0.95	0.62-1.46	0.806
TAOK3.24699.AP	0.85	0.55-1.31	0.456
TAOK3.24700.AP	0.97	0.63-1.48	0.879
PRKAB1.24704.AP	0.95	0.62-1.46	0.824
PRKAB1.24705.AP	1.05	0.69-1.6	0.824
RPLP0.24722.AP	0.88	0.58-1.35	0.568
RPLP0.24723.AP	1.13	0.74-1.73	0.568
PXN.24741.AP	0.52	0.32-0.83	0.007
PXN.24742.AP	1	0.65-1.53	0.994
PXN.24743.AP	0.99	0.64-1.51	0.948
PXN.24744.AP	0.89	0.58-1.37	0.601
DYNLL1.24758.AP	1.68	1.07-2.64	0.024
DYNLL1.24759.AP	0.59	0.38-0.93	0.024
CABP1.24774.AP	0.66	0.43-1.03	0.068
CABP1.24775.AP	1.6	1.03-2.5	0.038
CAMKK2.24845.AP	0.92	0.61-1.41	0.718
CAMKK2.24848.AP	0.92	0.61-1.41	0.713
ANAPC5.24855.AP	0.95	0.62-1.46	0.817
ANAPC5.24859.AP	1.05	0.69-1.61	0.817
KDM2B.24871.AP	0.5	0.3-0.81	0.005
KDM2B.24873.AP	1.31	0.85-2.04	0.224
KDM2B.24874.AP	1.07	0.69-1.65	0.774
PSMD9.24905.AP	0.92	0.6-1.41	0.704
PSMD9.24906.AP	1.14	0.75-1.75	0.537
MLXIP.24922.AP	0.86	0.56-1.31	0.477
MLXIP.24923.AP	1.17	0.76-1.79	0.477
CLIP1.24943.AP	1.2	0.78-1.85	0.397
CLIP1.24945.AP	0.83	0.54-1.28	0.397
ZCCHC8.24958.AP	0.81	0.53-1.25	0.345
ZCCHC8.24959.AP	1.3	0.85-2.01	0.23
ZCCHC8.24960.AP	0.84	0.54-1.28	0.411
CCDC62.24985.AP	0.84	0.55-1.29	0.435
CCDC62.24986.AP	1.19	0.77-1.81	0.435
ABCB9.24993.AP	1.19	0.77-1.81	0.434
ABCB9.24994.AP	0.7	0.45-1.09	0.114
ABCB9.24995.AP	1.13	0.74-1.73	0.568
OGFOD2.25005.AP	0.92	0.6-1.4	0.698
OGFOD2.25006.AP	1.09	0.71-1.66	0.698
C12orf65.25058.AP	0.91	0.6-1.39	0.663
C12orf65.25059.AP	1.06	0.7-1.62	0.773
C12orf65.25060.AP	1.19	0.77-1.82	0.434
CDK2AP1.25062.AP	0.93	0.61-1.43	0.749
CDK2AP1.25063.AP	1.1	0.72-1.69	0.649
CDK2AP1.25064.AP	0.86	0.56-1.32	0.487
CDK2AP1.25065.AP	0.95	0.62-1.45	0.823
SNRNP35.25074.AP	1.04	0.68-1.59	0.855
SNRNP35.25075.AP	0.93	0.61-1.42	0.723
SNRNP35.25076.AP	1.01	0.66-1.55	0.96
RILPL1.25077.AP	1.05	0.69-1.61	0.814
RILPL1.25078.AP	1.52	0.98-2.36	0.06
RILPL1.25079.AP	0.71	0.46-1.1	0.124
TMED2.25081.AP	1.16	0.75-1.77	0.506
TMED2.25082.AP	0.87	0.57-1.33	0.506
DDX55.25083.AP	1.06	0.69-1.62	0.784
DDX55.25084.AP	0.94	0.62-1.44	0.784
ATP6V0A2.25112.AP	0.93	0.61-1.43	0.74
ATP6V0A2.25113.AP	1.08	0.7-1.65	0.74
CCDC92.25120.AP	1.06	0.69-1.62	0.784
CCDC92.25121.AP	0.94	0.62-1.44	0.784
AACS.25170.AP	1	0.66-1.53	0.991
AACS.25171.AP	0.91	0.59-1.39	0.656
AACS.25173.AP	0.94	0.61-1.43	0.766
SLC15A4.25184.AP	0.95	0.62-1.46	0.826
SLC15A4.25185.AP	1.07	0.7-1.63	0.77
SLC15A4.25186.AP	1.02	0.67-1.57	0.911
ULK1.25222.AP	0.88	0.58-1.35	0.569
ULK1.25223.AP	1.13	0.74-1.73	0.569
EP400NL.25237.AP	1.36	0.88-2.09	0.168
EP400NL.25239.AP	0.77	0.5-1.18	0.232
EP400NL.25240.AP	0.74	0.48-1.15	0.184
NOC4L.25254.AP	0.87	0.57-1.33	0.521
NOC4L.25255.AP	1.15	0.75-1.76	0.521
PGAM5.25290.AP	0.97	0.63-1.48	0.879
PGAM5.25292.AP	0.85	0.55-1.31	0.466
ANKLE2.25295.AP	1.31	0.85-2.02	0.221
ANKLE2.25296.AP	0.76	0.5-1.18	0.221
ZNF10.25337.AP	1.22	0.8-1.88	0.355
ZNF10.25338.AP	0.82	0.53-1.25	0.355
ZNF268.25341.AP	1.18	0.76-1.85	0.458
ZNF268.25342.AP	0.84	0.54-1.32	0.458
N6AMT2.25433.AP	0.75	0.49-1.17	0.206
N6AMT2.25434.AP	1.32	0.86-2.05	0.206
RNF6.25511.AP	1.36	0.88-2.09	0.166
RNF6.25512.AP	0.65	0.42-1.01	0.056
RNF6.25513.AP	0.95	0.62-1.46	0.823
MTIF3.25536.AP	0.97	0.63-1.48	0.877
MTIF3.25537.AP	1.03	0.68-1.58	0.877
PAN3.25550.AP	0.71	0.46-1.11	0.135
PAN3.25551.AP	1.4	0.9-2.17	0.135
HMGB1.25565.AP	0.89	0.58-1.36	0.593
HMGB1.25566.AP	0.84	0.54-1.29	0.419
HMGB1.25567.AP	0.72	0.46-1.11	0.139
HMGB1.25568.AP	1.21	0.79-1.87	0.375
HSPH1.25574.AP	1.54	0.99-2.4	0.057
HSPH1.25575.AP	0.65	0.42-1.01	0.057
N4BP2L1.25587.AP	1	0.65-1.54	0.997
N4BP2L1.25588.AP	1	0.65-1.55	0.997
KL.25605.AP	1.02	0.62-1.66	0.941
KL.25606.AP	0.98	0.6-1.6	0.941
SPG20.25638.AP	0.76	0.48-1.18	0.215
SPG20.25639.AP	1.12	0.73-1.74	0.603
SPG20.25640.AP	0.82	0.53-1.27	0.373
SUPT20H.25657.AP	1.01	0.65-1.55	0.979
SUPT20H.25658.AP	0.99	0.64-1.53	0.979
LACC1.25775.AP	0.78	0.51-1.2	0.262
LACC1.25776.AP	1.28	0.83-1.97	0.262
TSC22D1.25782.AP	1.35	0.88-2.07	0.174
TSC22D1.25783.AP	0.74	0.48-1.14	0.174
GPALPP1.25785.AP	0.87	0.57-1.33	0.514
GPALPP1.25786.AP	1.15	0.75-1.76	0.514
KIAA0226L.25827.AP	1.28	0.81-2.02	0.288
KIAA0226L.25828.AP	0.96	0.61-1.51	0.872
KIAA0226L.25829.AP	1.17	0.75-1.85	0.485
SUCLA2.25849.AP	0.8	0.52-1.23	0.314
SUCLA2.25850.AP	1.08	0.71-1.65	0.724
FNDC3A.25870.AP	1.03	0.67-1.57	0.908
FNDC3A.25871.AP	1.37	0.89-2.11	0.155
FNDC3A.25872.AP	0.84	0.55-1.29	0.432
CAB39L.25883.AP	1.4	0.9-2.18	0.138
CAB39L.25885.AP	0.71	0.46-1.11	0.138
PHF11.25890.AP	1.21	0.79-1.85	0.39
PHF11.25891.AP	0.83	0.54-1.27	0.39
NEK3.25986.AP	1.07	0.67-1.72	0.766
NEK3.25987.AP	0.92	0.58-1.46	0.72
NEK3.25988.AP	0.9	0.57-1.44	0.67
CKAP2.25998.AP	0.92	0.58-1.44	0.701
CKAP2.25999.AP	1.09	0.7-1.71	0.701
TDRD3.26017.AP	1.01	0.65-1.6	0.949
TDRD3.26018.AP	0.99	0.63-1.55	0.949
LMO7.26060.AP	0.91	0.6-1.4	0.676
LMO7.26061.AP	1.09	0.72-1.67	0.676
EDNRB.26097.AP	1.01	0.65-1.58	0.963
EDNRB.26098.AP	0.99	0.63-1.54	0.963
SPRY2.26102.AP	0.95	0.62-1.45	0.806
SPRY2.26103.AP	1.48	0.96-2.3	0.077
SPRY2.26104.AP	0.72	0.47-1.11	0.141
FARP1.26162.AP	1.43	0.92-2.23	0.109
FARP1.26163.AP	0.7	0.45-1.08	0.109
DOCK9.26171.AP	1.47	0.92-2.34	0.106
DOCK9.26172.AP	0.68	0.43-1.09	0.11
TEX30.26213.AP	1.42	0.92-2.2	0.117
TEX30.26214.AP	0.72	0.46-1.11	0.137
TEX30.26215.AP	0.82	0.53-1.26	0.365
ERCC5.26225.AP	0.87	0.57-1.33	0.529
ERCC5.26226.AP	1.15	0.75-1.75	0.529
ARGLU1.26231.AP	0.97	0.63-1.49	0.874
ARGLU1.26232.AP	1.04	0.67-1.6	0.874
LIG4.26234.AP	0.87	0.56-1.33	0.518
LIG4.26235.AP	1.06	0.69-1.63	0.776
CARKD.26250.AP	1.02	0.67-1.56	0.928
CARKD.26251.AP	0.98	0.64-1.5	0.928
ING1.26266.AP	1	0.65-1.52	0.982
ING1.26267.AP	1.16	0.76-1.78	0.489
ING1.26268.AP	0.74	0.48-1.14	0.176
ARHGEF7.26278.AP	0.88	0.54-1.42	0.591
ARHGEF7.26279.AP	0.6	0.36-0.99	0.047
ARHGEF7.26280.AP	1.25	0.77-2.03	0.359
MCF2L.26314.AP	1.28	0.84-1.97	0.254
MCF2L.26316.AP	1.32	0.86-2.03	0.211
MCF2L.26317.AP	0.59	0.37-0.93	0.023
MCF2L.26318.AP	1.99	1.24-3.2	0.004
MCF2L.26320.AP	1.19	0.78-1.83	0.421
MCF2L.26321.AP	0.89	0.58-1.36	0.601
CUL4A.26365.AP	0.68	0.44-1.06	0.09
CUL4A.26366.AP	0.97	0.63-1.49	0.877
CUL4A.26367.AP	1.08	0.7-1.67	0.725
TFDP1.26384.AP	1.44	0.93-2.23	0.102
TFDP1.26385.AP	0.83	0.54-1.28	0.402
TFDP1.26386.AP	0.94	0.61-1.44	0.772
GAS6.26395.AP	1.06	0.69-1.61	0.796
GAS6.26396.AP	0.71	0.46-1.09	0.115
GAS6.26397.AP	0.85	0.55-1.3	0.451
GAS6.26398.AP	1.19	0.78-1.82	0.418
CCNB1IP1.26414.AP	1.09	0.7-1.68	0.706
CCNB1IP1.26415.AP	1.01	0.65-1.55	0.98
OSGEP.26440.AP	1.04	0.68-1.59	0.863
OSGEP.26441.AP	0.96	0.63-1.47	0.863
NDRG2.26483.AP	1.24	0.81-1.9	0.318
NDRG2.26484.AP	0.95	0.62-1.45	0.82
NDRG2.26485.AP	1.28	0.84-1.97	0.252
NDRG2.26486.AP	0.99	0.65-1.51	0.953
ZNF219.26526.AP	1.44	0.92-2.23	0.108
ZNF219.26527.AP	0.72	0.46-1.12	0.14
ZNF219.26528.AP	0.85	0.55-1.3	0.449
HNRNPC.26531.AP	1.02	0.67-1.57	0.918
HNRNPC.26533.AP	0.98	0.64-1.5	0.918
SLC7A7.26619.AP	0.98	0.64-1.5	0.929
SLC7A7.26621.AP	1.02	0.67-1.56	0.929
AJUBA.26681.AP	1.11	0.72-1.7	0.638
AJUBA.26682.AP	0.9	0.59-1.38	0.638
ACIN1.26701.AP	0.94	0.62-1.44	0.787
ACIN1.26702.AP	1.06	0.69-1.62	0.787
SLC7A8.26710.AP	1.24	0.81-1.89	0.331
SLC7A8.26711.AP	1.03	0.67-1.59	0.877
SLC7A8.26712.AP	0.8	0.52-1.23	0.315
HOMEZ.26723.AP	1.03	0.68-1.58	0.879
HOMEZ.26724.AP	0.97	0.63-1.48	0.879
SLC22A17.26733.AP	0.54	0.34-0.85	0.008
SLC22A17.26734.AP	1.87	1.18-2.96	0.008
NGDN.26754.AP	1.02	0.67-1.56	0.921
NGDN.26755.AP	0.98	0.64-1.49	0.921
DHRS4L2.26795.AP	0.89	0.58-1.36	0.581
DHRS4L2.26796.AP	1.13	0.74-1.72	0.581
NRL.26808.AP	1.01	0.66-1.55	0.951
NRL.26809.AP	0.68	0.44-1.05	0.08
NRL.26810.AP	1.1	0.72-1.67	0.669
DCAF11.26830.AP	2.06	1.27-3.36	0.003
DCAF11.26831.AP	0.48	0.3-0.79	0.003
FITM1.26849.AP	0.69	0.44-1.08	0.103
FITM1.26850.AP	1.45	0.93-2.26	0.103
TM9SF1.26891.AP	1.28	0.83-1.96	0.265
TM9SF1.26892.AP	0.78	0.51-1.2	0.265
GMPR2.26912.AP	1.42	0.92-2.19	0.112
GMPR2.26913.AP	0.7	0.46-1.08	0.112
CIDEB.26957.AP	0.95	0.62-1.44	0.798
CIDEB.26958.AP	1.06	0.69-1.61	0.798
LTB4R.26963.AP	0.74	0.48-1.14	0.169
LTB4R.26964.AP	1.35	0.88-2.08	0.169
NFATC4.26982.AP	0.98	0.64-1.51	0.944
NFATC4.26983.AP	1.4	0.9-2.18	0.131
NFATC4.26986.AP	0.93	0.61-1.43	0.747
CBLN3.26997.AP	1.29	0.84-1.98	0.249
CBLN3.26998.AP	0.78	0.51-1.19	0.249
KHNYN.27000.AP	0.87	0.54-1.38	0.545
KHNYN.27001.AP	1.15	0.72-1.84	0.545
SDR39U1.27004.AP	0.93	0.61-1.41	0.719
SDR39U1.27005.AP	0.98	0.64-1.5	0.924
STXBP6.27027.AP	1.36	0.88-2.12	0.167
STXBP6.27028.AP	0.73	0.47-1.14	0.167
ARHGAP5.27127.AP	0.87	0.55-1.38	0.565
ARHGAP5.27128.AP	1.14	0.72-1.81	0.565
SNX6.27155.AP	1.04	0.67-1.6	0.859
SNX6.27156.AP	0.96	0.62-1.48	0.859
CFL2.27165.AP	1.28	0.84-1.97	0.253
CFL2.27166.AP	1.05	0.69-1.6	0.817
BAZ1A.27172.AP	0.86	0.56-1.32	0.487
BAZ1A.27173.AP	1.16	0.76-1.78	0.487
FAM177A1.27182.AP	0.97	0.63-1.48	0.883
FAM177A1.27183.AP	1.03	0.68-1.58	0.883
KIAA0391.27213.AP	1.3	0.83-2.02	0.25
KIAA0391.27214.AP	0.77	0.49-1.2	0.25
PSMA6.27219.AP	1.12	0.73-1.72	0.61
PSMA6.27220.AP	0.89	0.58-1.37	0.61
NFKBIA.27234.AP	1.06	0.69-1.63	0.774
NFKBIA.27235.AP	0.94	0.61-1.44	0.774
NKX21.27284.AP	0.76	0.49-1.17	0.209
NKX21.27285.AP	1.17	0.76-1.79	0.477
NKX21.27286.AP	1	0.65-1.52	0.986
SEC23A.27345.AP	0.85	0.55-1.3	0.444
SEC23A.27346.AP	1.18	0.77-1.81	0.444
CTAGE5.27371.AP	1.1	0.72-1.68	0.657
CTAGE5.27372.AP	0.58	0.37-0.91	0.019
CTAGE5.27373.AP	0.88	0.58-1.35	0.566
CTAGE5.27374.AP	0.95	0.62-1.45	0.812
KLHL28.27388.AP	0.79	0.5-1.24	0.298
KLHL28.27389.AP	1.27	0.81-2	0.298
NEMF.27444.AP	1.17	0.75-1.83	0.478
NEMF.27445.AP	0.85	0.55-1.33	0.478
FBXO34.27621.AP	1.73	1.08-2.78	0.024
FBXO34.27622.AP	0.58	0.36-0.93	0.024
KTN1.27626.AP	1.6	1.01-2.53	0.043
KTN1.27628.AP	0.63	0.4-1	0.048
ARID4A.27695.AP	1.44	0.89-2.33	0.134
ARID4A.27696.AP	0.69	0.43-1.12	0.134
KIAA0586.27712.AP	1.03	0.64-1.64	0.908
KIAA0586.27713.AP	0.98	0.61-1.56	0.925
L3HYPDH.27738.AP	1.64	1.05-2.55	0.03
L3HYPDH.27739.AP	0.61	0.39-0.95	0.03
PRKCH.27798.AP	1.08	0.7-1.64	0.735
PRKCH.27799.AP	0.93	0.61-1.42	0.735
WDR89.27823.AP	1.12	0.69-1.84	0.642
WDR89.27824.AP	0.89	0.54-1.45	0.642
SYNE2.27829.AP	1.14	0.74-1.74	0.563
SYNE2.27832.AP	0.95	0.62-1.45	0.805
SYNE2.27834.AP	0.78	0.51-1.2	0.261
ZBTB25.27879.AP	0.84	0.55-1.28	0.418
ZBTB25.27880.AP	1.19	0.78-1.82	0.418
PLEKHG3.27901.AP	1.18	0.77-1.81	0.44
PLEKHG3.27902.AP	0.85	0.55-1.29	0.44
FNTB.27914.AP	0.77	0.5-1.18	0.226
FNTB.27915.AP	1.3	0.85-2	0.226
RAB15.27920.AP	1.12	0.73-1.74	0.597
RAB15.27921.AP	0.84	0.54-1.3	0.426
FUT8.28010.AP	1.15	0.75-1.76	0.517
FUT8.28012.AP	0.87	0.57-1.33	0.517
EIF2S1.28055.AP	0.75	0.48-1.15	0.188
EIF2S1.28056.AP	1.34	0.87-2.06	0.188
DCAF5.28119.AP	0.77	0.5-1.2	0.252
DCAF5.28120.AP	1.29	0.83-2	0.252
EXD2.28128.AP	0.87	0.55-1.38	0.563
EXD2.28129.AP	1.14	0.72-1.81	0.563
PSEN1.28260.AP	1.19	0.78-1.83	0.415
PSEN1.28261.AP	0.84	0.55-1.29	0.422
PSEN1.28263.AP	0.86	0.56-1.31	0.473
NUMB.28285.AP	1.58	1.01-2.46	0.044
NUMB.28287.AP	0.63	0.41-0.99	0.044
ACOT2.28299.AP	1.07	0.7-1.63	0.767
ACOT2.28300.AP	0.94	0.61-1.43	0.767
ELMSAN1.28310.AP	0.87	0.54-1.38	0.543
ELMSAN1.28311.AP	1.16	0.73-1.84	0.543
ZNF410.28319.AP	1.81	1.14-2.87	0.012
ZNF410.28321.AP	1.01	0.66-1.54	0.957
ZNF410.28322.AP	0.54	0.34-0.86	0.01
COQ6.28338.AP	0.8	0.52-1.23	0.32
COQ6.28339.AP	0.88	0.57-1.34	0.543
COQ6.28340.AP	1.35	0.88-2.08	0.172
CCDC176.28357.AP	0.76	0.5-1.17	0.22
CCDC176.28358.AP	1.32	0.86-2.02	0.21
ALDH6A1.28366.AP	1.09	0.71-1.66	0.693
ALDH6A1.28367.AP	0.92	0.6-1.4	0.693
ACYP1.28473.AP	1.15	0.75-1.75	0.53
ACYP1.28474.AP	0.87	0.57-1.34	0.53
FOS.28489.AP	1.03	0.67-1.58	0.892
FOS.28490.AP	0.97	0.63-1.49	0.892
JDP2.28500.AP	0.72	0.45-1.15	0.166
JDP2.28501.AP	1.39	0.87-2.21	0.164
JDP2.28502.AP	1.2	0.76-1.9	0.432
JDP2.28503.AP	1.65	1.01-2.68	0.045
FLVCR2.28505.AP	1.01	0.65-1.56	0.966
FLVCR2.28507.AP	0.9	0.58-1.39	0.64
GPATCH2L.28538.AP	1.5	0.95-2.37	0.085
GPATCH2L.28539.AP	0.67	0.42-1.06	0.085
ANGEL1.28557.AP	0.85	0.55-1.29	0.437
ANGEL1.28558.AP	1.18	0.77-1.81	0.437
GSTZ1.28582.AP	1.04	0.68-1.59	0.843
GSTZ1.28584.AP	1	0.65-1.52	0.985
DIO2.28647.AP	1.47	0.92-2.34	0.108
DIO2.28649.AP	0.68	0.43-1.09	0.108
TSHR.28659.AP	0.8	0.52-1.22	0.295
TSHR.28660.AP	1.26	0.82-1.93	0.295
GTF2A1.28669.AP	1.06	0.69-1.63	0.782
GTF2A1.28670.AP	0.94	0.61-1.45	0.782
ZC3H14.28708.AP	0.94	0.61-1.45	0.783
ZC3H14.28709.AP	0.92	0.6-1.42	0.719
CALM1.28818.AP	0.97	0.63-1.47	0.873
CALM1.28819.AP	1.04	0.68-1.58	0.873
C14orf159.28835.AP	1.35	0.88-2.07	0.175
C14orf159.28836.AP	1.37	0.88-2.12	0.163
C14orf159.28839.AP	0.66	0.42-1.03	0.068
FBLN5.28887.AP	1.11	0.72-1.71	0.644
FBLN5.28888.AP	0.9	0.58-1.39	0.644
NDUFB1.28985.AP	0.63	0.4-0.98	0.038
NDUFB1.28986.AP	1.6	1.03-2.49	0.038
IFI27.29072.AP	0.89	0.58-1.37	0.59
IFI27.29073.AP	1.13	0.73-1.73	0.59
CCDC85C.29221.AP	1.29	0.84-1.98	0.248
CCDC85C.29222.AP	0.78	0.51-1.19	0.251
CCDC85C.29223.AP	1.09	0.72-1.67	0.684
EVL.29239.AP	0.89	0.58-1.37	0.602
EVL.29240.AP	0.51	0.32-0.81	0.005
EVL.29241.AP	1.04	0.68-1.59	0.859
SLC25A29.29249.AP	1.66	1.07-2.57	0.024
SLC25A29.29250.AP	0.6	0.39-0.94	0.024
WARS.29272.AP	1.04	0.68-1.58	0.865
WARS.29273.AP	0.96	0.63-1.47	0.865
PPP2R5C.29313.AP	1.05	0.69-1.61	0.805
PPP2R5C.29314.AP	0.95	0.62-1.45	0.805
HSP90AA1.29328.AP	0.85	0.56-1.3	0.455
HSP90AA1.29330.AP	1.18	0.77-1.8	0.455
MOK.29358.AP	0.94	0.61-1.44	0.776
MOK.29361.AP	0.97	0.64-1.49	0.905
MOK.29362.AP	0.72	0.47-1.11	0.139
EIF5.29441.AP	1.01	0.66-1.56	0.957
EIF5.29442.AP	0.99	0.64-1.52	0.957
BAG5.29456.AP	1.67	1.04-2.66	0.033
BAG5.29457.AP	0.6	0.38-0.96	0.033
XRCC3.29493.AP	0.95	0.62-1.47	0.821
XRCC3.29494.AP	1.05	0.68-1.62	0.821
ADSSL1.29549.AP	1.09	0.71-1.66	0.689
ADSSL1.29550.AP	0.91	0.6-1.39	0.66
AKT1.29558.AP	0.86	0.56-1.31	0.484
AKT1.29559.AP	1.08	0.71-1.65	0.729
AKT1.29560.AP	0.71	0.46-1.1	0.122
C14orf79.29585.AP	1.13	0.74-1.73	0.575
C14orf79.29587.AP	0.89	0.58-1.35	0.575
BRF1.29605.AP	1.23	0.8-1.89	0.337
BRF1.29606.AP	0.91	0.6-1.39	0.674
BRF1.29607.AP	0.93	0.61-1.42	0.743
BRF1.29608.AP	0.92	0.6-1.41	0.709
PACS2.29630.AP	1.22	0.8-1.88	0.357
PACS2.29631.AP	0.83	0.54-1.28	0.407
PACS2.29632.AP	0.89	0.58-1.37	0.604
PACS2.29633.AP	0.84	0.55-1.29	0.42
CRIP2.29648.AP	0.75	0.49-1.16	0.191
CRIP2.29649.AP	1.33	0.87-2.06	0.191
C14orf80.29657.AP	1.2	0.78-1.84	0.404
C14orf80.29659.AP	0.65	0.42-1.01	0.056
C14orf80.29660.AP	1.25	0.82-1.91	0.304
CYFIP1.29674.AP	1.13	0.74-1.73	0.574
CYFIP1.29675.AP	0.89	0.58-1.35	0.574
NIPA1.29686.AP	0.75	0.49-1.15	0.191
NIPA1.29687.AP	1.22	0.8-1.87	0.356
NIPA1.29688.AP	0.88	0.57-1.34	0.542
SNRPN.29698.AP	1.14	0.75-1.75	0.534
SNRPN.29700.AP	0.96	0.63-1.47	0.862
GOLGA8A.29880.AP	1.05	0.69-1.61	0.816
GOLGA8A.29883.AP	0.95	0.62-1.46	0.816
GOLGA8B.29887.AP	1.04	0.68-1.59	0.862
GOLGA8B.29888.AP	1.21	0.79-1.84	0.387
GOLGA8B.29889.AP	0.66	0.43-1.02	0.061
MEIS2.29905.AP	1.6	1-2.55	0.048
MEIS2.29906.AP	1.06	0.67-1.66	0.811
MEIS2.29907.AP	0.95	0.61-1.49	0.833
MEIS2.29908.AP	1.06	0.68-1.66	0.803
SRP14.29937.AP	1.07	0.7-1.64	0.763
SRP14.29938.AP	0.94	0.61-1.44	0.763
BMF.29942.AP	1.09	0.7-1.69	0.716
BMF.29943.AP	0.97	0.62-1.51	0.882
BMF.29945.AP	0.99	0.63-1.54	0.963
PAK6.29956.AP	1.8	1.12-2.9	0.016
PAK6.29958.AP	0.56	0.35-0.91	0.018
BAHD1.29979.AP	1.2	0.75-1.91	0.443
BAHD1.29981.AP	0.83	0.52-1.33	0.443
GCHFR.30029.AP	1.31	0.85-2.01	0.215
GCHFR.30030.AP	0.75	0.49-1.16	0.194
GCHFR.30031.AP	0.81	0.53-1.24	0.33
SPINT1.30054.AP	1.26	0.82-1.94	0.287
SPINT1.30055.AP	0.79	0.52-1.22	0.287
PLA2G4B.30115.AP	1.26	0.82-1.95	0.297
PLA2G4B.30116.AP	0.79	0.51-1.23	0.297
TMEM87A.30132.AP	0.88	0.57-1.34	0.545
TMEM87A.30133.AP	1.14	0.74-1.75	0.545
CAPN3.30146.AP	0.95	0.62-1.45	0.81
CAPN3.30147.AP	0.91	0.59-1.39	0.658
CAPN3.30148.AP	1.09	0.71-1.66	0.702
CAPN3.30149.AP	0.89	0.59-1.37	0.606
TMEM62.30209.AP	0.89	0.57-1.4	0.624
TMEM62.30210.AP	1.12	0.72-1.75	0.624
TP53BP1.30257.AP	1.17	0.72-1.91	0.515
TP53BP1.30258.AP	0.85	0.52-1.38	0.515
HYPK.30317.AP	0.85	0.56-1.31	0.473
HYPK.30319.AP	1.17	0.76-1.8	0.473
TRIM69.30362.AP	1.13	0.74-1.72	0.576
TRIM69.30364.AP	0.89	0.58-1.35	0.576
[truncated: 4,121 more rows]

## Sheet: AT
characteristics	Hazard.Ratio	CI95	P.Value
C1orf159.10.AT	0.93	0.61-1.42	0.726
C1orf159.11.AT	1.08	0.71-1.65	0.726
SDF4.38.AT	1.19	0.78-1.83	0.411
SDF4.39.AT	0.84	0.55-1.28	0.411
CCNL2.155.AT	0.9	0.59-1.37	0.619
CCNL2.157.AT	1.11	0.73-1.7	0.619
MRPL20.165.AT	0.89	0.58-1.37	0.603
MRPL20.166.AT	1.12	0.73-1.71	0.603
ATAD3B.172.AT	1.06	0.7-1.63	0.774
ATAD3B.173.AT	0.94	0.62-1.44	0.774
SSU72.179.AT	1.17	0.77-1.79	0.466
SSU72.180.AT	0.85	0.56-1.31	0.466
SLC35E2.222.AT	0.74	0.49-1.14	0.178
SLC35E2.223.AT	1.34	0.87-2.06	0.178
C1orf86.246.AT	1.12	0.73-1.71	0.607
C1orf86.247.AT	0.89	0.59-1.37	0.607
MORN1.252.AT	1.13	0.74-1.72	0.586
MORN1.253.AT	0.87	0.57-1.32	0.509
MORN1.254.AT	1.13	0.74-1.72	0.58
PLCH2.272.AT	0.75	0.49-1.15	0.189
PLCH2.273.AT	1.33	0.87-2.04	0.189
SMIM1.337.AT	1.15	0.75-1.76	0.524
SMIM1.338.AT	0.87	0.57-1.33	0.524
CEP104.339.AT	0.62	0.4-0.96	0.032
CEP104.340.AT	1.62	1.04-2.52	0.032
AJAP1.352.AT	1.33	0.85-2.08	0.215
AJAP1.353.AT	0.75	0.48-1.18	0.215
ACOT7.392.AT	0.85	0.55-1.3	0.452
ACOT7.393.AT	1.18	0.77-1.81	0.452
HES2.400.AT	1.29	0.84-1.99	0.246
HES2.401.AT	0.77	0.5-1.19	0.246
THAP3.486.AT	1.14	0.74-1.75	0.546
THAP3.487.AT	0.88	0.57-1.34	0.546
CAMTA1.501.AT	1.2	0.78-1.85	0.405
CAMTA1.502.AT	1.14	0.75-1.75	0.535
CAMTA1.503.AT	0.75	0.48-1.16	0.192
PER3.513.AT	1.23	0.8-1.88	0.339
PER3.514.AT	0.81	0.53-1.24	0.339
ERRFI1.531.AT	0.78	0.51-1.19	0.249
ERRFI1.532.AT	1.29	0.84-1.98	0.249
TMEM201.564.AT	1.2	0.78-1.83	0.41
TMEM201.565.AT	0.84	0.55-1.28	0.41
NMNAT1.589.AT	1.15	0.76-1.76	0.506
NMNAT1.590.AT	0.87	0.57-1.32	0.506
UBE4B.593.AT	0.97	0.63-1.49	0.884
UBE4B.594.AT	1.03	0.67-1.58	0.884
KIF1B.601.AT	0.77	0.5-1.18	0.225
KIF1B.602.AT	1.31	0.85-2.01	0.225
APITD1.613.AT	0.83	0.54-1.27	0.385
APITD1.614.AT	1.21	0.79-1.85	0.385
DFFA.616.AT	1.01	0.66-1.54	0.979
DFFA.617.AT	0.99	0.65-1.52	0.979
CASZ1.621.AT	1.43	0.92-2.22	0.107
CASZ1.622.AT	0.7	0.45-1.08	0.107
UBIAD1.650.AT	0.91	0.6-1.4	0.671
UBIAD1.651.AT	1.1	0.72-1.68	0.671
CLCN6.686.AT	0.99	0.65-1.51	0.955
CLCN6.687.AT	1.36	0.88-2.1	0.171
CLCN6.688.AT	0.91	0.59-1.39	0.65
KIAA2013.693.AT	0.94	0.61-1.43	0.757
KIAA2013.694.AT	1.07	0.7-1.63	0.757
PRDM2.721.AT	1.19	0.78-1.82	0.422
PRDM2.722.AT	0.84	0.55-1.29	0.422
KAZN.733.AT	0.94	0.62-1.44	0.78
KAZN.734.AT	1.06	0.7-1.62	0.78
FHAD1.747.AT	0.71	0.46-1.09	0.114
FHAD1.749.AT	1.33	0.87-2.04	0.191
DNAJC16.763.AT	0.93	0.6-1.42	0.731
DNAJC16.764.AT	1.09	0.71-1.67	0.705
DNAJC16.765.AT	1.18	0.77-1.82	0.439
FBLIM1.772.AT	0.74	0.48-1.13	0.163
FBLIM1.773.AT	1.36	0.88-2.08	0.163
PADI4.851.AT	0.81	0.52-1.25	0.334
PADI4.852.AT	1.24	0.8-1.91	0.334
ARHGEF10L.859.AT	0.9	0.59-1.38	0.624
ARHGEF10L.861.AT	1.21	0.79-1.85	0.39
UBR4.878.AT	1.12	0.73-1.72	0.589
UBR4.879.AT	0.89	0.58-1.36	0.589
VWA5B1.923.AT	1.03	0.68-1.58	0.877
VWA5B1.924.AT	0.59	0.38-0.92	0.022
HP1BP3.939.AT	1.24	0.81-1.9	0.324
HP1BP3.940.AT	0.81	0.53-1.24	0.324
USP48.996.AT	1.51	0.97-2.35	0.068
USP48.997.AT	0.66	0.42-1.03	0.068
CDC42.1003.AT	0.69	0.44-1.09	0.113
CDC42.1004.AT	1.44	0.92-2.26	0.113
TCEA3.1060.AT	0.84	0.55-1.29	0.429
TCEA3.1061.AT	1.19	0.77-1.83	0.429
IFNLR1.1093.AT	1.4	0.91-2.16	0.127
IFNLR1.1094.AT	0.96	0.63-1.47	0.856
GRHL3.1099.AT	0.91	0.59-1.39	0.66
GRHL3.1100.AT	1.1	0.72-1.69	0.66
NIPAL3.1109.AT	1	0.65-1.52	0.992
NIPAL3.1110.AT	0.95	0.62-1.45	0.805
NIPAL3.1111.AT	1.06	0.69-1.62	0.784
AUNIP.1219.AT	1.06	0.7-1.62	0.78
AUNIP.1220.AT	0.94	0.62-1.44	0.78
STMN1.1225.AT	1.29	0.83-1.99	0.258
STMN1.1226.AT	0.78	0.5-1.2	0.258
UBXN11.1249.AT	1.04	0.68-1.6	0.855
UBXN11.1250.AT	0.96	0.63-1.47	0.855
DHDDS.1272.AT	1.3	0.85-2	0.221
DHDDS.1273.AT	0.78	0.51-1.2	0.258
DHDDS.1274.AT	1.28	0.84-1.96	0.255
SLC9A1.1312.AT	0.75	0.49-1.15	0.19
SLC9A1.1313.AT	1.33	0.87-2.05	0.19
FAM76A.1340.AT	1.18	0.77-1.81	0.445
FAM76A.1341.AT	0.85	0.55-1.3	0.445
SMPDL3B.1360.AT	0.75	0.49-1.15	0.188
SMPDL3B.1361.AT	1.34	0.87-2.06	0.188
EYA3.1366.AT	0.88	0.57-1.34	0.537
EYA3.1367.AT	1.14	0.75-1.75	0.537
ATPIF1.1378.AT	1.23	0.79-1.9	0.36
ATPIF1.1379.AT	0.82	0.53-1.26	0.36
TINAGL1.1473.AT	1.59	1.03-2.47	0.038
TINAGL1.1474.AT	0.63	0.41-0.97	0.038
PEF1.1487.AT	1.4	0.91-2.16	0.129
PEF1.1488.AT	0.72	0.46-1.1	0.129
TMEM39B.1543.AT	1.21	0.79-1.85	0.382
TMEM39B.1545.AT	0.83	0.54-1.27	0.382
CCDC28B.1560.AT	1.82	1.15-2.86	0.01
CCDC28B.1561.AT	0.55	0.35-0.87	0.01
TMEM234.1567.AT	0.96	0.63-1.46	0.839
TMEM234.1568.AT	1.04	0.68-1.6	0.839
ZBTB8OS.1610.AT	1.45	0.93-2.24	0.099
ZBTB8OS.1611.AT	0.69	0.45-1.07	0.099
S100PBP.1635.AT	1.15	0.75-1.76	0.526
S100PBP.1636.AT	0.87	0.57-1.33	0.526
FNDC5.1641.AT	0.93	0.61-1.42	0.742
FNDC5.1642.AT	1.07	0.7-1.64	0.742
AK2.1649.AT	0.95	0.62-1.45	0.811
AK2.1650.AT	0.76	0.5-1.17	0.218
AK2.1651.AT	1.22	0.8-1.88	0.352
ADC.1659.AT	1.32	0.86-2.04	0.204
ADC.1660.AT	0.76	0.49-1.16	0.204
PHC2.1674.AT	0.81	0.53-1.26	0.353
PHC2.1675.AT	1.23	0.8-1.9	0.353
ZSCAN20.1678.AT	0.91	0.59-1.38	0.646
ZSCAN20.1679.AT	1.1	0.72-1.69	0.646
CSMD2.1687.AT	1.5	0.97-2.33	0.067
CSMD2.1688.AT	0.77	0.5-1.18	0.236
CSMD2.1689.AT	0.61	0.39-0.95	0.03
SMIM12.1699.AT	1	0.65-1.53	1
SMIM12.1700.AT	1	0.65-1.53	1
ZMYM6.1710.AT	0.98	0.64-1.51	0.937
ZMYM6.1711.AT	1.22	0.79-1.87	0.367
ZMYM6.1712.AT	1	0.65-1.52	0.994
CLSPN.1730.AT	1.21	0.79-1.87	0.382
CLSPN.1731.AT	0.82	0.54-1.27	0.382
AGO3.1739.AT	0.88	0.58-1.35	0.564
AGO3.1740.AT	1.05	0.69-1.6	0.818
AGO3.1741.AT	0.91	0.6-1.4	0.679
SH3D21.1765.AT	0.98	0.64-1.5	0.924
SH3D21.1766.AT	1.02	0.67-1.57	0.924
OSCP1.1777.AT	1.13	0.74-1.72	0.577
OSCP1.1778.AT	0.89	0.58-1.35	0.577
GRIK3.1790.AT	0.86	0.56-1.32	0.49
GRIK3.1791.AT	1.16	0.76-1.77	0.49
EPHA10.1825.AT	1	0.65-1.52	0.996
EPHA10.1826.AT	1	0.66-1.53	0.996
INPP5B.1848.AT	1.13	0.74-1.72	0.576
INPP5B.1849.AT	0.89	0.58-1.35	0.576
GJA9.1857.AT	1.01	0.65-1.56	0.968
GJA9.1858.AT	0.99	0.64-1.54	0.968
MACF1.1877.AT	1.39	0.9-2.13	0.136
MACF1.1879.AT	0.67	0.43-1.04	0.072
PPIE.1900.AT	0.9	0.58-1.4	0.654
PPIE.1901.AT	1.39	0.9-2.14	0.134
PPIE.1902.AT	0.72	0.46-1.1	0.13
BMP8B.1911.AT	0.95	0.62-1.45	0.809
BMP8B.1912.AT	1.05	0.69-1.61	0.809
TRIT1.1913.AT	0.76	0.5-1.17	0.21
TRIT1.1914.AT	1.31	0.86-2.01	0.21
MYCL.1975.AT	1.19	0.77-1.82	0.433
MYCL.1976.AT	0.84	0.55-1.29	0.433
ZNF684.2008.AT	1.82	1.15-2.88	0.011
ZNF684.2009.AT	0.55	0.35-0.87	0.011
CTPS1.2028.AT	1.16	0.76-1.78	0.483
CTPS1.2029.AT	0.86	0.56-1.31	0.483
PPCS.2073.AT	1.82	1.15-2.89	0.011
PPCS.2074.AT	0.55	0.35-0.87	0.011
PPIH.2100.AT	0.97	0.64-1.49	0.898
PPIH.2101.AT	1.03	0.67-1.57	0.898
C1orf50.2109.AT	1.43	0.93-2.21	0.103
C1orf50.2110.AT	0.66	0.43-1.02	0.062
SLC2A1.2138.AT	1.02	0.67-1.57	0.92
SLC2A1.2140.AT	1.01	0.66-1.54	0.97
TIE1.2158.AT	1.54	0.99-2.39	0.056
TIE1.2159.AT	0.63	0.41-0.98	0.042
SZT2.2175.AT	1.08	0.71-1.65	0.718
SZT2.2176.AT	1.16	0.76-1.77	0.505
SZT2.2177.AT	0.74	0.48-1.14	0.174
HYI.2181.AT	1	0.66-1.53	0.992
HYI.2182.AT	1	0.65-1.52	0.992
ST3GAL3.2195.AT	0.82	0.53-1.27	0.374
ST3GAL3.2197.AT	1.22	0.79-1.88	0.374
SLC6A9.2536.AT	1.12	0.73-1.71	0.605
SLC6A9.2538.AT	0.89	0.58-1.37	0.605
RNF220.2557.AT	0.74	0.48-1.14	0.174
RNF220.2558.AT	1.35	0.88-2.08	0.174
TMEM53.2561.AT	1.14	0.75-1.74	0.542
TMEM53.2562.AT	0.88	0.57-1.34	0.542
PTCH2.2586.AT	1.24	0.81-1.9	0.316
PTCH2.2587.AT	0.8	0.53-1.23	0.316
EIF2B3.2588.AT	1.6	1.03-2.49	0.038
EIF2B3.2589.AT	0.62	0.4-0.97	0.038
CCDC163P.2685.AT	1.08	0.71-1.66	0.715
CCDC163P.2686.AT	0.92	0.6-1.41	0.715
AKR1A1.2695.AT	1.35	0.87-2.08	0.178
AKR1A1.2696.AT	0.74	0.48-1.15	0.178
IPP.2771.AT	1.17	0.77-1.8	0.462
IPP.2772.AT	0.85	0.56-1.3	0.462
MKNK1.2802.AT	0.84	0.55-1.3	0.439
MKNK1.2804.AT	0.81	0.53-1.25	0.346
MKNK1.2806.AT	1	0.65-1.53	0.995
EFCAB14.2823.AT	1.3	0.85-2	0.23
EFCAB14.2824.AT	0.77	0.5-1.18	0.23
CYP4B1.2831.AT	0.73	0.47-1.13	0.152
CYP4B1.2832.AT	1.38	0.89-2.13	0.152
CMPK1.2905.AT	0.82	0.52-1.29	0.386
CMPK1.2906.AT	1.27	0.8-2.03	0.31
TTC39A.2950.AT	0.8	0.52-1.23	0.31
TTC39A.2951.AT	1.26	0.82-1.93	0.299
TTC39A.2952.AT	0.79	0.51-1.21	0.274
TXNDC12.2989.AT	0.99	0.65-1.5	0.947
TXNDC12.2990.AT	1.01	0.66-1.55	0.947
BTF3L4.2992.AT	1.04	0.68-1.58	0.871
BTF3L4.2993.AT	0.97	0.63-1.47	0.871
CC2D1B.3001.AT	0.84	0.55-1.29	0.428
CC2D1B.3002.AT	1.19	0.77-1.83	0.428
ECHDC2.3019.AT	1.19	0.78-1.82	0.422
ECHDC2.3020.AT	1.14	0.74-1.74	0.55
ECHDC2.3021.AT	0.97	0.63-1.49	0.891
ECHDC2.3022.AT	0.7	0.45-1.07	0.1
HSPB11.3097.AT	0.87	0.57-1.33	0.528
HSPB11.3098.AT	1.05	0.69-1.61	0.809
HSPB11.3099.AT	1.16	0.76-1.78	0.487
HSPB11.3100.AT	1.53	0.99-2.37	0.054
TMEM59.3112.AT	0.76	0.49-1.2	0.238
TMEM59.3113.AT	1.3	0.83-2.04	0.245
CYB5RL.3128.AT	0.76	0.5-1.17	0.217
CYB5RL.3129.AT	1.31	0.85-2.01	0.217
MRPL37.3137.AT	1.02	0.67-1.56	0.93
MRPL37.3138.AT	0.98	0.64-1.5	0.93
ACOT11.3145.AT	1.1	0.72-1.68	0.653
ACOT11.3146.AT	0.91	0.59-1.39	0.653
MROH7.3157.AT	1.27	0.83-1.95	0.266
MROH7.3158.AT	0.78	0.51-1.2	0.266
TTC22.3174.AT	1.11	0.72-1.69	0.642
TTC22.3175.AT	0.9	0.59-1.38	0.642
TM2D1.3230.AT	1.26	0.82-1.93	0.295
TM2D1.3232.AT	0.8	0.52-1.22	0.295
INADL.3237.AT	1.25	0.81-1.92	0.306
INADL.3238.AT	1.06	0.69-1.62	0.801
INADL.3239.AT	1.03	0.68-1.58	0.88
DOCK7.3253.AT	1.22	0.8-1.87	0.365
DOCK7.3254.AT	0.82	0.54-1.26	0.365
ROR1.3274.AT	1.27	0.82-1.97	0.291
ROR1.3275.AT	0.79	0.51-1.22	0.291
RAVER2.3278.AT	0.83	0.54-1.27	0.388
RAVER2.3279.AT	1.21	0.79-1.85	0.388
LEPR.3295.AT	0.82	0.54-1.26	0.365
LEPR.3297.AT	1.15	0.75-1.75	0.527
LEPR.3298.AT	0.69	0.44-1.07	0.097
WDR78.3327.AT	1.19	0.78-1.82	0.419
WDR78.3328.AT	1.31	0.85-2.01	0.222
WDR78.3329.AT	0.92	0.6-1.41	0.706
WDR78.3330.AT	0.86	0.56-1.32	0.494
MIER1.3335.AT	1.07	0.7-1.63	0.755
MIER1.3336.AT	0.93	0.61-1.43	0.755
SLC35D1.3346.AT	1.14	0.74-1.73	0.558
SLC35D1.3347.AT	0.88	0.58-1.35	0.558
WLS.3360.AT	1.24	0.81-1.91	0.32
WLS.3361.AT	1.1	0.72-1.68	0.67
WLS.3362.AT	0.75	0.49-1.15	0.19
HHLA3.3400.AT	1.13	0.74-1.72	0.582
HHLA3.3401.AT	0.89	0.58-1.36	0.582
PTGER3.3412.AT	1.05	0.69-1.61	0.812
PTGER3.3413.AT	1.3	0.85-1.99	0.233
PTGER3.3415.AT	0.98	0.64-1.5	0.939
PTGER3.3416.AT	1.13	0.74-1.72	0.578
LRRIQ3.3442.AT	1.71	1.03-2.84	0.039
LRRIQ3.3443.AT	0.59	0.35-0.97	0.039
FPGTTNNI3K.3455.AT	1.14	0.75-1.75	0.539
FPGTTNNI3K.3456.AT	0.99	0.65-1.52	0.974
FPGTTNNI3K.3457.AT	0.95	0.62-1.46	0.828
FPGTTNNI3K.3458.AT	1.08	0.71-1.64	0.73
SLC44A5.3480.AT	1.03	0.67-1.59	0.898
SLC44A5.3481.AT	0.97	0.63-1.5	0.898
ACADM.3483.AT	0.78	0.51-1.2	0.259
ACADM.3486.AT	1.28	0.83-1.96	0.259
RABGGTB.3512.AT	0.99	0.64-1.51	0.947
RABGGTB.3513.AT	1.01	0.66-1.55	0.947
PIGK.3517.AT	0.94	0.61-1.44	0.775
PIGK.3518.AT	1.06	0.69-1.63	0.775
USP33.3530.AT	1.38	0.89-2.12	0.148
USP33.3531.AT	0.73	0.47-1.12	0.148
NEXN.3537.AT	0.88	0.58-1.35	0.567
NEXN.3538.AT	1.13	0.74-1.73	0.567
FUBP1.3542.AT	1.34	0.87-2.06	0.183
FUBP1.3543.AT	0.75	0.49-1.15	0.183
IFI44.3554.AT	1.16	0.76-1.78	0.492
IFI44.3555.AT	0.86	0.56-1.32	0.492
PRKACB.3587.AT	1.1	0.72-1.67	0.671
PRKACB.3588.AT	0.91	0.6-1.39	0.671
MCOLN3.3645.AT	1.34	0.87-2.05	0.18
MCOLN3.3646.AT	0.75	0.49-1.14	0.18
ODF2L.3668.AT	0.95	0.62-1.45	0.824
ODF2L.3671.AT	1.05	0.69-1.6	0.824
HS2ST1.3691.AT	1.53	0.98-2.38	0.061
HS2ST1.3692.AT	0.7	0.45-1.08	0.104
HS2ST1.3693.AT	1.09	0.71-1.66	0.703
PKN2.3698.AT	0.97	0.63-1.48	0.876
PKN2.3699.AT	1.03	0.68-1.58	0.876
GBP2.3714.AT	0.81	0.53-1.24	0.336
GBP2.3715.AT	1.23	0.8-1.89	0.336
ZNF326.3728.AT	1.08	0.7-1.65	0.735
ZNF326.3729.AT	0.93	0.61-1.42	0.735
BTBD8.3753.AT	0.88	0.58-1.35	0.561
BTBD8.3754.AT	1.13	0.74-1.73	0.561
ARHGAP29.3806.AT	0.63	0.41-0.98	0.039
ARHGAP29.3808.AT	1.58	1.02-2.44	0.039
ABCD3.3810.AT	0.93	0.61-1.42	0.729
ABCD3.3811.AT	1.08	0.71-1.65	0.729
RWDD3.3826.AT	0.91	0.59-1.39	0.655
RWDD3.3827.AT	1.1	0.72-1.68	0.655
DPYD.3836.AT	1.18	0.77-1.8	0.453
DPYD.3837.AT	0.85	0.55-1.3	0.453
TRMT13.3866.AT	1.25	0.81-1.91	0.31
TRMT13.3868.AT	0.8	0.52-1.23	0.31
RTCA.3876.AT	0.73	0.48-1.13	0.157
RTCA.3877.AT	1.36	0.89-2.1	0.157
CDC14A.3882.AT	1.18	0.78-1.81	0.434
CDC14A.3883.AT	0.94	0.61-1.43	0.761
SLC30A7.3892.AT	1.01	0.66-1.55	0.947
SLC30A7.3893.AT	0.99	0.65-1.5	0.947
VAV3.3929.AT	0.98	0.64-1.5	0.909
VAV3.3931.AT	1.03	0.67-1.57	0.909
SLC25A24.3937.AT	1.35	0.86-2.1	0.188
SLC25A24.3938.AT	0.74	0.48-1.16	0.188
FAM102B.3940.AT	1.1	0.72-1.68	0.663
FAM102B.3941.AT	0.91	0.6-1.39	0.663
PRPF38B.3945.AT	0.76	0.5-1.17	0.209
PRPF38B.3946.AT	1.31	0.86-2.02	0.209
TAF13.3987.AT	0.85	0.55-1.3	0.443
TAF13.3988.AT	1.18	0.77-1.81	0.443
CYB561D1.4015.AT	1.23	0.81-1.89	0.333
CYB561D1.4016.AT	0.81	0.53-1.24	0.333
GSTM4.4050.AT	1.1	0.72-1.67	0.674
GSTM4.4051.AT	0.91	0.6-1.39	0.674
GSTM2.4057.AT	1.3	0.85-2	0.23
GSTM2.4058.AT	1.37	0.89-2.1	0.155
GSTM2.4059.AT	1.03	0.67-1.57	0.906
GSTM2.4060.AT	1.28	0.83-1.99	0.27
GSTM2.4061.AT	0.74	0.48-1.14	0.169
GSTM1.4064.AT	0.86	0.56-1.31	0.484
GSTM1.4065.AT	1.16	0.76-1.78	0.484
CSF1.4082.AT	0.91	0.6-1.39	0.668
CSF1.4084.AT	1.1	0.72-1.68	0.668
RBM15.4101.AT	0.92	0.6-1.41	0.707
RBM15.4102.AT	1.08	0.71-1.66	0.707
ADORA3.4174.AT	0.99	0.65-1.51	0.958
ADORA3.4175.AT	1.01	0.66-1.54	0.958
ST7L.4205.AT	1.15	0.75-1.77	0.524
ST7L.4207.AT	0.87	0.57-1.34	0.524
SLC16A1.4265.AT	0.88	0.57-1.35	0.557
SLC16A1.4266.AT	1.14	0.74-1.74	0.557
PHTF1.4277.AT	1.12	0.73-1.71	0.606
PHTF1.4278.AT	0.89	0.58-1.37	0.606
PTPN22.4286.AT	1.1	0.72-1.69	0.661
PTPN22.4288.AT	0.91	0.59-1.4	0.661
AP4B1.4304.AT	1.23	0.8-1.88	0.349
AP4B1.4305.AT	0.82	0.53-1.25	0.349
HIPK1.4315.AT	1.18	0.77-1.83	0.448
HIPK1.4316.AT	0.84	0.55-1.31	0.448
SLC22A15.4354.AT	0.76	0.49-1.16	0.199
SLC22A15.4355.AT	1.32	0.86-2.03	0.199
CD58.4360.AT	1.06	0.69-1.61	0.803
CD58.4361.AT	1.22	0.8-1.88	0.359
CD58.4362.AT	0.97	0.64-1.48	0.886
GDAP2.4377.AT	1.48	0.95-2.28	0.082
GDAP2.4378.AT	0.68	0.44-1.05	0.082
NOTCH2.4400.AT	0.95	0.62-1.45	0.808
NOTCH2.4401.AT	1.05	0.69-1.61	0.808
PDE4DIP.4410.AT	1.16	0.76-1.78	0.483
PDE4DIP.4411.AT	1.05	0.69-1.61	0.806
PDE4DIP.4412.AT	0.79	0.52-1.21	0.283
PDE4DIP.4413.AT	0.84	0.54-1.29	0.415
PDE4DIP.4417.AT	1.17	0.77-1.8	0.463
PDE4DIP.4418.AT	0.91	0.6-1.4	0.676
NOTCH2NL.4437.AT	0.8	0.52-1.22	0.294
NOTCH2NL.4438.AT	1.26	0.82-1.93	0.294
PIAS3.7290.AT	1.49	0.96-2.29	0.073
PIAS3.7291.AT	0.67	0.44-1.04	0.073
FMO5.7367.AT	0.83	0.54-1.28	0.41
FMO5.7368.AT	0.91	0.59-1.38	0.644
FMO5.7369.AT	1.34	0.87-2.07	0.181
ACP6.7383.AT	0.91	0.59-1.39	0.656
ACP6.7384.AT	1.1	0.72-1.68	0.656
HIST2H2BF.7398.AT	0.81	0.52-1.24	0.321
HIST2H2BF.7399.AT	0.6	0.38-0.93	0.024
HIST2H2BF.7400.AT	1.68	1.07-2.64	0.024
SV2A.7410.AT	1.2	0.79-1.84	0.396
SV2A.7411.AT	0.83	0.54-1.27	0.396
RPRD2.7469.AT	1.22	0.8-1.87	0.358
RPRD2.7470.AT	0.82	0.53-1.25	0.358
ADAMTSL4.7486.AT	0.72	0.47-1.12	0.143
ADAMTSL4.7487.AT	1.38	0.9-2.13	0.143
ENSA.7492.AT	0.68	0.44-1.05	0.083
ENSA.7493.AT	1.08	0.71-1.65	0.725
ENSA.7494.AT	0.88	0.58-1.35	0.557
ENSA.7495.AT	0.94	0.62-1.44	0.781
SETDB1.7519.AT	0.78	0.51-1.2	0.264
SETDB1.7520.AT	1.28	0.83-1.96	0.264
CERS2.7527.AT	1	0.65-1.54	0.996
CERS2.7528.AT	1	0.65-1.53	0.996
RFX5.7606.AT	1.01	0.66-1.54	0.964
RFX5.7607.AT	0.99	0.65-1.51	0.964
TDRKH.7660.AT	0.79	0.52-1.22	0.288
TDRKH.7661.AT	1.18	0.77-1.8	0.458
TDRKH.7662.AT	0.78	0.51-1.2	0.266
THEM4.7675.AT	1.14	0.75-1.74	0.546
THEM4.7676.AT	0.88	0.57-1.34	0.546
CHTOP.7746.AT	1.17	0.76-1.79	0.486
CHTOP.7747.AT	0.86	0.56-1.32	0.486
ILF2.7753.AT	0.94	0.61-1.46	0.79
ILF2.7754.AT	1.06	0.69-1.64	0.79
RPS27.7779.AT	0.94	0.59-1.49	0.787
RPS27.7780.AT	1.07	0.67-1.69	0.787
TPM3.7789.AT	1.45	0.94-2.25	0.094
TPM3.7790.AT	0.78	0.51-1.2	0.252
TPM3.7791.AT	1.15	0.75-1.76	0.523
C1orf43.7798.AT	0.93	0.61-1.43	0.754
C1orf43.7799.AT	1.07	0.7-1.64	0.754
UBAP2L.7812.AT	1.13	0.74-1.73	0.568
UBAP2L.7813.AT	1.11	0.72-1.69	0.638
UBAP2L.7814.AT	1.19	0.77-1.82	0.436
ATP8B2.7831.AT	0.99	0.65-1.52	0.977
ATP8B2.7832.AT	0.94	0.62-1.44	0.792
ATP8B2.7833.AT	1.35	0.87-2.08	0.177
PBXIP1.7843.AT	0.94	0.61-1.44	0.772
PBXIP1.7844.AT	1.06	0.7-1.63	0.772
FLAD1.7863.AT	0.75	0.49-1.16	0.192
FLAD1.7864.AT	0.91	0.59-1.39	0.649
FLAD1.7865.AT	1.09	0.71-1.67	0.687
DCST1.7885.AT	1.32	0.85-2.03	0.213
DCST1.7886.AT	0.76	0.49-1.17	0.213
ADAM15.7892.AT	1.12	0.73-1.73	0.592
ADAM15.7893.AT	0.89	0.58-1.37	0.592
TRIM46.7951.AT	0.83	0.54-1.28	0.399
TRIM46.7952.AT	0.68	0.44-1.07	0.093
TRIM46.7953.AT	1.05	0.69-1.61	0.817
MSTO1.8089.AT	0.89	0.58-1.35	0.575
MSTO1.8090.AT	1.13	0.74-1.73	0.575
DAP3.8118.AT	1.02	0.67-1.56	0.926
DAP3.8119.AT	0.98	0.64-1.5	0.926
GON4L.8126.AT	0.89	0.58-1.37	0.603
GON4L.8127.AT	1.12	0.73-1.71	0.603
LMNA.8178.AT	1.29	0.83-1.98	0.256
LMNA.8179.AT	0.78	0.5-1.2	0.256
PMF1.8194.AT	0.72	0.47-1.11	0.138
PMF1.8195.AT	1.39	0.9-2.14	0.138
C1orf85.8221.AT	1.36	0.88-2.11	0.169
C1orf85.8222.AT	0.74	0.47-1.14	0.169
APOA1BP.8286.AT	0.64	0.41-1	0.049
APOA1BP.8287.AT	1.56	1-2.43	0.049
ETV3.8340.AT	1.47	0.94-2.29	0.088
ETV3.8341.AT	0.68	0.44-1.06	0.088
PYHIN1.8389.AT	1.1	0.72-1.69	0.65
PYHIN1.8390.AT	0.91	0.59-1.39	0.65
DCAF8.8439.AT	1.12	0.73-1.71	0.613
DCAF8.8440.AT	0.9	0.59-1.37	0.613
CD48.8481.AT	1.07	0.7-1.63	0.767
CD48.8482.AT	0.94	0.61-1.43	0.767
LY9.8500.AT	1	0.64-1.58	0.985
LY9.8502.AT	1	0.63-1.57	0.987
NIT1.8555.AT	1	0.66-1.53	0.982
NIT1.8556.AT	1	0.65-1.52	0.982
PPOX.8567.AT	0.83	0.54-1.26	0.376
PPOX.8568.AT	1.21	0.79-1.85	0.376
ADAMTS4.8590.AT	1.09	0.71-1.66	0.704
ADAMTS4.8591.AT	0.92	0.6-1.41	0.704
NDUFS2.8595.AT	1.02	0.67-1.56	0.931
NDUFS2.8596.AT	0.98	0.64-1.5	0.931
FCER1G.8599.AT	1.22	0.79-1.87	0.369
FCER1G.8600.AT	0.82	0.54-1.26	0.369
NR1I3.8622.AT	1.49	0.94-2.38	0.093
NR1I3.8624.AT	0.67	0.42-1.07	0.093
HSD17B7.8753.AT	0.76	0.49-1.17	0.207
HSD17B7.8754.AT	0.98	0.64-1.5	0.942
HSD17B7.8756.AT	1.32	0.86-2.03	0.206
PBX1.8785.AT	0.85	0.55-1.3	0.452
PBX1.8787.AT	0.85	0.55-1.3	0.443
PBX1.8788.AT	0.8	0.52-1.22	0.3
MGST3.8799.AT	0.89	0.58-1.36	0.583
MGST3.8800.AT	1.13	0.74-1.73	0.583
DCAF6.8879.AT	1.37	0.89-2.11	0.154
DCAF6.8880.AT	0.73	0.47-1.13	0.154
TIPRL.8901.AT	1.04	0.68-1.59	0.851
TIPRL.8902.AT	0.96	0.63-1.47	0.851
BLZF1.8915.AT	1.47	0.95-2.28	0.084
BLZF1.8916.AT	0.95	0.62-1.45	0.802
BLZF1.8917.AT	0.92	0.6-1.4	0.694
SELP.8929.AT	1.22	0.79-1.87	0.367
SELP.8930.AT	0.82	0.53-1.26	0.367
GORAB.8966.AT	0.88	0.58-1.35	0.571
GORAB.8967.AT	1.13	0.74-1.73	0.571
PRRX1.8968.AT	0.84	0.55-1.29	0.428
PRRX1.8969.AT	1.19	0.78-1.82	0.428
DNM3.9000.AT	1.08	0.71-1.66	0.708
DNM3.9001.AT	0.91	0.6-1.39	0.667
DNM3.9002.AT	0.76	0.49-1.17	0.208
SEC16B.9070.AT	1	0.66-1.53	0.985
SEC16B.9071.AT	1	0.65-1.52	0.985
TOR3A.9096.AT	0.82	0.53-1.26	0.367
TOR3A.9097.AT	1.22	0.79-1.88	0.367
ABL2.9103.AT	1.03	0.68-1.57	0.885
ABL2.9104.AT	0.97	0.63-1.48	0.885
RNASEL.9155.AT	1.41	0.92-2.17	0.119
RNASEL.9156.AT	0.71	0.46-1.09	0.119
LAMC2.9169.AT	0.8	0.52-1.24	0.318
LAMC2.9170.AT	1.25	0.81-1.92	0.318
ARPC5.9190.AT	1.07	0.7-1.64	0.765
ARPC5.9191.AT	0.94	0.61-1.44	0.765
COLGALT2.9202.AT	0.7	0.46-1.09	0.112
COLGALT2.9203.AT	1.42	0.92-2.19	0.112
IVNS1ABP.9216.AT	0.92	0.6-1.41	0.703
IVNS1ABP.9217.AT	1.09	0.71-1.66	0.703
RGS1.9234.AT	0.86	0.56-1.31	0.475
RGS1.9235.AT	1.17	0.76-1.79	0.475
UCHL5.9239.AT	0.92	0.6-1.41	0.702
UCHL5.9240.AT	1.16	0.76-1.78	0.483
UCHL5.9241.AT	1.21	0.79-1.86	0.376
TROVE2.9253.AT	1.26	0.82-1.93	0.293
TROVE2.9255.AT	0.79	0.52-1.22	0.293
CFH.9275.AT	1	0.66-1.53	0.994
CFH.9276.AT	1	0.65-1.52	0.994
DENND1B.9304.AT	0.96	0.63-1.46	0.837
DENND1B.9305.AT	1.05	0.68-1.6	0.837
PTPRC.9320.AT	1.02	0.67-1.56	0.926
PTPRC.9321.AT	0.98	0.64-1.5	0.926
DDX59.9334.AT	1.4	0.91-2.15	0.128
DDX59.9335.AT	0.58	0.37-0.91	0.017
DDX59.9336.AT	0.88	0.57-1.34	0.552
PPP1R12B.9413.AT	0.87	0.57-1.34	0.536
PPP1R12B.9414.AT	1.14	0.75-1.75	0.536
MDM4.9476.AT	1.29	0.84-1.97	0.244
MDM4.9477.AT	0.69	0.45-1.07	0.097
NFASC.9492.AT	0.81	0.53-1.25	0.341
NFASC.9493.AT	1.23	0.8-1.89	0.341
ELK4.9560.AT	1.2	0.78-1.83	0.407
ELK4.9561.AT	0.84	0.55-1.28	0.407
FAM72A.9577.AT	0.6	0.38-0.94	0.025
FAM72A.9578.AT	1.65	1.05-2.59	0.029
FAM72A.9579.AT	0.89	0.58-1.37	0.6
PFKFB2.9616.AT	0.6	0.38-0.95	0.028
PFKFB2.9617.AT	1.66	1.06-2.61	0.028
CD55.9631.AT	0.97	0.64-1.48	0.891
CD55.9632.AT	1.03	0.67-1.57	0.891
TRAF3IP3.9681.AT	1.13	0.74-1.73	0.569
TRAF3IP3.9682.AT	0.88	0.58-1.35	0.569
HHAT.9692.AT	1.46	0.95-2.25	0.088
HHAT.9693.AT	0.69	0.45-1.06	0.088
RCOR3.9705.AT	1.38	0.9-2.11	0.145
RCOR3.9708.AT	0.73	0.47-1.12	0.145
NEK2.9717.AT	1.29	0.83-1.98	0.254
NEK2.9718.AT	0.78	0.5-1.2	0.254
NSL1.9742.AT	1.07	0.7-1.64	0.741
NSL1.9743.AT	0.93	0.61-1.42	0.741
TATDN3.9750.AT	1.06	0.7-1.62	0.778
TATDN3.9751.AT	0.94	0.62-1.44	0.778
GPATCH2.9838.AT	0.94	0.62-1.44	0.782
GPATCH2.9839.AT	1.06	0.69-1.62	0.782
TAF1A.9883.AT	1.11	0.73-1.7	0.617
TAF1A.9884.AT	1.25	0.82-1.92	0.302
TAF1A.9885.AT	0.93	0.61-1.43	0.752
DISP1.9903.AT	0.99	0.65-1.51	0.962
DISP1.9904.AT	1.01	0.66-1.54	0.962
SUSD4.9910.AT	0.89	0.57-1.37	0.585
SUSD4.9911.AT	1.09	0.71-1.69	0.686
SUSD4.9913.AT	0.99	0.64-1.52	0.959
DNAH14.9968.AT	1.28	0.84-1.97	0.254
DNAH14.9969.AT	0.73	0.47-1.12	0.152
TMEM63A.10001.AT	0.97	0.64-1.49	0.902
TMEM63A.10002.AT	1.03	0.67-1.57	0.902
H3F3A.10008.AT	0.82	0.53-1.27	0.375
H3F3A.10009.AT	1.22	0.79-1.9	0.375
LIN9.10011.AT	0.89	0.58-1.36	0.576
LIN9.10012.AT	1.13	0.74-1.73	0.576
ITPKB.10021.AT	1.86	1.18-2.93	0.007
ITPKB.10022.AT	0.54	0.34-0.84	0.007
ZNF678.10051.AT	0.96	0.63-1.47	0.862
ZNF678.10052.AT	1.04	0.68-1.59	0.862
SNAP47.10057.AT	1.09	0.72-1.67	0.677
SNAP47.10058.AT	0.91	0.6-1.4	0.677
C1orf145.10194.AT	0.84	0.55-1.28	0.417
C1orf145.10195.AT	1.19	0.78-1.83	0.417
OBSCN.10196.AT	1.22	0.8-1.88	0.356
OBSCN.10197.AT	0.82	0.53-1.25	0.356
TRIM11.10208.AT	1.1	0.72-1.68	0.668
TRIM11.10209.AT	0.9	0.59-1.38	0.645
NUP133.10222.AT	1.27	0.82-1.98	0.287
NUP133.10223.AT	0.79	0.5-1.22	0.287
TAF5L.10228.AT	0.89	0.58-1.36	0.582
TAF5L.10229.AT	1.29	0.84-1.98	0.248
ARV1.10261.AT	0.89	0.58-1.37	0.602
ARV1.10262.AT	1.12	0.73-1.72	0.602
DISC1.10280.AT	0.75	0.49-1.16	0.202
DISC1.10282.AT	1.49	0.96-2.31	0.073
DISC1.10283.AT	1.24	0.81-1.91	0.322
DISC1.10284.AT	0.96	0.63-1.47	0.861
NTPCR.10316.AT	1.18	0.77-1.8	0.456
NTPCR.10317.AT	0.85	0.56-1.3	0.456
PCNXL2.10323.AT	1.11	0.73-1.7	0.623
PCNXL2.10324.AT	0.98	0.64-1.49	0.916
MLK4.10329.AT	1.04	0.68-1.58	0.867
MLK4.10330.AT	0.96	0.63-1.47	0.867
B3GALNT2.10352.AT	1.17	0.77-1.8	0.461
B3GALNT2.10353.AT	0.85	0.56-1.3	0.461
GPR137B.10366.AT	0.81	0.53-1.26	0.353
GPR137B.10367.AT	1.23	0.8-1.89	0.353
ERO1LB.10369.AT	1.2	0.79-1.84	0.395
ERO1LB.10370.AT	0.83	0.54-1.27	0.395
LGALS8.10380.AT	1.45	0.94-2.23	0.094
LGALS8.10381.AT	0.69	0.45-1.07	0.096
HEATR1.10394.AT	0.91	0.59-1.38	0.645
HEATR1.10395.AT	1.1	0.72-1.69	0.645
SDCCAG8.10456.AT	1.52	0.98-2.38	0.062
SDCCAG8.10457.AT	0.66	0.42-1.02	0.062
AKT3.10463.AT	1.24	0.81-1.91	0.322
AKT3.10464.AT	0.81	0.53-1.24	0.325
AKT3.10465.AT	1.25	0.82-1.92	0.298
EFCAB2.10479.AT	1.02	0.67-1.56	0.916
EFCAB2.10480.AT	0.98	0.64-1.49	0.916
SMYD3.10489.AT	1.04	0.68-1.59	0.845
SMYD3.10490.AT	0.96	0.63-1.47	0.854
CNST.10494.AT	1.06	0.69-1.63	0.784
CNST.10495.AT	0.94	0.61-1.45	0.784
ZNF670.10507.AT	0.69	0.44-1.07	0.094
ZNF670.10509.AT	1.47	0.95-2.28	0.082
ZNF124.10514.AT	0.86	0.56-1.32	0.49
ZNF124.10515.AT	1.19	0.77-1.82	0.433
ZNF124.10516.AT	0.94	0.61-1.43	0.767
ZMYND11.10584.AT	1.16	0.76-1.77	0.494
ZMYND11.10585.AT	0.86	0.56-1.32	0.494
DIP2C.10596.AT	1.11	0.73-1.7	0.626
DIP2C.10597.AT	0.9	0.59-1.37	0.626
WDR37.10614.AT	1.2	0.78-1.85	0.396
WDR37.10615.AT	0.83	0.54-1.28	0.396
KLF6.10630.AT	0.98	0.64-1.49	0.919
KLF6.10631.AT	1.02	0.67-1.56	0.919
AKR1C2.10650.AT	0.65	0.4-1.03	0.068
AKR1C2.10651.AT	1.55	0.97-2.48	0.068
SFMBT2.10709.AT	0.79	0.51-1.2	0.268
SFMBT2.10710.AT	1.14	0.74-1.74	0.551
ITIH5.10715.AT	0.52	0.33-0.82	0.005
ITIH5.10716.AT	1.91	1.21-3	0.005
KIN.10719.AT	1.05	0.69-1.6	0.823
KIN.10720.AT	0.95	0.62-1.45	0.823
ATP5C1.10724.AT	1.09	0.71-1.66	0.694
ATP5C1.10725.AT	0.92	0.6-1.4	0.694
USP6NL.10750.AT	1.32	0.86-2.03	0.202
USP6NL.10751.AT	0.76	0.49-1.16	0.202
SEC61A2.10759.AT	0.93	0.61-1.41	0.721
SEC61A2.10760.AT	0.75	0.49-1.15	0.192
SEC61A2.10761.AT	1.12	0.73-1.71	0.597
NUDT5.10766.AT	0.95	0.62-1.45	0.8
NUDT5.10767.AT	0.77	0.5-1.19	0.239
NUDT5.10768.AT	1.19	0.78-1.83	0.421
CAMK1D.10772.AT	0.88	0.58-1.35	0.571
CAMK1D.10773.AT	1.13	0.74-1.73	0.571
BEND7.10799.AT	0.68	0.44-1.06	0.09
BEND7.10800.AT	1.46	0.94-2.28	0.094
FRMD4A.10814.AT	1.17	0.76-1.79	0.471
HSPA14.10830.AT	0.95	0.62-1.45	0.808
HSPA14.10831.AT	1.05	0.69-1.61	0.808
DCLRE1C.10837.AT	0.97	0.64-1.48	0.889
DCLRE1C.10838.AT	1.03	0.68-1.57	0.889
RPP38.10860.AT	1.08	0.71-1.65	0.725
RPP38.10861.AT	0.93	0.61-1.42	0.725
TRDMT1.10883.AT	1.08	0.71-1.65	0.72
TRDMT1.10884.AT	0.93	0.61-1.41	0.72
PTPLA.10931.AT	1.59	1.02-2.48	0.04
PTPLA.10932.AT	0.63	0.4-0.98	0.04
MLLT10.10970.AT	0.73	0.47-1.13	0.155
MLLT10.10971.AT	1.37	0.89-2.11	0.155
PRTFDC1.11016.AT	1.28	0.84-1.97	0.254
PRTFDC1.11017.AT	0.78	0.51-1.2	0.254
MYO3A.11026.AT	1.11	0.73-1.69	0.635
MYO3A.11028.AT	0.99	0.65-1.52	0.972
APBB1IP.11030.AT	1.08	0.71-1.64	0.733
APBB1IP.11031.AT	0.93	0.61-1.42	0.733
SVIL.11111.AT	1.12	0.73-1.71	0.606
SVIL.11112.AT	0.89	0.58-1.37	0.606
MAP3K8.11122.AT	0.98	0.64-1.5	0.922
MAP3K8.11123.AT	1.02	0.67-1.56	0.922
ZNF438.11130.AT	0.7	0.46-1.08	0.111
ZNF438.11131.AT	1.42	0.92-2.19	0.111
CCDC7.11162.AT	0.82	0.53-1.25	0.354
CCDC7.11163.AT	1.22	0.8-1.87	0.354
NRP1.11194.AT	1.12	0.73-1.73	0.601
NRP1.11195.AT	1.07	0.7-1.63	0.764
NRP1.11196.AT	1.08	0.7-1.64	0.738
NRP1.11197.AT	1.14	0.74-1.74	0.554
NRP1.11198.AT	0.79	0.52-1.22	0.288
PARD3.11207.AT	1.16	0.76-1.77	0.491
PARD3.11208.AT	0.66	0.43-1.02	0.063
PARD3.11209.AT	1.23	0.8-1.88	0.347
CREM.11236.AT	0.88	0.58-1.35	0.557
CREM.11237.AT	0.92	0.6-1.4	0.698
CREM.11238.AT	1.01	0.66-1.54	0.974
ZNF248.11301.AT	0.57	0.36-0.89	0.014
ZNF248.11303.AT	1.76	1.12-2.76	0.014
ZNF33A.11308.AT	1.1	0.72-1.68	0.667
ZNF33A.11309.AT	0.91	0.6-1.39	0.667
RET.11315.AT	0.79	0.49-1.28	0.346
RET.11316.AT	1.26	0.78-2.03	0.346
CSGALNACT2.11317.AT	1.7	1.09-2.65	0.02
CSGALNACT2.11318.AT	0.59	0.38-0.92	0.02
CXCL12.11342.AT	1.21	0.79-1.85	0.385
CXCL12.11343.AT	0.81	0.53-1.24	0.327
CXCL12.11344.AT	1.44	0.93-2.21	0.102
CXCL12.11345.AT	0.87	0.56-1.34	0.527
ZFAND4.11366.AT	1.22	0.8-1.86	0.367
ZFAND4.11367.AT	0.57	0.37-0.89	0.014
ZFAND4.11368.AT	1.59	1.02-2.48	0.041
SYT15.11433.AT	1.09	0.71-1.67	0.689
SYT15.11435.AT	0.92	0.6-1.4	0.689
VSTM4.11498.AT	1	0.66-1.54	0.985
VSTM4.11499.AT	1	0.65-1.52	0.985
C10orf128.11502.AT	1.21	0.79-1.85	0.373
C10orf128.11503.AT	1.06	0.69-1.61	0.797
C10orf128.11504.AT	0.9	0.59-1.37	0.627
ANK3.11846.AT	1.29	0.84-1.97	0.251
ANK3.11847.AT	0.78	0.51-1.19	0.251
RTKN2.11869.AT	1.4	0.91-2.16	0.124
RTKN2.11870.AT	1.4	0.9-2.17	0.131
RTKN2.11871.AT	0.71	0.46-1.1	0.129
ZNF365.11877.AT	1.29	0.84-1.98	0.237
ZNF365.11879.AT	0.76	0.5-1.16	0.207
HERC4.11913.AT	0.97	0.63-1.48	0.883
HERC4.11914.AT	1.03	0.68-1.58	0.883
PBLD.11925.AT	1.34	0.87-2.06	0.177
PBLD.11926.AT	0.74	0.48-1.14	0.177
STOX1.11961.AT	1.03	0.66-1.59	0.903
STOX1.11962.AT	0.97	0.63-1.51	0.903
AIFM2.12029.AT	0.66	0.43-1.04	0.072
AIFM2.12030.AT	1.49	0.96-2.33	0.077
CDH23.12058.AT	1.25	0.81-1.92	0.307
CDH23.12059.AT	1.01	0.66-1.54	0.962
CDH23.12060.AT	0.81	0.53-1.24	0.337
SPOCK2.12071.AT	0.98	0.64-1.5	0.918
SPOCK2.12072.AT	1.02	0.67-1.57	0.918
MRPS16.12135.AT	1.23	0.8-1.89	0.337
MRPS16.12136.AT	0.81	0.53-1.24	0.337
PPP3CB.12153.AT	0.99	0.65-1.51	0.969
PPP3CB.12154.AT	1.01	0.66-1.54	0.969
USP54.12163.AT	0.74	0.48-1.15	0.181
USP54.12164.AT	1.35	0.87-2.08	0.181
FUT11.12228.AT	0.98	0.64-1.49	0.922
FUT11.12229.AT	1.02	0.67-1.56	0.922
CAMK2G.12238.AT	0.91	0.6-1.4	0.672
CAMK2G.12239.AT	1.1	0.72-1.68	0.672
KCNMA1.12279.AT	1.3	0.84-2.01	0.24
KCNMA1.12280.AT	0.62	0.39-0.97	0.038
KCNMA1.12281.AT	0.76	0.49-1.18	0.22
RPS24.12293.AT	0.79	0.51-1.22	0.284
RPS24.12294.AT	1.27	0.82-1.97	0.284
NUTM2B.12330.AT	1.16	0.76-1.79	0.494
NUTM2B.12331.AT	0.86	0.56-1.32	0.494
CCSER2.12407.AT	1.1	0.72-1.68	0.653
CCSER2.12408.AT	0.91	0.59-1.39	0.653
LDB3.12421.AT	0.66	0.43-1.02	0.064
LDB3.12422.AT	1.51	0.98-2.34	0.064
NUTM2A.12448.AT	0.8	0.52-1.24	0.32
NUTM2A.12449.AT	1.25	0.81-1.92	0.32
NUTM2D.12450.AT	1.09	0.71-1.66	0.698
NUTM2D.12451.AT	0.92	0.6-1.4	0.698
ATAD1.12461.AT	0.99	0.65-1.51	0.953
ATAD1.12462.AT	1.01	0.66-1.55	0.953
RNLS.12464.AT	1.15	0.75-1.75	0.523
RNLS.12465.AT	0.87	0.57-1.33	0.523
STAMBPL1.12471.AT	0.71	0.46-1.1	0.125
STAMBPL1.12472.AT	1.41	0.91-2.18	0.125
KIF20B.12497.AT	1.06	0.7-1.62	0.776
KIF20B.12498.AT	0.94	0.62-1.44	0.776
RPP30.12504.AT	1.76	1.12-2.76	0.014
RPP30.12505.AT	0.57	0.36-0.89	0.014
PCGF5.12509.AT	0.86	0.56-1.32	0.497
PCGF5.12510.AT	1.16	0.76-1.77	0.497
HECTD2.12516.AT	1.06	0.69-1.61	0.8
HECTD2.12517.AT	0.95	0.62-1.45	0.8
IDE.12531.AT	0.73	0.47-1.13	0.159
IDE.12532.AT	1.37	0.88-2.12	0.159
EXOC6.12543.AT	1	0.65-1.53	0.985
EXOC6.12544.AT	1	0.65-1.54	0.985
MYOF.12549.AT	1.19	0.76-1.85	0.444
MYOF.12550.AT	0.81	0.52-1.26	0.346
SLC35G1.12567.AT	1.01	0.66-1.55	0.946
SLC35G1.12569.AT	1.11	0.73-1.7	0.624
SLC35G1.12570.AT	0.96	0.63-1.46	0.845
PLCE1.12578.AT	0.62	0.39-0.97	0.037
PLCE1.12579.AT	1.62	1.03-2.54	0.037
NOC3L.12583.AT	1.13	0.74-1.74	0.573
NOC3L.12584.AT	0.88	0.58-1.36	0.573
TCTN3.12646.AT	0.89	0.58-1.36	0.579
TCTN3.12647.AT	1.13	0.74-1.72	0.579
BLNK.12671.AT	1.19	0.77-1.82	0.432
BLNK.12672.AT	0.84	0.55-1.29	0.432
ARHGAP19SLIT1.12685.AT	1.12	0.72-1.74	0.625
ARHGAP19SLIT1.12686.AT	0.89	0.57-1.4	0.625
MORN4.12730.AT	1.17	0.76-1.79	0.47
MORN4.12731.AT	0.85	0.56-1.31	0.47
HPS1.12760.AT	1.18	0.77-1.81	0.436
HPS1.12761.AT	0.84	0.55-1.29	0.436
COX15.12776.AT	1.41	0.92-2.18	0.116
COX15.12777.AT	0.71	0.46-1.09	0.116
NDUFB8.12824.AT	0.71	0.46-1.09	0.114
NDUFB8.12825.AT	1.68	1.08-2.61	0.023
NDUFB8.12829.AT	1.33	0.87-2.04	0.193
FAM178A.12839.AT	0.74	0.48-1.15	0.177
FAM178A.12841.AT	1.03	0.68-1.58	0.879
FAM178A.12842.AT	1.29	0.84-1.99	0.246
MRPL43.12849.AT	0.73	0.48-1.12	0.154
MRPL43.12851.AT	1.27	0.83-1.95	0.268
MRPL43.12852.AT	0.88	0.57-1.36	0.573
PDZD7.12862.AT	1.35	0.88-2.08	0.171
PDZD7.12863.AT	0.35	0.21-0.61	0
PDZD7.12864.AT	1.73	1.1-2.72	0.017
MGEA5.12916.AT	0.79	0.52-1.22	0.293
MGEA5.12918.AT	1.26	0.82-1.94	0.293
C10orf76.12932.AT	1.2	0.78-1.84	0.412
C10orf76.12933.AT	0.84	0.54-1.28	0.412
TMEM180.12952.AT	0.68	0.44-1.06	0.086
TMEM180.12953.AT	1.47	0.95-2.27	0.086
SUFU.12961.AT	1.21	0.79-1.86	0.376
SUFU.12962.AT	0.79	0.51-1.22	0.28
SUFU.12963.AT	0.94	0.61-1.43	0.769
CNNM2.12983.AT	0.98	0.64-1.49	0.916
CNNM2.12984.AT	1.02	0.67-1.56	0.916
CALHM2.13010.AT	1.36	0.89-2.09	0.158
CALHM2.13011.AT	0.73	0.48-1.13	0.158
SH3PXD2A.13024.AT	0.91	0.6-1.39	0.665
SH3PXD2A.13025.AT	1.1	0.72-1.68	0.665
WDR96.13038.AT	1.07	0.7-1.63	0.753
WDR96.13039.AT	0.89	0.58-1.36	0.584
WDR96.13040.AT	1.11	0.73-1.7	0.626
GSTO2.13050.AT	0.63	0.41-0.98	0.038
GSTO2.13051.AT	1.59	1.03-2.46	0.038
GPAM.13101.AT	0.95	0.62-1.45	0.817
GPAM.13102.AT	1.05	0.69-1.61	0.817
VTI1A.13115.AT	0.9	0.59-1.37	0.62
VTI1A.13116.AT	1.11	0.73-1.7	0.62
C10orf118.13185.AT	0.78	0.51-1.19	0.249
C10orf118.13186.AT	1.28	0.84-1.97	0.249
VWA2.13197.AT	0.99	0.65-1.51	0.964
VWA2.13198.AT	1.01	0.66-1.54	0.964
FAM160B1.13214.AT	1.2	0.78-1.84	0.412
FAM160B1.13215.AT	0.85	0.55-1.3	0.456
ENO4.13232.AT	1	0.66-1.53	0.984
ENO4.13233.AT	1	0.65-1.52	0.984
KIAA1598.13240.AT	1.2	0.79-1.84	0.392
KIAA1598.13241.AT	1.13	0.74-1.73	0.576
KIAA1598.13242.AT	0.83	0.54-1.26	0.376
TIAL1.13266.AT	1.04	0.68-1.59	0.844
TIAL1.13267.AT	0.96	0.63-1.46	0.844
FGFR2.13296.AT	1.37	0.89-2.1	0.154
FGFR2.13297.AT	0.69	0.45-1.08	0.105
FGFR2.13298.AT	1.18	0.77-1.81	0.448
FGFR2.13300.AT	0.75	0.49-1.16	0.197
NSMCE4A.13330.AT	1.11	0.73-1.7	0.616
NSMCE4A.13331.AT	0.8	0.52-1.23	0.306
NSMCE4A.13332.AT	1.18	0.77-1.8	0.448
CHST15.13397.AT	0.99	0.65-1.51	0.972
CHST15.13398.AT	1.01	0.66-1.54	0.972
LHPP.13400.AT	1.08	0.71-1.66	0.713
LHPP.13401.AT	0.92	0.6-1.41	0.713
FAM53B.13405.AT	0.86	0.56-1.31	0.476
FAM53B.13406.AT	1.17	0.76-1.79	0.476
UROS.13428.AT	0.66	0.42-1.05	0.082
UROS.13429.AT	1.07	0.7-1.64	0.739
UROS.13430.AT	1.12	0.74-1.72	0.589
BCCIP.13431.AT	1.39	0.9-2.14	0.136
BCCIP.13432.AT	0.92	0.6-1.41	0.701
BCCIP.13433.AT	0.63	0.4-0.97	0.038
FANK1.13441.AT	1.36	0.88-2.08	0.165
FANK1.13442.AT	0.74	0.48-1.14	0.169
FANK1.13443.AT	1.04	0.68-1.59	0.848
ADAM12.13452.AT	1.07	0.7-1.63	0.763
ADAM12.13453.AT	0.94	0.61-1.43	0.763
GLRX3.13473.AT	1.25	0.82-1.93	0.299
GLRX3.13474.AT	0.82	0.54-1.25	0.36
GLRX3.13475.AT	0.92	0.6-1.4	0.686
BNIP3.13477.AT	1.31	0.85-2.02	0.222
BNIP3.13478.AT	0.76	0.5-1.18	0.222
LRRC27.13493.AT	1.03	0.68-1.57	0.887
LRRC27.13494.AT	1.11	0.73-1.7	0.619
LRRC27.13496.AT	1.16	0.76-1.78	0.49
INPP5A.13502.AT	0.99	0.65-1.52	0.973
INPP5A.13503.AT	1.01	0.66-1.54	0.973
TTC40.13506.AT	0.55	0.33-0.93	0.025
TTC40.13507.AT	1.26	0.78-2.04	0.352
ZNF511.13540.AT	0.79	0.52-1.22	0.295
ZNF511.13541.AT	1.26	0.82-1.94	0.295
BET1L.13573.AT	0.65	0.42-1	0.051
BET1L.13574.AT	1.55	1-2.4	0.051
POLR2L.13787.AT	0.86	0.56-1.31	0.481
POLR2L.13788.AT	1.17	0.76-1.78	0.481
CHID1.13806.AT	1.01	0.66-1.55	0.962
CHID1.13807.AT	0.99	0.65-1.51	0.962
MRPL23.13891.AT	1.12	0.73-1.71	0.619
MRPL23.13893.AT	1.29	0.83-1.98	0.254
MRPL23.13894.AT	1.01	0.66-1.55	0.973
ZNF195.13962.AT	0.92	0.6-1.41	0.705
ZNF195.13963.AT	1.54	0.99-2.38	0.055
ZNF195.13964.AT	1.29	0.84-1.98	0.237
ZNF195.13965.AT	0.75	0.49-1.15	0.186
NUP98.13994.AT	1.54	0.99-2.4	0.057
NUP98.13995.AT	0.65	0.42-1.01	0.057
FAM160A2.14079.AT	1.15	0.75-1.77	0.517
FAM160A2.14080.AT	0.87	0.56-1.33	0.517
TIMM10B.14142.AT	1.35	0.87-2.08	0.179
TIMM10B.14144.AT	0.86	0.56-1.32	0.502
TIMM10B.14145.AT	0.97	0.63-1.48	0.884
DNHD1.14150.AT	1.17	0.76-1.79	0.468
DNHD1.14151.AT	0.85	0.56-1.31	0.468
TPP1.14180.AT	0.81	0.53-1.25	0.348
TPP1.14182.AT	1.23	0.8-1.9	0.348
ZNF215.14188.AT	0.75	0.49-1.16	0.194
ZNF215.14189.AT	1.33	0.86-2.05	0.194
RIC3.14220.AT	0.88	0.57-1.34	0.549
RIC3.14221.AT	1.14	0.75-1.74	0.549
RPL27A.14252.AT	1.27	0.83-1.95	0.267
RPL27A.14253.AT	0.79	0.51-1.2	0.267
AKIP1.14276.AT	0.9	0.59-1.38	0.638
AKIP1.14277.AT	1.11	0.72-1.69	0.638
TMEM9B.14287.AT	0.93	0.61-1.43	0.749
TMEM9B.14288.AT	1.07	0.7-1.65	0.749
TMEM41B.14308.AT	1.04	0.68-1.6	0.846
TMEM41B.14310.AT	0.96	0.62-1.47	0.846
RNF141.14355.AT	0.56	0.36-0.9	0.015
RNF141.14356.AT	1.77	1.12-2.81	0.015
MICAL2.14416.AT	0.95	0.62-1.45	0.81
MICAL2.14417.AT	1.14	0.74-1.74	0.556
MICAL2.14418.AT	0.93	0.61-1.43	0.755
PARVA.14430.AT	1.04	0.68-1.6	0.857
PARVA.14431.AT	0.96	0.63-1.48	0.857
PSMA1.14473.AT	1.06	0.7-1.62	0.784
PSMA1.14474.AT	0.94	0.62-1.44	0.784
PLEKHA7.14508.AT	0.85	0.55-1.3	0.452
PLEKHA7.14509.AT	1.18	0.77-1.8	0.452
NUCB2.14522.AT	0.96	0.63-1.47	0.854
NUCB2.14523.AT	1.04	0.68-1.59	0.854
SERGEF.14553.AT	0.96	0.62-1.47	0.839
SERGEF.14554.AT	1.05	0.68-1.61	0.839
SAA2.14577.AT	1.09	0.71-1.66	0.696
SAA2.14579.AT	0.86	0.56-1.31	0.475
SAA2.14580.AT	0.91	0.59-1.39	0.651
HPS5.14589.AT	0.72	0.47-1.11	0.138
HPS5.14590.AT	1.38	0.9-2.13	0.138
GTF2H1.14602.AT	0.73	0.47-1.12	0.152
GTF2H1.14603.AT	1.37	0.89-2.12	0.152
TSG101.14661.AT	1.18	0.76-1.82	0.455
TSG101.14662.AT	0.85	0.55-1.31	0.455
UEVLD.14666.AT	1.36	0.88-2.08	0.164
UEVLD.14667.AT	0.74	0.48-1.13	0.164
HTATIP2.14707.AT	0.68	0.44-1.06	0.088
HTATIP2.14708.AT	1.46	0.95-2.27	0.088
CCDC34.14751.AT	0.84	0.55-1.29	0.429
CCDC34.14752.AT	1.19	0.78-1.82	0.429
METTL15.14782.AT	1.28	0.83-1.96	0.259
METTL15.14784.AT	0.78	0.51-1.2	0.259
MPPED2.14793.AT	0.62	0.4-0.97	0.038
MPPED2.14794.AT	1.61	1.03-2.53	0.038
DNAJC24.14809.AT	1.08	0.7-1.64	0.737
DNAJC24.14810.AT	0.7	0.45-1.08	0.11
DNAJC24.14811.AT	1.26	0.82-1.93	0.29
EIF3M.14845.AT	0.72	0.47-1.12	0.143
EIF3M.14846.AT	1.39	0.9-2.15	0.143
TCP11L1.14874.AT	1.18	0.77-1.81	0.437
TCP11L1.14875.AT	0.84	0.55-1.29	0.437
CSTF3.14883.AT	1.68	1.07-2.64	0.024
CSTF3.14884.AT	0.59	0.38-0.93	0.024
CD59.14906.AT	1.27	0.82-1.96	0.277
CD59.14907.AT	0.78	0.51-1.2	0.264
CAPRIN1.14943.AT	0.6	0.38-0.95	0.029
CAPRIN1.14944.AT	1.66	1.05-2.61	0.029
ELF5.14951.AT	1.18	0.77-1.82	0.44
ELF5.14952.AT	0.84	0.55-1.3	0.44
APIP.14965.AT	1.04	0.68-1.59	0.863
APIP.14967.AT	0.96	0.63-1.48	0.863
CD44.14974.AT	1.14	0.74-1.77	0.549
API5.15448.AT	0.81	0.53-1.25	0.348
API5.15449.AT	1.23	0.8-1.88	0.348
TTC17.15454.AT	1.23	0.8-1.89	0.346
TTC17.15455.AT	0.81	0.53-1.25	0.346
HSD17B12.15459.AT	1.3	0.84-2.01	0.247
HSD17B12.15460.AT	0.77	0.5-1.2	0.247
ACCS.15473.AT	0.72	0.47-1.12	0.15
ACCS.15474.AT	1.38	0.89-2.14	0.15
TP53I11.15484.AT	1.44	0.93-2.24	0.1
TP53I11.15485.AT	0.69	0.44-1.06	0.093
GYLTL1B.15530.AT	0.95	0.62-1.45	0.805
GYLTL1B.15531.AT	1.05	0.69-1.61	0.805
C11orf49.15604.AT	0.93	0.61-1.42	0.734
C11orf49.15608.AT	0.95	0.62-1.45	0.819
ACP2.15679.AT	1.33	0.86-2.06	0.207
ACP2.15681.AT	0.8	0.52-1.24	0.317
ACP2.15682.AT	0.96	0.62-1.49	0.866
MADD.15714.AT	0.9	0.59-1.38	0.637
MADD.15715.AT	1.11	0.73-1.69	0.637
SPI1.15728.AT	0.85	0.55-1.31	0.461
SPI1.15729.AT	1.18	0.77-1.8	0.461
NDUFS3.15780.AT	1.09	0.7-1.7	0.71
NDUFS3.15782.AT	1.14	0.74-1.74	0.552
NDUFS3.15783.AT	0.95	0.62-1.46	0.823
AGBL2.15792.AT	0.99	0.63-1.54	0.962
AGBL2.15794.AT	1.01	0.65-1.58	0.962
NUP160.15804.AT	1.27	0.83-1.94	0.271
NUP160.15805.AT	0.87	0.56-1.34	0.517
NUP160.15806.AT	1.01	0.66-1.55	0.95
PTPRJ.15812.AT	1.09	0.71-1.66	0.697
PTPRJ.15813.AT	0.92	0.6-1.4	0.697
RTN4RL2.15841.AT	0.82	0.53-1.26	0.367
RTN4RL2.15842.AT	0.84	0.55-1.28	0.41
RTN4RL2.15843.AT	1.01	0.66-1.54	0.978
C11orf31.15924.AT	0.96	0.63-1.46	0.843
C11orf31.15925.AT	1.04	0.68-1.6	0.843
MS4A6A.16053.AT	1.15	0.75-1.76	0.51
MS4A6A.16054.AT	0.87	0.57-1.33	0.51
TMEM138.16186.AT	0.96	0.63-1.47	0.844
TMEM138.16187.AT	1.04	0.68-1.6	0.844
SDHAF2.16221.AT	1.21	0.79-1.86	0.376
SDHAF2.16222.AT	0.82	0.54-1.26	0.376
FADS2.16293.AT	1.01	0.66-1.55	0.957
FADS2.16294.AT	1.3	0.85-2	0.226
FADS2.16295.AT	0.84	0.55-1.29	0.422
FTH1.16330.AT	1.01	0.62-1.66	0.97
FTH1.16331.AT	0.99	0.6-1.62	0.97
ASRGL1.16338.AT	1.06	0.69-1.62	0.793
ASRGL1.16339.AT	0.94	0.62-1.44	0.793
AHNAK.16347.AT	0.91	0.59-1.38	0.648
AHNAK.16348.AT	1.1	0.72-1.69	0.648
GANAB.16375.AT	0.91	0.59-1.4	0.68
GANAB.16377.AT	1.09	0.71-1.68	0.68
TTC9C.16414.AT	0.83	0.54-1.28	0.396
TTC9C.16415.AT	1.2	0.78-1.85	0.396
TMEM223.16428.AT	0.6	0.39-0.94	0.025
TMEM223.16429.AT	1.66	1.06-2.59	0.025
RARRES3.16513.AT	0.89	0.58-1.38	0.607
RARRES3.16514.AT	1.12	0.72-1.74	0.607
OTUB1.16556.AT	1.19	0.77-1.84	0.442
OTUB1.16558.AT	0.84	0.54-1.3	0.442
NUDT22.16584.AT	1.08	0.71-1.66	0.719
NUDT22.16585.AT	0.92	0.6-1.42	0.719
PLCB3.16608.AT	1.16	0.76-1.78	0.488
PLCB3.16609.AT	0.86	0.56-1.32	0.488
RASGRP2.16664.AT	1.03	0.64-1.65	0.899
RASGRP2.16667.AT	0.97	0.61-1.55	0.899
NAALADL1.16735.AT	0.79	0.52-1.21	0.279
NAALADL1.16736.AT	1.27	0.83-1.94	0.279
ZFPL1.16748.AT	1.52	0.98-2.37	0.064
ZFPL1.16749.AT	0.66	0.42-1.03	0.064
POLA2.16807.AT	1.16	0.76-1.77	0.496
POLA2.16808.AT	0.86	0.56-1.32	0.496
FRMD8.16848.AT	1.14	0.74-1.74	0.549
FRMD8.16849.AT	0.88	0.57-1.34	0.549
SSSCA1.16868.AT	1.05	0.68-1.6	0.838
SSSCA1.16869.AT	0.96	0.63-1.47	0.849
PELI3.17033.AT	0.67	0.43-1.05	0.08
PELI3.17034.AT	1.49	0.95-2.32	0.08
ZDHHC24.17064.AT	1.44	0.93-2.23	0.1
ZDHHC24.17065.AT	0.69	0.45-1.07	0.1
RBM4.17090.AT	1.41	0.91-2.16	0.12
RBM4.17091.AT	1.26	0.82-1.93	0.289
RBM4.17092.AT	1.03	0.67-1.57	0.894
RBM4.17093.AT	1.2	0.78-1.84	0.414
RBM4.17094.AT	0.78	0.51-1.19	0.25
RBM4.17095.AT	1.02	0.67-1.55	0.939
RBM4B.17107.AT	1.04	0.68-1.58	0.872
RBM4B.17108.AT	0.97	0.63-1.48	0.872
PC.17137.AT	0.78	0.51-1.2	0.258
PC.17138.AT	1.29	0.84-1.98	0.245
RPS6KB2.17199.AT	0.72	0.47-1.11	0.138
RPS6KB2.17200.AT	1.2	0.78-1.83	0.403
TMEM134.17228.AT	0.79	0.51-1.2	0.267
TMEM134.17229.AT	1.37	0.89-2.1	0.153
TMEM134.17230.AT	0.93	0.6-1.44	0.754
CDK2AP2.17242.AT	1.32	0.86-2.04	0.208
CDK2AP2.17243.AT	0.76	0.49-1.17	0.208
SUV420H1.17293.AT	1.09	0.71-1.66	0.698
SUV420H1.17294.AT	0.92	0.6-1.41	0.698
MTL5.17328.AT	0.81	0.53-1.25	0.343
MTL5.17329.AT	1.23	0.8-1.89	0.343
CPT1A.17334.AT	0.7	0.46-1.08	0.111
CPT1A.17335.AT	1.63	1.04-2.55	0.032
CPT1A.17336.AT	1.08	0.7-1.64	0.736
CCND1.17363.AT	1.15	0.74-1.79	0.53
CCND1.17364.AT	0.87	0.56-1.35	0.53
ORAOV1.17366.AT	0.61	0.39-0.96	0.031
ORAOV1.17369.AT	1.64	1.05-2.58	0.031
ANO1.17384.AT	0.94	0.61-1.44	0.772
ANO1.17385.AT	1.06	0.7-1.63	0.772
PPFIA1.17392.AT	1.18	0.77-1.82	0.446
PPFIA1.17393.AT	0.85	0.55-1.3	0.446
FAM86C1.17433.AT	1.07	0.7-1.64	0.752
FAM86C1.17434.AT	0.93	0.61-1.43	0.752
IL18BP.17471.AT	1.36	0.88-2.09	0.164
IL18BP.17473.AT	0.74	0.48-1.13	0.164
LRTOMT.17526.AT	0.91	0.59-1.39	0.656
LRTOMT.17527.AT	1.1	0.72-1.68	0.656
LAMTOR1.17554.AT	1.15	0.75-1.77	0.513
LAMTOR1.17555.AT	0.62	0.39-0.97	0.038
LAMTOR1.17556.AT	1.63	1.04-2.56	0.034
ANAPC15.17565.AT	0.86	0.56-1.31	0.484
ANAPC15.17566.AT	1.14	0.75-1.74	0.542
PDE2A.17609.AT	0.86	0.56-1.32	0.48
PDE2A.17615.AT	1.17	0.76-1.79	0.48
ATG16L2.17649.AT	0.91	0.6-1.39	0.67
ATG16L2.17650.AT	1.1	0.72-1.68	0.67
FCHSD2.17671.AT	0.85	0.56-1.31	0.466
FCHSD2.17672.AT	1.17	0.77-1.79	0.466
MRPL48.17715.AT	1.18	0.77-1.8	0.455
MRPL48.17716.AT	0.85	0.56-1.3	0.455
UCP3.17757.AT	1.19	0.78-1.82	0.429
UCP3.17758.AT	0.84	0.55-1.29	0.429
C2CD3.17760.AT	0.94	0.61-1.43	0.765
C2CD3.17761.AT	1.07	0.7-1.64	0.741
C2CD3.17762.AT	0.91	0.6-1.39	0.665
P4HA3.17766.AT	0.9	0.59-1.38	0.63
P4HA3.17767.AT	1.11	0.72-1.71	0.63
XRRA1.17783.AT	0.76	0.49-1.19	0.231
XRRA1.17784.AT	1.31	0.84-2.03	0.231
NEU3.17810.AT	1.4	0.91-2.15	0.131
NEU3.17811.AT	0.95	0.62-1.45	0.802
NEU3.17812.AT	0.94	0.62-1.44	0.784
NEU3.17813.AT	0.75	0.48-1.15	0.186
RPS3.17834.AT	1.07	0.69-1.66	0.754
RPS3.17835.AT	0.85	0.55-1.29	0.44
RPS3.17836.AT	1.18	0.77-1.8	0.456
RPS3.17838.AT	1.01	0.66-1.54	0.976
SERPINH1.17869.AT	1.01	0.66-1.56	0.95
SERPINH1.17870.AT	0.99	0.64-1.52	0.95
MAP6.17874.AT	1.17	0.77-1.8	0.459
MAP6.17875.AT	0.85	0.56-1.3	0.459
C11orf30.17890.AT	1	0.65-1.52	0.99
C11orf30.17891.AT	1	0.66-1.53	0.99
MYO7A.17944.AT	1.02	0.67-1.56	0.92
MYO7A.17945.AT	0.98	0.64-1.5	0.92
CLNS1A.17956.AT	1.07	0.7-1.63	0.756
CLNS1A.17957.AT	0.94	0.61-1.43	0.756
AAMDC.17973.AT	1.45	0.94-2.25	0.094
AAMDC.17974.AT	1.01	0.66-1.54	0.962
AAMDC.17975.AT	1.04	0.68-1.58	0.865
INTS4.17989.AT	0.94	0.61-1.44	0.772
INTS4.17990.AT	0.85	0.56-1.31	0.469
INTS4.17991.AT	1.4	0.91-2.17	0.126
INTS4.17992.AT	1.15	0.75-1.76	0.515
RAB30.18042.AT	0.95	0.62-1.45	0.814
RAB30.18043.AT	1.05	0.69-1.61	0.814
ANKRD42.18050.AT	1.19	0.78-1.82	0.429
ANKRD42.18051.AT	1.02	0.67-1.56	0.911
ANKRD42.18052.AT	0.98	0.64-1.51	0.944
CCDC90B.18061.AT	0.91	0.59-1.4	0.678
CCDC90B.18062.AT	1.1	0.71-1.68	0.678
DLG2.18102.AT	1.12	0.73-1.72	0.595
TMEM126B.18111.AT	0.94	0.62-1.44	0.785
TMEM126B.18113.AT	1.06	0.69-1.62	0.785
ME3.18196.AT	0.9	0.59-1.37	0.62
ME3.18198.AT	1.11	0.73-1.7	0.62
PRSS23.18201.AT	1.01	0.66-1.55	0.947
PRSS23.18202.AT	0.99	0.65-1.51	0.947
TMEM135.18205.AT	0.77	0.5-1.18	0.226
TMEM135.18206.AT	1.3	0.85-2	0.226
CTSC.18212.AT	0.74	0.48-1.14	0.175
CTSC.18213.AT	1.35	0.88-2.07	0.175
CHORDC1.18263.AT	1.36	0.89-2.09	0.159
CHORDC1.18264.AT	1.14	0.74-1.75	0.555
CHORDC1.18265.AT	0.61	0.39-0.95	0.028
FAT3.18278.AT	1.02	0.67-1.55	0.935
FAT3.18279.AT	0.98	0.64-1.5	0.935
SLC36A4.18284.AT	0.89	0.59-1.37	0.605
SLC36A4.18285.AT	1.12	0.73-1.71	0.605
TAF1D.18309.AT	0.6	0.38-0.93	0.024
TAF1D.18310.AT	1.67	1.07-2.6	0.024
MED17.18327.AT	1.13	0.74-1.73	0.564
MED17.18328.AT	0.88	0.58-1.35	0.564
MRE11A.18332.AT	1	0.66-1.53	0.995
MRE11A.18333.AT	1	0.65-1.53	0.995
SESN3.18372.AT	0.71	0.46-1.1	0.126
SESN3.18373.AT	1.4	0.91-2.16	0.126
CEP57.18388.AT	0.75	0.48-1.15	0.185
CEP57.18390.AT	1.34	0.87-2.06	0.185
C11orf70.18436.AT	0.96	0.63-1.47	0.856
C11orf70.18437.AT	0.99	0.65-1.51	0.96
CASP1.18516.AT	1.07	0.69-1.66	0.757
CASP1.18517.AT	0.93	0.6-1.45	0.757
KBTBD3.18556.AT	0.98	0.64-1.49	0.908
KBTBD3.18557.AT	1.03	0.67-1.57	0.908
ACAT1.18599.AT	1.05	0.69-1.6	0.827
ACAT1.18600.AT	1.02	0.66-1.55	0.944
ACAT1.18601.AT	1.21	0.79-1.86	0.376
DDX10.18623.AT	1.11	0.72-1.69	0.638
DDX10.18624.AT	0.9	0.59-1.38	0.638
RDX.18630.AT	1.55	0.99-2.42	0.056
RDX.18632.AT	0.72	0.46-1.12	0.145
RDX.18634.AT	0.84	0.55-1.28	0.416
PPP2R1B.18672.AT	0.54	0.34-0.85	0.008
PPP2R1B.18674.AT	1.87	1.18-2.96	0.008
CRYAB.18696.AT	1.09	0.71-1.68	0.682
CRYAB.18697.AT	0.91	0.6-1.4	0.682
HSPB2.18701.AT	1.34	0.87-2.07	0.188
HSPB2.18702.AT	0.75	0.48-1.15	0.188
DIXDC1.18709.AT	0.78	0.5-1.2	0.256
DIXDC1.18710.AT	1.29	0.83-1.99	0.256
PIH1D2.18716.AT	0.9	0.59-1.38	0.636
PIH1D2.18717.AT	1.29	0.84-1.98	0.24
PIH1D2.18718.AT	0.75	0.49-1.16	0.194
C11orf57.18720.AT	1.22	0.79-1.87	0.373
C11orf57.18721.AT	0.82	0.54-1.26	0.373
SDHD.18731.AT	0.67	0.43-1.04	0.076
SDHD.18732.AT	1.01	0.66-1.55	0.95
SDHD.18733.AT	1.56	1-2.44	0.051
SDHD.18734.AT	0.95	0.61-1.47	0.813
BCO2.18749.AT	0.88	0.57-1.34	0.543
BCO2.18750.AT	1.14	0.75-1.75	0.543
PTS.18760.AT	0.98	0.64-1.49	0.908
PTS.18761.AT	1.03	0.67-1.57	0.908
NCAM1.18767.AT	1.38	0.89-2.12	0.147
NCAM1.18768.AT	0.73	0.47-1.12	0.147
TTC12.18773.AT	0.92	0.6-1.41	0.708
TTC12.18774.AT	1	0.66-1.53	0.984
TTC12.18776.AT	0.73	0.47-1.14	0.163
USP28.18803.AT	0.97	0.64-1.49	0.903
USP28.18804.AT	1.03	0.67-1.57	0.903
RBM7.18821.AT	1.35	0.87-2.08	0.176
RBM7.18822.AT	0.74	0.48-1.14	0.176
REXO2.18832.AT	1.09	0.71-1.66	0.696
REXO2.18834.AT	0.92	0.6-1.4	0.696
PAFAH1B2.18880.AT	1.13	0.74-1.72	0.584
PAFAH1B2.18881.AT	0.89	0.58-1.36	0.584
FXYD2.18921.AT	1.5	0.91-2.47	0.108
FXYD2.18922.AT	0.67	0.4-1.09	0.108
FXYD6.18926.AT	1.25	0.81-1.92	0.315
FXYD6.18928.AT	0.8	0.52-1.23	0.315
TMPRSS13.18947.AT	0.89	0.58-1.36	0.591
TMPRSS13.18948.AT	0.97	0.64-1.49	0.898
TMPRSS13.18949.AT	1	0.65-1.52	0.988
MPZL2.18983.AT	1.46	0.94-2.26	0.09
MPZL2.18984.AT	0.68	0.44-1.06	0.09
ATP5L.18999.AT	1.11	0.72-1.72	0.637
ATP5L.19000.AT	0.91	0.58-1.41	0.66
TMEM25.19007.AT	1.02	0.67-1.55	0.934
TMEM25.19009.AT	0.98	0.64-1.5	0.934
DDX6.19048.AT	0.96	0.63-1.47	0.863
DDX6.19049.AT	1.04	0.68-1.58	0.863
TRAPPC4.19059.AT	0.93	0.61-1.42	0.741
TRAPPC4.19060.AT	1.07	0.7-1.64	0.741
PVRL1.19147.AT	1.34	0.87-2.06	0.188
PVRL1.19149.AT	0.75	0.49-1.15	0.191
C11orf63.19191.AT	0.81	0.53-1.24	0.334
C11orf63.19192.AT	1.23	0.81-1.89	0.334
VWA5A.19211.AT	0.62	0.39-0.97	0.038
VWA5A.19212.AT	1.61	1.03-2.53	0.038
VSIG2.19231.AT	0.93	0.6-1.42	0.728
VSIG2.19232.AT	1.08	0.7-1.66	0.728
ESAM.19234.AT	1.01	0.66-1.55	0.964
ESAM.19235.AT	0.99	0.65-1.52	0.964
FEZ1.19294.AT	0.63	0.4-0.98	0.039
FEZ1.19295.AT	1.59	1.02-2.49	0.039
EI24.19298.AT	1.57	1-2.47	0.048
EI24.19299.AT	0.63	0.4-0.99	0.046
CHEK1.19311.AT	1.25	0.82-1.92	0.304
CHEK1.19312.AT	0.8	0.52-1.23	0.304
TIRAP.19382.AT	0.98	0.64-1.5	0.926
TIRAP.19384.AT	0.84	0.55-1.28	0.407
TIRAP.19385.AT	1.38	0.9-2.13	0.142
NFRKB.19460.AT	1.46	0.94-2.26	0.09
NFRKB.19461.AT	0.69	0.44-1.06	0.09
SNX19.19506.AT	1.22	0.79-1.87	0.369
SNX19.19507.AT	0.82	0.54-1.26	0.369
NTM.19522.AT	0.95	0.62-1.47	0.817
NTM.19523.AT	1.05	0.68-1.62	0.817
IGSF9B.19531.AT	0.85	0.56-1.3	0.449
IGSF9B.19532.AT	1.18	0.77-1.8	0.449
NCAPD3.19537.AT	1.02	0.67-1.55	0.939
NCAPD3.19538.AT	0.98	0.64-1.5	0.939
ACAD8.19551.AT	0.85	0.56-1.3	0.455
ACAD8.19552.AT	1.18	0.77-1.8	0.455
GLB1L2.19562.AT	1.06	0.7-1.63	0.773
GLB1L2.19563.AT	0.94	0.61-1.44	0.773
B3GAT1.19568.AT	1.16	0.76-1.78	0.497
B3GAT1.19569.AT	0.86	0.56-1.32	0.497
IQSEC3.19575.AT	0.84	0.54-1.32	0.449
IQSEC3.19576.AT	1.19	0.76-1.86	0.449
SLC6A13.19586.AT	0.96	0.63-1.47	0.858
SLC6A13.19588.AT	1.04	0.68-1.59	0.858
KDM5A.19596.AT	0.92	0.6-1.41	0.707
KDM5A.19597.AT	1.08	0.71-1.66	0.707
WNK1.19612.AT	1.07	0.69-1.64	0.769
WNK1.19613.AT	0.83	0.54-1.28	0.398
WNK1.19614.AT	1.28	0.83-1.97	0.269
RAD52.19638.AT	1.24	0.81-1.89	0.324
RAD52.19640.AT	0.94	0.62-1.44	0.779
RAD52.19641.AT	1.01	0.66-1.54	0.966
CACNA2D4.19675.AT	0.89	0.58-1.36	0.583
CACNA2D4.19676.AT	1.13	0.74-1.72	0.578
DCP1B.19689.AT	1.09	0.71-1.69	0.685
DCP1B.19690.AT	0.91	0.59-1.41	0.685
ITFG2.19715.AT	0.8	0.53-1.23	0.317
ITFG2.19716.AT	1.24	0.81-1.9	0.317
TSPAN9.19750.AT	1.36	0.88-2.09	0.162
TSPAN9.19751.AT	0.74	0.48-1.13	0.162
EFCAB4B.19757.AT	1.03	0.65-1.63	0.9
EFCAB4B.19758.AT	0.73	0.46-1.16	0.179
EFCAB4B.19759.AT	1.43	0.9-2.27	0.134
PARP11.19761.AT	0.95	0.62-1.46	0.819
PARP11.19762.AT	1.05	0.69-1.61	0.819
PLEKHG6.19825.AT	0.75	0.49-1.15	0.186
PLEKHG6.19826.AT	1.34	0.87-2.05	0.186
TNFRSF1A.19827.AT	1.01	0.66-1.55	0.959
TNFRSF1A.19829.AT	0.99	0.65-1.51	0.959
ACRBP.19902.AT	1.01	0.66-1.54	0.974
ACRBP.19903.AT	0.99	0.65-1.52	0.974
LAG3.19967.AT	0.76	0.48-1.2	0.235
LAG3.19968.AT	1.32	0.83-2.09	0.235
CDCA3.19983.AT	1.48	0.95-2.3	0.084
CDCA3.19984.AT	0.68	0.43-1.05	0.084
SPSB2.19992.AT	1.19	0.78-1.84	0.421
SPSB2.19993.AT	0.84	0.54-1.29	0.421
LRRC23.19998.AT	0.96	0.63-1.46	0.844
LRRC23.20000.AT	1.04	0.68-1.59	0.844
C12orf57.20018.AT	0.81	0.52-1.25	0.332
C12orf57.20019.AT	1.24	0.8-1.92	0.332
C1RL.20072.AT	0.97	0.63-1.48	0.885
C1RL.20073.AT	1.01	0.66-1.55	0.948
RBP5.20077.AT	0.8	0.52-1.22	0.301
RBP5.20078.AT	1.25	0.82-1.92	0.301
FOXJ2.20171.AT	0.97	0.63-1.48	0.873
FOXJ2.20172.AT	1.04	0.68-1.58	0.873
RIMKLB.20202.AT	1	0.65-1.52	0.989
RIMKLB.20203.AT	1	0.66-1.53	0.989
CD69.20269.AT	1.04	0.68-1.59	0.851
CD69.20270.AT	0.96	0.63-1.47	0.851
CLEC12A.20287.AT	1.26	0.82-1.95	0.29
CLEC12A.20288.AT	0.79	0.51-1.22	0.29
CLEC7A.20309.AT	1.28	0.83-1.96	0.263
CLEC7A.20310.AT	0.91	0.6-1.4	0.681
CLEC7A.20312.AT	1.04	0.68-1.59	0.859
GABARAPL1.20351.AT	0.97	0.63-1.49	0.896
GABARAPL1.20353.AT	1.03	0.67-1.58	0.896
APOLD1.20516.AT	0.5	0.31-0.79	0.004
APOLD1.20517.AT	2.02	1.26-3.23	0.004
HEBP1.20522.AT	0.85	0.56-1.31	0.465
HEBP1.20523.AT	1.17	0.77-1.79	0.465
ATF7IP.20547.AT	1.16	0.76-1.77	0.492
ATF7IP.20548.AT	0.86	0.56-1.32	0.492
HIST4H4.20553.AT	1.25	0.81-1.91	0.311
HIST4H4.20554.AT	0.8	0.52-1.23	0.311
DERA.20594.AT	0.87	0.57-1.34	0.537
DERA.20595.AT	1.14	0.75-1.75	0.537
MGST1.20604.AT	1.38	0.85-2.25	0.197
MGST1.20605.AT	0.72	0.44-1.18	0.197
PLEKHA5.20645.AT	1.34	0.88-2.07	0.176
PLEKHA5.20646.AT	0.85	0.55-1.3	0.447
PLEKHA5.20647.AT	0.97	0.64-1.49	0.903
ABCC9.20715.AT	1.19	0.77-1.82	0.434
ABCC9.20716.AT	0.78	0.51-1.2	0.257
ST8SIA1.20726.AT	0.92	0.6-1.4	0.683
ST8SIA1.20727.AT	1.09	0.72-1.67	0.683
ETNK1.20738.AT	1.17	0.75-1.82	0.481
ETNK1.20739.AT	0.85	0.55-1.33	0.481
LYRM5.20809.AT	1.31	0.86-2.02	0.212
LYRM5.20810.AT	0.76	0.5-1.17	0.212
KRAS.20818.AT	1.14	0.74-1.74	0.553
KRAS.20819.AT	0.88	0.57-1.35	0.553
RASSF8.20838.AT	1.09	0.71-1.66	0.7
RASSF8.20839.AT	0.92	0.6-1.41	0.7
FGFR1OP2.20854.AT	1.1	0.72-1.69	0.647
FGFR1OP2.20855.AT	0.91	0.59-1.39	0.647
PPFIBP1.20887.AT	1.21	0.79-1.86	0.374
PPFIBP1.20888.AT	0.97	0.64-1.48	0.887
PPFIBP1.20889.AT	1.01	0.65-1.54	0.98
PTHLH.20907.AT	0.55	0.34-0.89	0.014
PTHLH.20908.AT	0.85	0.55-1.33	0.485
PTHLH.20909.AT	1.5	0.95-2.39	0.084
TSPAN11.20953.AT	0.88	0.58-1.35	0.568
TSPAN11.20954.AT	1.13	0.74-1.73	0.568
DDX11.20959.AT	1.15	0.75-1.76	0.535
DDX11.20960.AT	0.87	0.57-1.34	0.535
DENND5B.20993.AT	1.02	0.67-1.56	0.923
DENND5B.20994.AT	0.98	0.64-1.49	0.923
AMN1.21007.AT	0.82	0.53-1.25	0.353
AMN1.21008.AT	1.22	0.8-1.87	0.353
BICD1.21019.AT	1.08	0.71-1.65	0.716
BICD1.21020.AT	0.92	0.6-1.41	0.716
FGD4.21031.AT	1.08	0.7-1.65	0.732
FGD4.21032.AT	1.11	0.73-1.7	0.628
ALG10.21064.AT	1.33	0.87-2.04	0.194
ALG10.21065.AT	0.75	0.49-1.16	0.194
ALG10B.21067.AT	1.63	1.05-2.54	0.03
ALG10B.21068.AT	0.63	0.4-0.98	0.042
SLC2A13.21085.AT	1.33	0.87-2.05	0.187
SLC2A13.21086.AT	0.75	0.49-1.15	0.187
LRRK2.21087.AT	0.44	0.27-0.72	0.001
LRRK2.21088.AT	2.27	1.4-3.69	0.001
YAF2.21104.AT	0.87	0.57-1.34	0.539
YAF2.21105.AT	1.14	0.74-1.76	0.539
PPHLN1.21212.AT	0.91	0.59-1.39	0.661
PPHLN1.21213.AT	1.25	0.81-1.91	0.308
PPHLN1.21214.AT	0.84	0.55-1.29	0.428
PPHLN1.21217.AT	1.11	0.73-1.7	0.622
ANO6.21296.AT	0.95	0.62-1.45	0.811
ANO6.21297.AT	1.05	0.69-1.61	0.814
ANO6.21298.AT	0.96	0.62-1.46	0.832
ARID2.21309.AT	0.89	0.58-1.36	0.598
ARID2.21310.AT	1.12	0.73-1.71	0.598
SCAF11.21317.AT	1.19	0.78-1.82	0.43
SCAF11.21318.AT	1.25	0.81-1.91	0.312
SCAF11.21319.AT	0.77	0.5-1.19	0.237
SLC38A1.21322.AT	1.19	0.78-1.83	0.416
SLC38A1.21323.AT	0.84	0.55-1.28	0.416
RAPGEF3.21351.AT	1.62	1.05-2.52	0.03
RAPGEF3.21352.AT	0.62	0.4-0.95	0.03
ASB8.21432.AT	0.98	0.64-1.49	0.915
ASB8.21433.AT	1.02	0.67-1.56	0.915
CCDC65.21489.AT	0.73	0.47-1.12	0.152
CCDC65.21490.AT	1.37	0.89-2.11	0.152
FKBP11.21495.AT	0.97	0.64-1.48	0.893
FKBP11.21496.AT	1.01	0.66-1.55	0.947
TUBA1C.21544.AT	0.93	0.61-1.43	0.753
TUBA1C.21545.AT	1.07	0.7-1.65	0.753
TROAP.21551.AT	0.71	0.46-1.11	0.131
TROAP.21552.AT	1.2	0.78-1.84	0.402
TROAP.21553.AT	1.56	1-2.42	0.051
SPATS2.21577.AT	0.93	0.6-1.42	0.72
SPATS2.21578.AT	1.08	0.71-1.66	0.72
FAM186B.21592.AT	1.22	0.79-1.87	0.364
FAM186B.21593.AT	0.89	0.58-1.36	0.587
FAM186B.21594.AT	0.85	0.56-1.3	0.456
RACGAP1.21625.AT	0.67	0.43-1.03	0.069
RACGAP1.21628.AT	1.5	0.97-2.32	0.069
LARP4.21700.AT	0.96	0.63-1.47	0.849
LARP4.21701.AT	1.04	0.68-1.59	0.849
SLC11A2.21729.AT	0.7	0.45-1.07	0.102
SLC11A2.21730.AT	1.43	0.93-2.21	0.102
DAZAP2.21809.AT	1.34	0.87-2.07	0.187
DAZAP2.21810.AT	0.81	0.52-1.26	0.356
DAZAP2.21811.AT	0.78	0.51-1.2	0.256
SMAGP.21831.AT	0.82	0.54-1.26	0.375
SMAGP.21832.AT	1.21	0.79-1.86	0.375
SLC4A8.21854.AT	1.44	0.92-2.23	0.107
SLC4A8.21855.AT	0.92	0.6-1.4	0.687
SLC4A8.21856.AT	0.93	0.61-1.41	0.72
ACVR1B.21876.AT	0.94	0.62-1.44	0.785
ACVR1B.21877.AT	1.4	0.9-2.16	0.135
ACVR1B.21878.AT	0.86	0.56-1.32	0.48
NR4A1.21888.AT	0.81	0.53-1.24	0.334
NR4A1.21889.AT	1.23	0.81-1.89	0.334
PRR13.22028.AT	0.88	0.57-1.35	0.561
PRR13.22029.AT	1.14	0.74-1.74	0.561
PCBP2.22046.AT	1.17	0.76-1.79	0.469
PCBP2.22047.AT	0.85	0.56-1.31	0.469
ATF7.22093.AT	1.04	0.68-1.59	0.854
ATF7.22094.AT	1.14	0.74-1.74	0.553
ATF7.22095.AT	0.92	0.6-1.4	0.687
PPP1R1A.22194.AT	0.7	0.45-1.09	0.112
PPP1R1A.22195.AT	1.43	0.92-2.23	0.112
SARNP.22251.AT	1.08	0.7-1.64	0.735
SARNP.22252.AT	0.59	0.38-0.93	0.023
SARNP.22253.AT	0.93	0.61-1.42	0.722
WIBG.22290.AT	1.95	1.2-3.17	0.007
WIBG.22291.AT	0.51	0.32-0.83	0.007
ERBB3.22355.AT	0.73	0.47-1.14	0.166
ERBB3.22357.AT	1.36	0.88-2.11	0.166
MYL6.22374.AT	0.86	0.56-1.32	0.477
MYL6.22375.AT	1.5	0.96-2.35	0.073
MYL6.22376.AT	0.91	0.59-1.39	0.659
LRP1.22533.AT	0.89	0.58-1.36	0.58
LRP1.22534.AT	1.16	0.75-1.78	0.501
R3HDM2.22570.AT	0.97	0.64-1.49	0.902
R3HDM2.22571.AT	1.03	0.67-1.57	0.902
MARS.22593.AT	1.05	0.69-1.61	0.812
MARS.22594.AT	0.95	0.62-1.45	0.812
B4GALNT1.22675.AT	0.67	0.42-1.05	0.083
B4GALNT1.22678.AT	1.41	0.9-2.21	0.138
OS9.22689.AT	0.86	0.56-1.32	0.481
OS9.22692.AT	1.17	0.76-1.79	0.481
TSPAN31.22723.AT	1.06	0.69-1.62	0.785
TSPAN31.22724.AT	0.94	0.62-1.44	0.785
TSFM.22753.AT	0.88	0.57-1.36	0.576
TSFM.22754.AT	1.01	0.66-1.54	0.98
TSFM.22755.AT	1.07	0.7-1.64	0.75
USP15.22828.AT	1.35	0.87-2.08	0.178
USP15.22829.AT	0.74	0.48-1.15	0.178
MON2.22834.AT	1.33	0.86-2.05	0.193
MON2.22837.AT	0.75	0.49-1.16	0.193
C12orf66.22857.AT	0.97	0.64-1.48	0.889
C12orf66.22858.AT	1.03	0.68-1.57	0.889
MSRB3.22871.AT	0.92	0.6-1.4	0.687
MSRB3.22872.AT	1.09	0.71-1.67	0.687
HMGA2.22877.AT	0.82	0.53-1.26	0.365
HMGA2.22878.AT	1.03	0.68-1.58	0.88
HMGA2.22879.AT	0.93	0.61-1.42	0.739
HMGA2.22880.AT	1.32	0.85-2.03	0.214
HMGA2.22881.AT	0.8	0.52-1.24	0.323
TMBIM4.22891.AT	0.99	0.65-1.52	0.977
TMBIM4.22893.AT	1.01	0.66-1.54	0.977
IRAK3.22910.AT	0.99	0.65-1.52	0.975
IRAK3.22911.AT	1.01	0.66-1.54	0.975
MDM1.22922.AT	1.59	1.02-2.48	0.04
MDM1.22923.AT	0.63	0.4-0.98	0.04
RAP1B.22934.AT	0.81	0.53-1.25	0.343
RAP1B.22935.AT	1.19	0.78-1.81	0.43
RAP1B.22936.AT	1.31	0.85-2.03	0.224
LYZ.23314.AT	1.05	0.68-1.62	0.835
LYZ.23315.AT	0.95	0.62-1.48	0.835
CNOT2.23366.AT	1.1	0.72-1.67	0.67
CNOT2.23370.AT	0.91	0.6-1.39	0.67
PTPRB.23385.AT	0.94	0.62-1.44	0.79
PTPRB.23386.AT	1.06	0.69-1.62	0.79
ZFC3H1.23404.AT	1.01	0.66-1.54	0.974
ZFC3H1.23405.AT	0.99	0.65-1.52	0.974
THAP2.23408.AT	1.32	0.86-2.03	0.199
THAP2.23409.AT	0.76	0.49-1.16	0.199
TMEM19.23410.AT	0.9	0.59-1.38	0.631
TMEM19.23411.AT	1.11	0.73-1.7	0.631
CAPS2.23445.AT	0.88	0.57-1.34	0.548
CAPS2.23446.AT	1.14	0.75-1.74	0.548
GLIPR1L2.23458.AT	1.4	0.91-2.18	0.128
GLIPR1L2.23461.AT	0.71	0.46-1.1	0.128
NAP1L1.23469.AT	0.64	0.4-1	0.049
NAP1L1.23471.AT	1.57	1-2.47	0.049
CSRP2.23510.AT	0.95	0.62-1.44	0.797
CSRP2.23511.AT	1.06	0.69-1.61	0.797
TMTC2.23563.AT	0.8	0.52-1.23	0.317
TMTC2.23564.AT	1.24	0.81-1.91	0.317
DCN.23652.AT	0.89	0.58-1.36	0.596
DCN.23653.AT	0.8	0.52-1.24	0.316
DCN.23654.AT	0.99	0.65-1.52	0.969
DCN.23655.AT	1.13	0.74-1.72	0.584
MRPL42.23697.AT	0.94	0.61-1.44	0.771
MRPL42.23698.AT	0.94	0.61-1.44	0.774
CRADD.23714.AT	1.13	0.74-1.73	0.562
CRADD.23715.AT	0.98	0.64-1.5	0.93
CRADD.23716.AT	1.11	0.72-1.71	0.652
PLXNC1.23722.AT	0.97	0.63-1.47	0.87
PLXNC1.23723.AT	1.04	0.68-1.58	0.87
CCDC41.23727.AT	1.17	0.76-1.79	0.477
CCDC41.23728.AT	0.86	0.56-1.31	0.477
NR2C1.23741.AT	0.97	0.64-1.49	0.897
NR2C1.23742.AT	1.03	0.67-1.57	0.897
FGD6.23744.AT	0.93	0.61-1.42	0.746
FGD6.23745.AT	1.07	0.7-1.64	0.746
VEZT.23750.AT	0.82	0.54-1.26	0.365
VEZT.23753.AT	1.23	0.81-1.89	0.332
SNRPF.23808.AT	1.01	0.66-1.56	0.947
SNRPF.23810.AT	0.94	0.61-1.43	0.759
CDK17.23827.AT	1.51	0.97-2.33	0.066
CDK17.23828.AT	0.66	0.43-1.03	0.066
TMPO.23843.AT	1.18	0.77-1.8	0.447
TMPO.23844.AT	0.68	0.44-1.06	0.086
TMPO.23845.AT	1.45	0.94-2.24	0.09
SLC25A3.23852.AT	0.78	0.51-1.19	0.249
SLC25A3.23853.AT	1.05	0.68-1.61	0.833
SLC25A3.23854.AT	1.4	0.91-2.14	0.128
IKBIP.23864.AT	1.07	0.7-1.63	0.769
IKBIP.23865.AT	0.94	0.61-1.43	0.769
ANKS1B.23885.AT	1.24	0.81-1.89	0.326
ANKS1B.23886.AT	0.81	0.53-1.24	0.326
UHRF1BP1L.23899.AT	0.91	0.59-1.39	0.65
UHRF1BP1L.23900.AT	1.1	0.72-1.69	0.65
ACTR6.23904.AT	1.1	0.72-1.68	0.672
ACTR6.23905.AT	0.91	0.6-1.4	0.672
ARL1.23945.AT	1.08	0.71-1.65	0.715
ARL1.23946.AT	0.92	0.6-1.41	0.715
CHPT1.23994.AT	0.69	0.45-1.07	0.097
CHPT1.23995.AT	1.44	0.94-2.22	0.097
GNPTAB.24000.AT	0.93	0.61-1.42	0.743
GNPTAB.24001.AT	1.23	0.8-1.89	0.354
GNPTAB.24002.AT	0.98	0.64-1.5	0.924
GNPTAB.24003.AT	1.04	0.68-1.59	0.861
PARPBP.24028.AT	1.05	0.69-1.6	0.826
PARPBP.24029.AT	1.35	0.88-2.08	0.171
IGF1.24050.AT	1.09	0.72-1.67	0.68
IGF1.24051.AT	0.91	0.6-1.4	0.68
C12orf73.24068.AT	1.17	0.77-1.8	0.457
C12orf73.24069.AT	1.05	0.69-1.61	0.821
C12orf73.24070.AT	0.92	0.6-1.41	0.696
TCP11L2.24138.AT	0.99	0.65-1.51	0.97
TCP11L2.24140.AT	1.27	0.83-1.96	0.268
TCP11L2.24141.AT	0.84	0.55-1.29	0.434
BTBD11.24192.AT	0.57	0.36-0.9	0.015
BTBD11.24193.AT	1.75	1.11-2.75	0.015
SART3.24215.AT	0.77	0.5-1.19	0.243
SART3.24216.AT	1.29	0.84-1.98	0.243
ISCU.24221.AT	0.85	0.55-1.3	0.454
ISCU.24222.AT	1.18	0.77-1.81	0.454
SSH1.24255.AT	0.9	0.59-1.38	0.639
SSH1.24256.AT	1.11	0.72-1.69	0.639
UBE3B.24305.AT	0.67	0.42-1.05	0.081
UBE3B.24306.AT	1.59	1.01-2.5	0.043
UBE3B.24308.AT	0.67	0.43-1.05	0.081
MVK.24334.AT	1.05	0.68-1.62	0.825
MVK.24335.AT	0.95	0.62-1.47	0.825
TCHP.24365.AT	1.05	0.69-1.61	0.811
TCHP.24366.AT	0.95	0.62-1.45	0.811
C12orf76.24403.AT	1.55	1-2.42	0.051
C12orf76.24404.AT	1.1	0.72-1.68	0.658
C12orf76.24405.AT	0.64	0.41-1	0.05
C12orf76.24406.AT	0.93	0.61-1.42	0.737
IFT81.24409.AT	1.71	1.09-2.69	0.019
IFT81.24410.AT	0.58	0.37-0.92	0.019
ANAPC7.24421.AT	0.77	0.5-1.19	0.234
ANAPC7.24422.AT	1.3	0.84-2	0.234
FAM216A.24427.AT	0.89	0.58-1.36	0.596
FAM216A.24428.AT	1.12	0.73-1.71	0.596
TCTN1.24458.AT	1.32	0.86-2.04	0.206
TCTN1.24461.AT	0.76	0.49-1.17	0.206
HVCN1.24491.AT	1.02	0.67-1.55	0.934
HVCN1.24492.AT	0.98	0.64-1.5	0.934
PPP1CC.24499.AT	1.07	0.7-1.64	0.753
PPP1CC.24501.AT	0.93	0.61-1.43	0.753
ACAD10.24533.AT	1.47	0.95-2.27	0.086
ACAD10.24534.AT	0.69	0.45-1.07	0.097
OAS1.24599.AT	0.97	0.64-1.49	0.906
OAS1.24600.AT	0.91	0.59-1.4	0.661
OAS1.24601.AT	1.41	0.92-2.18	0.118
OAS1.24602.AT	0.85	0.56-1.3	0.461
OAS3.24604.AT	1.34	0.87-2.06	0.18
OAS3.24605.AT	0.82	0.53-1.25	0.35
OAS3.24606.AT	0.7	0.46-1.09	0.117
OAS2.24607.AT	1	0.66-1.53	0.998
OAS2.24609.AT	1	0.65-1.53	0.998
IQCD.24623.AT	1.09	0.71-1.66	0.701
IQCD.24624.AT	0.92	0.6-1.41	0.701
RBM19.24645.AT	0.93	0.61-1.43	0.755
RBM19.24646.AT	1.07	0.7-1.64	0.755
DYNLL1.24760.AT	0.91	0.59-1.4	0.669
DYNLL1.24761.AT	1.1	0.72-1.7	0.654
HNF1A.24782.AT	0.94	0.61-1.43	0.76
HNF1A.24784.AT	1.07	0.7-1.63	0.76
CAMKK2.24849.AT	0.93	0.61-1.42	0.728
CAMKK2.24851.AT	1.08	0.71-1.65	0.728
RNF34.24866.AT	0.71	0.46-1.09	0.119
RNF34.24867.AT	1.41	0.92-2.17	0.119
KDM2B.24875.AT	0.88	0.58-1.34	0.553
KDM2B.24876.AT	0.85	0.56-1.31	0.469
KDM2B.24877.AT	1.04	0.68-1.59	0.847
RHOF.24897.AT	0.71	0.46-1.1	0.123
RHOF.24898.AT	1.41	0.91-2.19	0.123
WDR66.24918.AT	0.93	0.61-1.42	0.75
WDR66.24919.AT	1.07	0.7-1.64	0.75
MLXIP.24925.AT	0.91	0.6-1.39	0.664
MLXIP.24926.AT	1.1	0.72-1.68	0.664
VPS33A.24940.AT	1.13	0.73-1.74	0.579
VPS33A.24941.AT	0.89	0.58-1.36	0.579
CLIP1.24948.AT	0.89	0.58-1.36	0.591
CLIP1.24949.AT	1.12	0.73-1.73	0.591
HCAR1.24981.AT	0.7	0.45-1.08	0.109
HCAR1.24982.AT	1.43	0.92-2.23	0.109
ABCB9.24996.AT	1.14	0.75-1.74	0.547
ABCB9.24997.AT	1.02	0.67-1.57	0.921
ABCB9.24998.AT	0.81	0.53-1.24	0.333
ABCB9.24999.AT	0.94	0.61-1.43	0.759
PITPNM2.25042.AT	0.72	0.47-1.11	0.136
PITPNM2.25043.AT	1.39	0.9-2.14	0.136
MPHOSPH9.25050.AT	1.08	0.71-1.65	0.718
MPHOSPH9.25051.AT	0.92	0.61-1.41	0.718
EIF2B1.25097.AT	0.95	0.62-1.45	0.813
EIF2B1.25098.AT	1.05	0.69-1.61	0.813
SCARB1.25154.AT	1.12	0.73-1.71	0.612
SCARB1.25155.AT	0.9	0.59-1.37	0.612
RIMBP2.25199.AT	1.32	0.86-2.03	0.198
RIMBP2.25200.AT	0.75	0.49-1.16	0.198
EP400NL.25241.AT	0.85	0.55-1.3	0.445
EP400NL.25242.AT	1.18	0.77-1.8	0.446
EP400NL.25243.AT	0.89	0.58-1.37	0.609
PXMP2.25282.AT	0.92	0.6-1.41	0.714
PXMP2.25283.AT	1.08	0.71-1.65	0.714
PGAM5.25293.AT	1.06	0.69-1.63	0.773
PGAM5.25294.AT	0.94	0.61-1.44	0.773
ANKLE2.25297.AT	1.12	0.73-1.71	0.603
ANKLE2.25298.AT	0.89	0.58-1.37	0.603
GOLGA3.25304.AT	1.37	0.89-2.1	0.155
GOLGA3.25305.AT	1.36	0.89-2.09	0.158
GOLGA3.25306.AT	0.85	0.56-1.3	0.448
CHFR.25311.AT	0.95	0.62-1.45	0.805
CHFR.25312.AT	1.05	0.69-1.61	0.805
MPHOSPH8.25400.AT	0.74	0.48-1.14	0.172
MPHOSPH8.25401.AT	1.35	0.88-2.08	0.172
PSPC1.25402.AT	1.14	0.74-1.74	0.553
PSPC1.25403.AT	0.78	0.51-1.2	0.261
PSPC1.25404.AT	0.75	0.48-1.15	0.187
ZMYM5.25405.AT	0.96	0.63-1.46	0.833
ZMYM5.25406.AT	1.05	0.69-1.6	0.833
ZMYM2.25411.AT	1.16	0.76-1.77	0.494
ZMYM2.25413.AT	0.86	0.56-1.32	0.494
NUPL1.25496.AT	0.98	0.65-1.5	0.944
NUPL1.25497.AT	1.02	0.67-1.55	0.944
POLR1D.25544.AT	0.73	0.48-1.13	0.162
POLR1D.25545.AT	1.36	0.88-2.1	0.162
FLT1.25556.AT	2.21	1.36-3.58	0.001
FLT1.25558.AT	0.45	0.28-0.74	0.001
N4BP2L2.25594.AT	1	0.66-1.53	0.982
N4BP2L2.25595.AT	1	0.65-1.52	0.982
RFC3.25610.AT	0.69	0.45-1.07	0.096
RFC3.25611.AT	1.45	0.94-2.25	0.096
DCLK1.25623.AT	1.46	0.94-2.25	0.093
DCLK1.25624.AT	0.69	0.44-1.06	0.093
COG6.25703.AT	0.99	0.64-1.52	0.956
COG6.25705.AT	1.01	0.66-1.55	0.956
NAA16.25734.AT	1.37	0.89-2.11	0.154
NAA16.25737.AT	0.73	0.47-1.12	0.154
VWA8.25741.AT	0.87	0.57-1.33	0.512
VWA8.25742.AT	1.15	0.75-1.77	0.512
CCDC122.25772.AT	0.88	0.57-1.34	0.536
CCDC122.25773.AT	1.14	0.75-1.75	0.536
GPALPP1.25787.AT	1.25	0.82-1.92	0.298
GPALPP1.25788.AT	0.8	0.52-1.22	0.298
TPT1.25795.AT	1.02	0.65-1.61	0.932
TPT1.25796.AT	0.98	0.62-1.55	0.931
ZC3H13.25813.AT	1.03	0.67-1.58	0.891
ZC3H13.25814.AT	0.97	0.63-1.49	0.891
LRCH1.25841.AT	0.76	0.5-1.17	0.211
LRCH1.25842.AT	1.31	0.86-2.02	0.211
SETDB2.25887.AT	1.45	0.94-2.25	0.093
SETDB2.25888.AT	0.69	0.44-1.06	0.093
RCBTB1.25897.AT	0.94	0.61-1.43	0.759
RCBTB1.25898.AT	1.07	0.7-1.64	0.759
EBPL.25899.AT	0.91	0.6-1.39	0.673
EBPL.25900.AT	1.1	0.72-1.67	0.673
DLEU7.25924.AT	0.72	0.46-1.14	0.165
DLEU7.25925.AT	1.38	0.87-2.19	0.165
RNASEH2B.25926.AT	1.21	0.79-1.85	0.383
RNASEH2B.25927.AT	0.83	0.54-1.27	0.383
SERPINE3.25931.AT	0.83	0.54-1.27	0.397
SERPINE3.25932.AT	1.2	0.79-1.84	0.397
INTS6.25938.AT	0.69	0.44-1.07	0.094
INTS6.25940.AT	1.45	0.94-2.25	0.094
DHRS12.25950.AT	1.32	0.86-2.03	0.211
DHRS12.25951.AT	0.76	0.49-1.17	0.211
NEK5.25981.AT	0.92	0.6-1.4	0.695
NEK5.25982.AT	1.09	0.71-1.66	0.695
CKAP2.26000.AT	1.34	0.87-2.06	0.179
CKAP2.26001.AT	0.75	0.49-1.14	0.179
PCDH9.26031.AT	1.23	0.79-1.9	0.36
PCDH9.26032.AT	0.82	0.53-1.26	0.36
ABCC4.26108.AT	1.86	1.17-2.94	0.008
ABCC4.26110.AT	0.54	0.34-0.85	0.008
CLDN10.26117.AT	0.82	0.53-1.27	0.376
CLDN10.26118.AT	1.22	0.79-1.9	0.376
UGGT2.26129.AT	1.42	0.92-2.19	0.118
UGGT2.26130.AT	0.91	0.6-1.39	0.668
UGGT2.26131.AT	0.76	0.49-1.16	0.204
FARP1.26164.AT	1.35	0.88-2.09	0.17
FARP1.26165.AT	0.74	0.48-1.14	0.17
DOCK9.26173.AT	0.95	0.62-1.46	0.808
DOCK9.26174.AT	1.2	0.78-1.86	0.407
DOCK9.26175.AT	0.89	0.58-1.37	0.604
CLYBL.26185.AT	1.43	0.93-2.22	0.107
CLYBL.26186.AT	0.7	0.45-1.08	0.107
NALCN.26202.AT	0.71	0.46-1.1	0.128
NALCN.26203.AT	1.04	0.68-1.6	0.841
NALCN.26204.AT	1.41	0.91-2.18	0.122
ITGBL1.26207.AT	0.89	0.57-1.38	0.603
ITGBL1.26208.AT	1.12	0.72-1.74	0.603
COL4A1.26248.AT	0.63	0.4-1	0.048
COL4A1.26249.AT	1.58	1-2.48	0.048
ANKRD10.26270.AT	1.08	0.71-1.65	0.72
ANKRD10.26271.AT	0.93	0.61-1.41	0.72
ARHGEF7.26282.AT	1.19	0.77-1.82	0.435
ARHGEF7.26283.AT	0.84	0.55-1.29	0.435
TUBGCP3.26302.AT	0.73	0.48-1.13	0.158
TUBGCP3.26303.AT	1.37	0.89-2.1	0.158
MCF2L.26323.AT	1.29	0.84-1.98	0.241
MCF2L.26324.AT	1.17	0.76-1.78	0.475
MCF2L.26326.AT	0.66	0.43-1.02	0.061
MCF2L.26327.AT	0.75	0.49-1.16	0.194
MCF2L.26328.AT	1.7	1.08-2.68	0.022
GRTP1.26372.AT	1.37	0.89-2.13	0.154
GRTP1.26373.AT	0.73	0.47-1.13	0.154
SUPT16H.26571.AT	1.65	1.06-2.57	0.027
SUPT16H.26572.AT	0.61	0.39-0.95	0.027
DHRS4.26778.AT	0.87	0.57-1.33	0.521
DHRS4.26779.AT	1.15	0.75-1.76	0.521
DHRS4L2.26797.AT	1.22	0.8-1.87	0.356
DHRS4L2.26799.AT	0.82	0.53-1.25	0.356
PCK2.26815.AT	1	0.65-1.53	0.993
PCK2.26817.AT	1	0.65-1.53	0.993
IRF9.26875.AT	0.94	0.61-1.43	0.764
IRF9.26876.AT	1.07	0.7-1.63	0.764
IPO4.26882.AT	0.81	0.53-1.24	0.335
IPO4.26884.AT	1.23	0.8-1.9	0.335
TM9SF1.26893.AT	0.93	0.61-1.43	0.754
TM9SF1.26894.AT	1.07	0.7-1.64	0.754
NEDD8.26909.AT	1.36	0.87-2.11	0.178
NEDD8.26910.AT	0.74	0.47-1.15	0.178
GZMB.27016.AT	1.25	0.79-1.98	0.345
GZMB.27017.AT	0.8	0.51-1.27	0.345
STXBP6.27031.AT	1.13	0.74-1.73	0.57
STXBP6.27032.AT	0.88	0.58-1.35	0.57
NOVA1.27044.AT	1.12	0.73-1.72	0.607
NOVA1.27045.AT	0.83	0.54-1.28	0.397
NOVA1.27046.AT	0.98	0.64-1.51	0.931
NOVA1.27047.AT	0.93	0.61-1.43	0.738
C14orf23.27050.AT	1.61	1-2.61	0.052
C14orf23.27051.AT	0.67	0.41-1.08	0.099
COCH.27088.AT	0.96	0.62-1.5	0.854
COCH.27090.AT	1.04	0.67-1.63	0.854
AP4S1.27099.AT	1.13	0.74-1.73	0.57
AP4S1.27100.AT	0.88	0.58-1.35	0.57
HEATR5A.27111.AT	0.87	0.57-1.33	0.509
HEATR5A.27113.AT	1.16	0.76-1.77	0.504
AKAP6.27135.AT	1.3	0.84-2.02	0.235
AKAP6.27136.AT	0.77	0.5-1.19	0.235
NPAS3.27142.AT	0.99	0.65-1.52	0.975
NPAS3.27143.AT	1.01	0.66-1.54	0.975
EGLN3.27148.AT	1.3	0.84-2.01	0.233
EGLN3.27149.AT	0.77	0.5-1.18	0.233
PPP2R3C.27191.AT	0.86	0.56-1.32	0.49
PPP2R3C.27192.AT	1.12	0.73-1.71	0.597
PPP2R3C.27193.AT	0.96	0.63-1.47	0.853
SLC25A21.27294.AT	1.39	0.9-2.14	0.137
SLC25A21.27295.AT	0.72	0.47-1.11	0.137
MIPOL1.27298.AT	1.07	0.7-1.64	0.742
MIPOL1.27299.AT	1.07	0.7-1.63	0.754
MIPOL1.27300.AT	0.91	0.6-1.39	0.662
SEC23A.27347.AT	0.96	0.63-1.47	0.859
SEC23A.27348.AT	1.04	0.68-1.59	0.861
CTAGE5.27375.AT	0.86	0.56-1.32	0.492
CTAGE5.27376.AT	1.16	0.76-1.79	0.492
RPS29.27421.AT	1.41	0.92-2.17	0.114
RPS29.27422.AT	0.71	0.46-1.09	0.114
POLE2.27431.AT	0.96	0.6-1.53	0.863
POLE2.27432.AT	0.9	0.56-1.42	0.64
POLE2.27433.AT	0.92	0.58-1.47	0.733
NEMF.27446.AT	0.93	0.61-1.43	0.754
NEMF.27447.AT	1.07	0.7-1.63	0.754
ATP5S.27466.AT	1.13	0.74-1.73	0.571
ATP5S.27467.AT	0.81	0.52-1.24	0.324
CDKL1.27473.AT	1.24	0.81-1.91	0.318
CDKL1.27474.AT	0.8	0.52-1.23	0.318
NIN.27491.AT	1.02	0.67-1.56	0.92
NIN.27492.AT	1.02	0.67-1.55	0.94
NIN.27493.AT	0.93	0.6-1.43	0.74
TRIM9.27503.AT	0.74	0.48-1.14	0.171
TRIM9.27505.AT	1.53	0.97-2.44	0.07
FERMT2.27557.AT	1.52	0.97-2.38	0.065
FERMT2.27558.AT	0.66	0.42-1.03	0.065
LGALS3.27617.AT	1.11	0.72-1.69	0.646
LGALS3.27618.AT	0.9	0.59-1.39	0.646
FBXO34.27624.AT	0.8	0.52-1.23	0.312
FBXO34.27625.AT	1.25	0.81-1.92	0.312
L3HYPDH.27740.AT	0.75	0.49-1.15	0.181
L3HYPDH.27741.AT	1.34	0.87-2.06	0.181
PCNXL4.27765.AT	0.99	0.65-1.51	0.96
PCNXL4.27766.AT	0.92	0.6-1.41	0.715
PCNXL4.27767.AT	1.14	0.75-1.75	0.532
PPM1A.27775.AT	0.83	0.54-1.27	0.397
PPM1A.27776.AT	1.2	0.79-1.84	0.397
SYNE2.27839.AT	1.36	0.88-2.09	0.168
SYNE2.27841.AT	0.86	0.56-1.31	0.482
ESR2.27867.AT	0.93	0.61-1.43	0.751
ESR2.27868.AT	1.26	0.82-1.94	0.284
ESR2.27869.AT	1.08	0.71-1.64	0.73
ZBTB25.27882.AT	1.32	0.86-2.02	0.207
ZBTB25.27883.AT	0.76	0.49-1.17	0.207
ZBTB1.27892.AT	1.13	0.74-1.72	0.581
ZBTB1.27893.AT	0.89	0.58-1.36	0.581
SPTB.27908.AT	1.02	0.67-1.55	0.935
SPTB.27909.AT	0.98	0.64-1.5	0.935
MAX.27930.AT	1.07	0.69-1.65	0.766
MAX.27931.AT	1.2	0.78-1.83	0.41
MAX.27932.AT	0.99	0.65-1.51	0.952
FAM71D.28039.AT	1.03	0.66-1.62	0.889
FAM71D.28041.AT	0.75	0.48-1.19	0.229
MPP5.28044.AT	1	0.65-1.55	0.99
MPP5.28045.AT	1	0.65-1.54	0.99
ATP6V1D.28048.AT	0.98	0.64-1.5	0.927
ATP6V1D.28049.AT	1.02	0.67-1.56	0.927
TMEM229B.28062.AT	1.44	0.92-2.25	0.107
TMEM229B.28063.AT	0.69	0.44-1.08	0.107
PIGH.28069.AT	1.13	0.74-1.72	0.585
PIGH.28070.AT	0.89	0.58-1.36	0.585
ZFYVE26.28100.AT	0.91	0.59-1.39	0.653
ZFYVE26.28101.AT	0.75	0.49-1.16	0.198
ZFYVE26.28102.AT	1.01	0.66-1.54	0.969
RAD51B.28107.AT	0.88	0.57-1.34	0.54
RAD51B.28109.AT	1.08	0.71-1.65	0.723
RAD51B.28110.AT	1.43	0.92-2.21	0.109
RAD51B.28111.AT	1	0.66-1.53	0.984
DCAF5.28122.AT	1.34	0.87-2.06	0.191
DCAF5.28123.AT	0.75	0.49-1.15	0.191
GALNT16.28137.AT	1.16	0.75-1.79	0.495
GALNT16.28139.AT	0.86	0.56-1.33	0.495
ERH.28140.AT	1.26	0.82-1.95	0.292
ERH.28141.AT	0.79	0.51-1.22	0.292
SRSF5.28155.AT	0.99	0.64-1.51	0.949
SRSF5.28157.AT	1.01	0.66-1.55	0.949
MED6.28182.AT	0.85	0.56-1.3	0.461
MED6.28183.AT	1.17	0.77-1.79	0.461
RGS6.28205.AT	1.19	0.78-1.82	0.428
RGS6.28206.AT	0.94	0.62-1.44	0.787
RGS6.28207.AT	0.75	0.49-1.16	0.199
RGS6.28208.AT	0.85	0.55-1.31	0.456
DCAF4.28231.AT	0.93	0.61-1.42	0.73
DCAF4.28232.AT	1.08	0.71-1.64	0.73
RBM25.28252.AT	1.47	0.96-2.27	0.078
RBM25.28254.AT	0.68	0.44-1.04	0.078
PSEN1.28266.AT	1.04	0.68-1.58	0.871
PSEN1.28267.AT	0.97	0.63-1.47	0.871
ZNF410.28323.AT	1.29	0.83-2.02	0.262
ZNF410.28325.AT	0.77	0.49-1.21	0.262
COQ6.28341.AT	1.29	0.83-1.98	0.254
COQ6.28343.AT	0.78	0.5-1.2	0.254
ENTPD5.28353.AT	1.17	0.77-1.8	0.461
ENTPD5.28354.AT	0.85	0.56-1.31	0.47
CCDC176.28360.AT	1.04	0.68-1.58	0.873
CCDC176.28362.AT	0.97	0.64-1.49	0.904
NPC2.28399.AT	0.92	0.6-1.41	0.705
NPC2.28400.AT	1.08	0.7-1.66	0.727
YLPM1.28426.AT	1.12	0.73-1.71	0.606
YLPM1.28427.AT	0.89	0.58-1.37	0.606
ACYP1.28475.AT	1.1	0.72-1.68	0.658
ACYP1.28476.AT	1.01	0.66-1.54	0.977
ACYP1.28477.AT	1.26	0.82-1.93	0.29
FLVCR2.28510.AT	0.9	0.59-1.37	0.609
FLVCR2.28511.AT	1.12	0.73-1.71	0.609
TTLL5.28518.AT	0.88	0.58-1.34	0.554
TTLL5.28519.AT	0.91	0.59-1.39	0.655
TTLL5.28520.AT	1.2	0.79-1.84	0.394
TTLL5.28521.AT	1.28	0.83-1.96	0.263
IFT43.28532.AT	0.89	0.58-1.37	0.602
IFT43.28534.AT	1.14	0.74-1.74	0.559
IFT43.28535.AT	0.86	0.56-1.32	0.494
GPATCH2L.28540.AT	1.24	0.8-1.9	0.332
GPATCH2L.28541.AT	1.04	0.68-1.59	0.86
GPATCH2L.28542.AT	1.12	0.73-1.71	0.606
GPATCH2L.28543.AT	1.06	0.69-1.62	0.788
VASH1.28555.AT	1.01	0.66-1.53	0.979
VASH1.28556.AT	0.99	0.65-1.52	0.979
AHSA1.28605.AT	1.19	0.77-1.82	0.435
AHSA1.28606.AT	0.72	0.47-1.11	0.142
AHSA1.28607.AT	1.36	0.88-2.1	0.162
SLIRP.28616.AT	1.1	0.72-1.69	0.648
SLIRP.28617.AT	1.04	0.68-1.59	0.855
SLIRP.28618.AT	0.88	0.57-1.36	0.56
TSHR.28662.AT	0.92	0.6-1.41	0.701
TSHR.28663.AT	1.09	0.71-1.66	0.701
STON2.28674.AT	1.1	0.72-1.69	0.647
STON2.28675.AT	0.91	0.59-1.38	0.647
SEL1L.28676.AT	1.15	0.75-1.75	0.527
SEL1L.28677.AT	0.87	0.57-1.33	0.527
TTC8.28736.AT	0.85	0.55-1.3	0.456
TTC8.28737.AT	1.18	0.77-1.81	0.456
EFCAB11.28796.AT	0.73	0.47-1.14	0.169
EFCAB11.28797.AT	1.05	0.69-1.6	0.823
EFCAB11.28799.AT	0.95	0.62-1.45	0.812
RPS6KA5.28830.AT	0.73	0.48-1.13	0.158
RPS6KA5.28832.AT	1.36	0.89-2.1	0.158
C14orf159.28841.AT	1.02	0.67-1.56	0.922
C14orf159.28842.AT	0.98	0.64-1.5	0.922
CCDC88C.28876.AT	1	0.65-1.53	0.997
CCDC88C.28877.AT	1	0.66-1.53	0.997
ATXN3.28897.AT	1.51	0.98-2.34	0.062
ATXN3.28898.AT	0.66	0.43-1.02	0.062
RIN3.28996.AT	1.28	0.83-1.96	0.259
RIN3.28997.AT	0.78	0.51-1.2	0.259
BTBD7.29030.AT	1.16	0.76-1.78	0.488
BTBD7.29031.AT	0.86	0.56-1.32	0.488
PPP4R4.29091.AT	0.86	0.53-1.37	0.52
PPP4R4.29092.AT	1.17	0.73-1.88	0.52
SERPINA1.29100.AT	1.12	0.73-1.73	0.606
SERPINA1.29101.AT	0.89	0.58-1.38	0.606
SYNE3.29170.AT	1.02	0.67-1.55	0.944
SYNE3.29171.AT	0.98	0.65-1.5	0.944
AK7.29200.AT	0.71	0.46-1.1	0.128
AK7.29201.AT	1.4	0.91-2.16	0.128
PAPOLA.29202.AT	0.89	0.58-1.36	0.581
PAPOLA.29203.AT	1.14	0.75-1.74	0.545
PAPOLA.29204.AT	0.56	0.36-0.88	0.012
SETD3.29213.AT	1.22	0.79-1.87	0.368
SETD3.29214.AT	0.83	0.54-1.27	0.386
SETD3.29216.AT	1.23	0.79-1.89	0.356
HHIPL1.29224.AT	1.09	0.71-1.66	0.704
HHIPL1.29225.AT	0.92	0.6-1.41	0.704
CYP46A1.29229.AT	1.03	0.68-1.57	0.885
CYP46A1.29230.AT	0.97	0.63-1.48	0.885
EVL.29243.AT	0.78	0.51-1.2	0.255
EVL.29244.AT	1.28	0.84-1.97	0.255
WDR25.29304.AT	0.78	0.5-1.22	0.282
WDR25.29305.AT	1.28	0.82-2	0.282
PPP2R5C.29315.AT	1.07	0.7-1.63	0.76
PPP2R5C.29317.AT	0.93	0.61-1.42	0.73
PPP2R5C.29318.AT	1.17	0.76-1.8	0.473
PPP2R5C.29319.AT	1.1	0.72-1.67	0.673
PPP2R5C.29320.AT	0.91	0.59-1.38	0.646
HSP90AA1.29331.AT	0.89	0.58-1.37	0.59
[truncated: 4,891 more rows]

## Sheet: ES
characteristics	Hazard.Ratio	CI95	P.Value
PLEKHN1.1.ES	1.14	0.73-1.77	0.558
HES4.5.ES	1.08	0.7-1.66	0.729
C1orf159.14.ES	0.97	0.63-1.48	0.883
C1orf159.22.ES	0.94	0.59-1.5	0.793
C1orf159.24.ES	1.02	0.64-1.64	0.924
UBE2J2.47.ES	1.29	0.84-1.98	0.242
UBE2J2.48.ES	0.77	0.5-1.18	0.231
UBE2J2.52.ES	1.08	0.7-1.64	0.736
UBE2J2.53.ES	1.37	0.89-2.1	0.149
UBE2J2.54.ES	1.13	0.73-1.74	0.587
UBE2J2.57.ES	0.8	0.5-1.28	0.36
UBE2J2.65.ES	0.68	0.44-1.06	0.09
ACAP3.74.ES	0.94	0.61-1.44	0.784
CPSF3L.138.ES	0.99	0.65-1.51	0.96
CPSF3L.140.ES	1.4	0.91-2.16	0.129
MXRA8.146.ES	0.94	0.62-1.44	0.793
CCNL2.160.ES	1.01	0.66-1.54	0.969
CCNL2.161.ES	0.88	0.57-1.37	0.575
ANKRD65.167.ES	0.73	0.45-1.19	0.211
ANKRD65.168.ES	0.92	0.56-1.49	0.722
MIB2.192.ES	0.79	0.52-1.21	0.28
MIB2.194.ES	0.76	0.5-1.17	0.216
SLC35E2B.207.ES	1.01	0.66-1.55	0.955
CDK11A.216.ES	0.87	0.57-1.34	0.531
CDK11A.221.ES	0.8	0.52-1.22	0.298
NADK.229.ES	1.03	0.67-1.57	0.897
NADK.230.ES	0.92	0.6-1.42	0.715
GNB1.231.ES	1.27	0.81-1.98	0.292
PRKCZ.243.ES	0.64	0.41-0.99	0.047
C1orf86.248.ES	0.97	0.64-1.48	0.894
C1orf86.249.ES	1.06	0.69-1.61	0.799
C1orf86.250.ES	0.87	0.57-1.33	0.512
C1orf86.251.ES	1.32	0.86-2.04	0.207
MORN1.255.ES	0.91	0.59-1.4	0.657
RER1.261.ES	0.87	0.57-1.34	0.523
PEX10.267.ES	0.77	0.49-1.2	0.248
PEX10.269.ES	1.38	0.9-2.13	0.139
PRDM16.303.ES	0.72	0.46-1.12	0.146
MEGF6.315.ES	1.66	1.05-2.62	0.03
DFFB.346.ES	1.3	0.83-2.05	0.256
NPHP4.354.ES	1.21	0.78-1.89	0.387
NPHP4.355.ES	1.2	0.78-1.84	0.412
ICMT.385.ES	1.01	0.65-1.55	0.972
ICMT.386.ES	1.16	0.76-1.78	0.483
ICMT.387.ES	0.84	0.54-1.32	0.455
DNAJC11.495.ES	1.33	0.86-2.05	0.196
DNAJC11.496.ES	1.12	0.74-1.72	0.587
CAMTA1.507.ES	1.24	0.81-1.91	0.322
CAMTA1.508.ES	1	0.65-1.52	0.994
PARK7.526.ES	1.04	0.68-1.59	0.868
ERRFI1.536.ES	0.9	0.56-1.45	0.67
ERRFI1.537.ES	0.88	0.58-1.35	0.562
GPR157.558.ES	0.97	0.61-1.54	0.904
CLSTN1.575.ES	0.64	0.41-1	0.049
CLSTN1.576.ES	0.53	0.32-0.87	0.012
CTNNBIP1.584.ES	0.67	0.43-1.03	0.07
RBP7.592.ES	1.92	1.21-3.04	0.006
UBE4B.596.ES	0.44	0.26-0.75	0.003
PGD.610.ES	1.47	0.95-2.28	0.083
DFFA.619.ES	0.84	0.55-1.28	0.413
TARDBP.633.ES	0.8	0.52-1.22	0.3
TARDBP.634.ES	0.83	0.54-1.29	0.413
TARDBP.635.ES	1.01	0.66-1.54	0.969
EXOSC10.647.ES	1.15	0.75-1.75	0.525
FBXO44.657.ES	1.45	0.94-2.25	0.096
FBXO44.658.ES	0.85	0.55-1.31	0.468
FBXO44.660.ES	0.9	0.59-1.37	0.615
FBXO44.661.ES	0.86	0.56-1.33	0.506
MAD2L2.665.ES	0.87	0.57-1.33	0.528
AGTRAP.671.ES	0.93	0.61-1.42	0.736
AGTRAP.672.ES	0.92	0.6-1.41	0.7
AGTRAP.675.ES	0.74	0.47-1.16	0.185
AGTRAP.677.ES	0.84	0.55-1.3	0.445
AGTRAP.679.ES	0.77	0.5-1.18	0.229
AGTRAP.680.ES	1.14	0.74-1.74	0.557
CLCN6.689.ES	1.34	0.84-2.11	0.216
PLOD1.695.ES	1.07	0.7-1.63	0.76
MFN2.696.ES	0.93	0.61-1.43	0.738
PRDM2.723.ES	0.86	0.56-1.32	0.488
PRDM2.724.ES	1.06	0.68-1.65	0.788
PRDM2.725.ES	1.2	0.79-1.84	0.393
PRDM2.728.ES	0.96	0.59-1.57	0.869
CASP9.761.ES	1.07	0.7-1.63	0.762
PLEKHM2.767.ES	0.76	0.49-1.16	0.202
ZBTB17.782.ES	1.04	0.68-1.59	0.845
SZRD1.806.ES	1.28	0.83-1.96	0.262
SZRD1.808.ES	1.16	0.76-1.78	0.484
SZRD1.811.ES	1.44	0.93-2.22	0.105
NECAP2.823.ES	0.91	0.6-1.4	0.68
NECAP2.824.ES	1.25	0.82-1.92	0.3
NECAP2.825.ES	0.95	0.62-1.45	0.815
NBPF1.835.ES	0.95	0.61-1.46	0.808
NBPF1.836.ES	1.38	0.89-2.15	0.148
ATP13A2.840.ES	1.38	0.9-2.13	0.143
ATP13A2.841.ES	1.1	0.72-1.69	0.667
ARHGEF10L.862.ES	1.08	0.71-1.66	0.706
UBR4.881.ES	0.76	0.5-1.17	0.22
UBR4.885.ES	0.8	0.51-1.25	0.323
UBR4.886.ES	1.74	1.04-2.9	0.035
PQLC2.899.ES	1.32	0.85-2.04	0.212
CAPZB.906.ES	1.1	0.71-1.68	0.671
TMCO4.916.ES	1.13	0.74-1.74	0.561
TMCO4.917.ES	0.85	0.54-1.34	0.488
EIF4G3.951.ES	1.03	0.67-1.58	0.895
EIF4G3.952.ES	1.28	0.82-1.98	0.273
EIF4G3.960.ES	0.68	0.42-1.1	0.115
ECE1.965.ES	1.01	0.65-1.56	0.969
RAP1GAP.991.ES	0.76	0.49-1.17	0.208
RAP1GAP.992.ES	1.41	0.91-2.17	0.123
RAP1GAP.993.ES	0.81	0.5-1.32	0.397
USP48.998.ES	0.94	0.62-1.43	0.772
CDC42.1005.ES	0.71	0.46-1.08	0.112
CDC42.1006.ES	1.09	0.71-1.66	0.697
KDM1A.1032.ES	0.87	0.57-1.34	0.537
HNRNPR.1044.ES	0.92	0.6-1.4	0.691
HNRNPR.1046.ES	0.93	0.61-1.42	0.734
HNRNPR.1048.ES	0.79	0.51-1.21	0.278
HNRNPR.1049.ES	0.96	0.63-1.49	0.871
TCEA3.1063.ES	0.95	0.61-1.46	0.803
GALE.1077.ES	0.66	0.41-1.04	0.076
HMGCL.1080.ES	0.72	0.47-1.11	0.133
IFNLR1.1096.ES	1.6	1.02-2.52	0.042
STPG1.1106.ES	1.11	0.73-1.7	0.629
NIPAL3.1112.ES	1.15	0.74-1.79	0.536
RCAN3.1122.ES	0.94	0.61-1.44	0.759
SRRM1.1128.ES	1.24	0.81-1.9	0.324
SRRM1.1130.ES	0.79	0.51-1.22	0.294
SRRM1.1133.ES	1.09	0.7-1.69	0.694
SYF2.1139.ES	1.03	0.67-1.57	0.894
C1orf63.1144.ES	1.05	0.67-1.64	0.825
C1orf63.1145.ES	1.37	0.89-2.1	0.155
C1orf63.1147.ES	1.2	0.78-1.85	0.41
SEPN1.1195.ES	1.39	0.9-2.16	0.135
MTFR1L.1213.ES	1.05	0.69-1.6	0.817
MTFR1L.1214.ES	1.1	0.72-1.67	0.671
UBXN11.1251.ES	0.78	0.51-1.2	0.261
UBXN11.1254.ES	1.09	0.71-1.66	0.696
UBXN11.1255.ES	0.85	0.55-1.33	0.474
UBXN11.1256.ES	1.37	0.89-2.12	0.151
UBXN11.1257.ES	1.16	0.76-1.77	0.499
UBXN11.1258.ES	0.84	0.54-1.3	0.427
UBXN11.1259.ES	1	0.65-1.53	0.987
UBXN11.1260.ES	0.73	0.47-1.12	0.152
UBXN11.1261.ES	1.1	0.71-1.68	0.671
UBXN11.1262.ES	2.09	1.29-3.39	0.003
UBXN11.1263.ES	0.66	0.42-1.03	0.068
DHDDS.1276.ES	1.4	0.9-2.17	0.136
RPS6KA1.1287.ES	1.25	0.81-1.93	0.307
RPS6KA1.1292.ES	0.82	0.52-1.29	0.39
MAP3K6.1323.ES	0.49	0.3-0.83	0.007
FCN3.1325.ES	1.34	0.87-2.08	0.185
AHDC1.1331.ES	0.88	0.56-1.38	0.566
FAM76A.1342.ES	1.11	0.73-1.69	0.633
FAM76A.1344.ES	1.26	0.82-1.94	0.283
THEMIS2.1350.ES	1.5	0.96-2.35	0.073
THEMIS2.1352.ES	1.6	1.03-2.49	0.038
THEMIS2.1353.ES	0.93	0.59-1.45	0.736
THEMIS2.1354.ES	1.05	0.67-1.64	0.841
EYA3.1369.ES	1.01	0.64-1.61	0.956
RCC1.1388.ES	1.12	0.73-1.71	0.606
EPB41.1401.ES	0.8	0.52-1.23	0.31
EPB41.1403.ES	0.97	0.64-1.49	0.906
SRSF4.1424.ES	0.82	0.53-1.26	0.367
SRSF4.1425.ES	0.97	0.64-1.49	0.897
PUM1.1449.ES	1.09	0.71-1.66	0.703
PUM1.1450.ES	1.26	0.79-2.02	0.329
PUM1.1452.ES	1.01	0.66-1.54	0.978
PUM1.1453.ES	0.82	0.51-1.3	0.394
SNRNP40.1459.ES	1.14	0.75-1.74	0.54
ZCCHC17.1461.ES	2.03	1.26-3.25	0.003
ZCCHC17.1463.ES	1.1	0.71-1.7	0.665
ZCCHC17.1464.ES	0.9	0.55-1.46	0.658
ZCCHC17.1465.ES	0.8	0.52-1.22	0.295
FABP3.1467.ES	1	0.65-1.53	0.994
TINAGL1.1479.ES	1.08	0.7-1.68	0.726
COL16A1.1493.ES	1.75	1.11-2.75	0.015
BAI2.1499.ES	1.14	0.74-1.75	0.546
BAI2.1501.ES	1.09	0.69-1.73	0.709
PTP4A2.1518.ES	1.08	0.71-1.66	0.711
PTP4A2.1523.ES	0.86	0.56-1.33	0.508
PTP4A2.1527.ES	0.87	0.57-1.33	0.53
PTP4A2.1532.ES	0.86	0.56-1.32	0.497
PTP4A2.1536.ES	0.87	0.57-1.34	0.532
PTP4A2.1537.ES	1.11	0.73-1.69	0.632
KHDRBS1.1542.ES	1.29	0.84-1.99	0.245
TMEM39B.1546.ES	1.51	0.98-2.34	0.064
TMEM39B.1549.ES	1.16	0.76-1.77	0.497
TMEM39B.1552.ES	1.46	0.9-2.37	0.128
TMEM234.1575.ES	0.93	0.61-1.43	0.749
BSDC1.1592.ES	1.29	0.84-1.99	0.239
ZBTB8OS.1612.ES	0.81	0.53-1.25	0.344
ZBTB8OS.1614.ES	1.03	0.67-1.58	0.907
RBBP4.1623.ES	0.94	0.62-1.44	0.789
RBBP4.1627.ES	1.03	0.68-1.58	0.884
SYNC.1630.ES	0.98	0.62-1.54	0.925
TMEM54.1644.ES	1.23	0.79-1.9	0.355
AK2.1652.ES	0.88	0.57-1.34	0.549
AK2.1653.ES	1.41	0.91-2.18	0.126
AK2.1654.ES	0.92	0.6-1.41	0.704
AK2.1655.ES	1.04	0.68-1.6	0.844
AK2.1656.ES	0.87	0.57-1.33	0.507
ADC.1663.ES	0.93	0.57-1.51	0.765
ZMYM1.1715.ES	0.8	0.5-1.29	0.356
KIAA0319L.1725.ES	1.8	1.14-2.86	0.012
TRAPPC3.1752.ES	1	0.65-1.52	0.982
MAP7D1.1761.ES	0.82	0.53-1.26	0.368
THRAP3.1762.ES	1.08	0.68-1.71	0.753
SH3D21.1767.ES	1.12	0.73-1.72	0.6
SH3D21.1768.ES	0.87	0.56-1.34	0.519
STK40.1774.ES	1.1	0.71-1.7	0.661
MEAF6.1798.ES	0.95	0.61-1.49	0.825
MEAF6.1799.ES	0.95	0.62-1.45	0.813
MEAF6.1800.ES	1.06	0.67-1.66	0.81
MEAF6.1801.ES	1.21	0.79-1.86	0.377
MEAF6.1802.ES	0.89	0.58-1.36	0.585
MEAF6.1804.ES	0.78	0.51-1.21	0.273
MEAF6.1805.ES	1.05	0.68-1.62	0.82
DNALI1.1806.ES	1.59	1.02-2.49	0.042
C1orf109.1819.ES	1.52	0.94-2.43	0.086
MANEAL.1836.ES	0.88	0.57-1.36	0.559
SF3A3.1853.ES	1.28	0.83-1.98	0.264
AKIRIN1.1864.ES	0.89	0.59-1.37	0.605
MACF1.1881.ES	1.21	0.79-1.87	0.38
MACF1.1883.ES	1.28	0.84-1.97	0.256
MACF1.1885.ES	1.75	1.08-2.82	0.022
MACF1.1887.ES	1.12	0.7-1.79	0.636
MACF1.1888.ES	0.69	0.44-1.1	0.123
PABPC4.1893.ES	0.95	0.62-1.45	0.813
PABPC4.1894.ES	1	0.66-1.53	0.998
PABPC4.1895.ES	0.88	0.58-1.35	0.561
PPIE.1903.ES	1.03	0.68-1.58	0.878
PPIE.1905.ES	0.79	0.51-1.21	0.277
PPIE.1906.ES	0.78	0.51-1.2	0.263
TRIT1.1923.ES	0.96	0.63-1.47	0.862
TRIT1.1924.ES	2.04	1.27-3.27	0.003
TRIT1.1926.ES	1.82	1.1-3.02	0.02
TRIT1.1928.ES	1.9	1.18-3.07	0.008
TRIT1.1972.ES	1.1	0.72-1.68	0.662
TRIT1.1974.ES	1.42	0.87-2.32	0.166
CAP1.1984.ES	1.16	0.76-1.78	0.483
NFYC.2020.ES	1.04	0.68-1.59	0.848
NFYC.2023.ES	1.06	0.7-1.62	0.781
SCMH1.2047.ES	1.14	0.75-1.75	0.539
SCMH1.2049.ES	1.08	0.7-1.66	0.737
SCMH1.2050.ES	0.78	0.49-1.23	0.279
SCMH1.2051.ES	1.22	0.79-1.89	0.363
SCMH1.2053.ES	1.04	0.68-1.59	0.87
SCMH1.2054.ES	0.87	0.56-1.35	0.53
SCMH1.2055.ES	0.73	0.46-1.18	0.199
SCMH1.2056.ES	1.1	0.69-1.76	0.695
SCMH1.2057.ES	1.02	0.67-1.57	0.912
SCMH1.2058.ES	0.75	0.48-1.17	0.201
FOXJ3.2069.ES	0.74	0.47-1.16	0.187
ZNF691.2127.ES	0.79	0.5-1.25	0.323
ZNF691.2132.ES	1.36	0.87-2.12	0.174
ZNF691.2133.ES	0.76	0.49-1.19	0.228
ZNF691.2134.ES	0.78	0.5-1.22	0.283
ZNF691.2135.ES	0.85	0.55-1.31	0.458
ZNF691.2136.ES	0.97	0.63-1.5	0.895
ZNF691.2137.ES	0.82	0.53-1.26	0.357
TIE1.2162.ES	1.03	0.67-1.57	0.892
HYI.2184.ES	0.9	0.58-1.37	0.612
PTPRF.2189.ES	0.66	0.42-1.04	0.072
PTPRF.2190.ES	1.13	0.72-1.76	0.602
ST3GAL3.2199.ES	1.23	0.8-1.88	0.349
ST3GAL3.2272.ES	1.09	0.7-1.69	0.712
ST3GAL3.2273.ES	1.16	0.75-1.79	0.507
ST3GAL3.2297.ES	0.74	0.47-1.16	0.186
ST3GAL3.2299.ES	1.25	0.8-1.95	0.325
ST3GAL3.2302.ES	1.32	0.84-2.08	0.232
ST3GAL3.2303.ES	1.19	0.75-1.88	0.461
ST3GAL3.2480.ES	1.2	0.77-1.85	0.417
ATP6V0B.2510.ES	1.09	0.71-1.66	0.693
ATP6V0B.2511.ES	0.93	0.61-1.42	0.742
CCDC24.2527.ES	1.07	0.69-1.63	0.773
CCDC24.2528.ES	0.77	0.5-1.18	0.23
CCDC24.2530.ES	1.2	0.79-1.84	0.393
CCDC24.2531.ES	0.78	0.51-1.19	0.249
ERI3.2552.ES	1.36	0.88-2.1	0.161
PLK3.2578.ES	1.87	1.15-3.03	0.011
PRDX1.2693.ES	0.94	0.62-1.44	0.786
AKR1A1.2698.ES	1.15	0.75-1.76	0.518
NASP.2706.ES	1	0.66-1.53	0.991
NASP.2752.ES	1.02	0.67-1.56	0.925
NASP.2753.ES	0.89	0.58-1.36	0.598
NASP.2754.ES	1.05	0.69-1.61	0.816
GPBP1L1.2769.ES	0.81	0.52-1.24	0.332
NSUN4.2793.ES	1.23	0.8-1.9	0.335
NSUN4.2794.ES	1.01	0.64-1.57	0.979
MKNK1.2807.ES	0.98	0.64-1.49	0.922
MKNK1.2809.ES	1.11	0.72-1.71	0.627
MKNK1.2810.ES	1.02	0.67-1.55	0.936
MKNK1.2812.ES	1.35	0.88-2.08	0.171
MKNK1.2814.ES	1.13	0.74-1.74	0.564
ATPAF1.2821.ES	1	0.65-1.52	0.996
ATPAF1.2822.ES	0.85	0.55-1.31	0.468
EFCAB14.2825.ES	0.73	0.47-1.12	0.152
CYP4B1.2840.ES	1.24	0.79-1.92	0.351
CMPK1.2907.ES	0.8	0.52-1.23	0.319
CMPK1.2908.ES	1.03	0.67-1.57	0.896
FAF1.2939.ES	0.98	0.64-1.5	0.916
OSBPL9.2969.ES	1.81	1.16-2.85	0.01
OSBPL9.2971.ES	1.83	1.15-2.91	0.011
OSBPL9.2979.ES	1.34	0.87-2.06	0.179
NRD1.2986.ES	0.85	0.56-1.31	0.474
NRD1.2987.ES	0.76	0.49-1.18	0.22
TXNDC12.2991.ES	1.24	0.81-1.9	0.32
BTF3L4.2994.ES	0.91	0.59-1.38	0.648
BTF3L4.2995.ES	0.97	0.63-1.48	0.882
BTF3L4.2996.ES	0.94	0.58-1.53	0.816
BTF3L4.2997.ES	1.07	0.7-1.64	0.739
ZFYVE9.3000.ES	1.13	0.74-1.72	0.58
ECHDC2.3023.ES	0.86	0.56-1.31	0.475
ECHDC2.3024.ES	1.19	0.78-1.82	0.423
ECHDC2.3027.ES	1.19	0.77-1.84	0.431
ECHDC2.3028.ES	1.6	1.03-2.48	0.038
ECHDC2.3030.ES	1.14	0.74-1.74	0.551
ECHDC2.3031.ES	1.54	0.99-2.38	0.055
ECHDC2.3032.ES	0.85	0.56-1.31	0.466
ECHDC2.3033.ES	0.84	0.55-1.29	0.433
ECHDC2.3034.ES	0.74	0.48-1.15	0.184
ECHDC2.3035.ES	0.76	0.49-1.17	0.211
ECHDC2.3036.ES	0.62	0.4-0.96	0.034
ECHDC2.3037.ES	0.73	0.48-1.12	0.152
SCP2.3043.ES	0.69	0.45-1.06	0.093
SCP2.3045.ES	1.45	0.93-2.24	0.098
SCP2.3046.ES	1.03	0.67-1.58	0.89
MAGOH.3055.ES	0.77	0.5-1.18	0.233
LRP8.3058.ES	0.73	0.47-1.14	0.166
LRP8.3059.ES	1.26	0.82-1.94	0.299
LRP8.3060.ES	1.52	0.97-2.38	0.069
LRP8.3066.ES	1.06	0.67-1.69	0.791
YIPF1.3074.ES	1.19	0.78-1.82	0.424
YIPF1.3077.ES	1.31	0.85-2.01	0.226
YIPF1.3078.ES	1.52	0.98-2.37	0.064
YIPF1.3079.ES	0.81	0.52-1.24	0.327
DIO1.3080.ES	0.83	0.51-1.35	0.46
DIO1.3084.ES	1.52	0.92-2.5	0.105
LRRC42.3101.ES	1.08	0.7-1.66	0.726
CYB5RL.3132.ES	1	0.65-1.53	0.998
SSBP3.3144.ES	1.04	0.68-1.6	0.841
MROH7TTC4.3152.ES	1.45	0.94-2.25	0.093
FGGY.3212.ES	1.08	0.7-1.66	0.731
NFIA.3225.ES	0.89	0.58-1.38	0.605
INADL.3241.ES	0.74	0.48-1.13	0.164
INADL.3245.ES	0.82	0.53-1.25	0.352
DOCK7.3256.ES	1.25	0.77-2.01	0.368
ITGB3BP.3266.ES	0.98	0.64-1.5	0.938
ITGB3BP.3267.ES	0.89	0.58-1.36	0.597
WDR78.3331.ES	1.04	0.68-1.6	0.843
GADD45A.3356.ES	1.33	0.87-2.05	0.188
SRSF11.3382.ES	0.94	0.62-1.44	0.79
SRSF11.3386.ES	1.27	0.81-1.98	0.3
SRSF11.3387.ES	1.05	0.69-1.6	0.825
SRSF11.3389.ES	0.94	0.61-1.44	0.772
SRSF11.3390.ES	1.13	0.73-1.73	0.583
SRSF11.3392.ES	0.9	0.58-1.37	0.614
SRSF11.3393.ES	0.86	0.56-1.32	0.491
SRSF11.3394.ES	0.92	0.59-1.41	0.692
SRSF11.3395.ES	0.98	0.64-1.51	0.938
SRSF11.3396.ES	1.19	0.77-1.83	0.427
HHLA3.3402.ES	1.64	1.04-2.58	0.032
HHLA3.3406.ES	1.15	0.75-1.76	0.523
ZRANB2.3436.ES	1.26	0.82-1.92	0.295
FPGT.3452.ES	1.18	0.77-1.81	0.457
CRYZ.3467.ES	0.82	0.53-1.26	0.356
CRYZ.3468.ES	1.26	0.81-1.95	0.309
CRYZ.3469.ES	0.78	0.5-1.21	0.271
CRYZ.3470.ES	0.81	0.53-1.24	0.327
CRYZ.3471.ES	1.21	0.78-1.88	0.394
ACADM.3487.ES	1.17	0.77-1.8	0.458
ACADM.3492.ES	1.02	0.67-1.56	0.931
ACADM.3493.ES	1.3	0.83-2.02	0.25
ACADM.3510.ES	1.12	0.73-1.7	0.614
RABGGTB.3514.ES	0.64	0.41-0.99	0.047
ZZZ3.3527.ES	0.85	0.56-1.31	0.467
USP33.3534.ES	1.03	0.67-1.57	0.901
FUBP1.3546.ES	1.05	0.69-1.61	0.81
IFI44L.3553.ES	0.96	0.61-1.5	0.852
IFI44.3556.ES	0.94	0.6-1.49	0.804
IFI44.3557.ES	1.27	0.82-1.94	0.281
LPHN2.3563.ES	0.59	0.36-0.95	0.031
LPHN2.3564.ES	1.28	0.8-2.04	0.309
LPHN2.3565.ES	1.13	0.73-1.77	0.578
LPHN2.3571.ES	0.71	0.44-1.14	0.161
GNG5.3605.ES	0.96	0.62-1.47	0.838
CTBS.3607.ES	0.87	0.57-1.34	0.536
ODF2L.3673.ES	1.39	0.9-2.14	0.135
ODF2L.3674.ES	1.39	0.9-2.14	0.139
ODF2L.3675.ES	1.2	0.78-1.85	0.397
ODF2L.3676.ES	1.01	0.66-1.54	0.975
ODF2L.3678.ES	1.23	0.8-1.88	0.351
SH3GLB1.3685.ES	0.95	0.62-1.45	0.812
SH3GLB1.3686.ES	0.59	0.38-0.92	0.021
Sep.3687.ES	0.79	0.52-1.21	0.279
Sep.3688.ES	1.04	0.68-1.59	0.867
CCBL2.3703.ES	1.09	0.7-1.67	0.712
CCBL2.3704.ES	1.16	0.75-1.78	0.504
RBMXL1.3705.ES	1.07	0.67-1.72	0.766
GBP3.3710.ES	1.02	0.66-1.57	0.928
ZNF644.3733.ES	1.01	0.66-1.54	0.974
TGFBR3.3746.ES	1.46	0.95-2.27	0.088
RPL5.3768.ES	1.03	0.67-1.57	0.9
MTF2.3770.ES	1.19	0.78-1.82	0.428
TMED5.3778.ES	1.01	0.66-1.55	0.947
TMED5.3779.ES	1.12	0.73-1.71	0.599
CCDC18.3780.ES	0.77	0.49-1.22	0.265
FNBP1L.3790.ES	0.99	0.63-1.58	0.979
FNBP1L.3791.ES	1.02	0.64-1.62	0.927
DNTTIP2.3797.ES	0.78	0.51-1.2	0.268
F3.3816.ES	0.93	0.61-1.42	0.728
RWDD3.3828.ES	0.88	0.58-1.35	0.563
PTBP2.3832.ES	0.78	0.49-1.24	0.297
SNX7.3840.ES	1.28	0.84-1.97	0.254
SNX7.3842.ES	1.51	0.95-2.4	0.079
SLC35A3.3863.ES	0.87	0.57-1.33	0.525
SLC35A3.3864.ES	0.76	0.48-1.22	0.254
TRMT13.3871.ES	0.96	0.62-1.5	0.875
RTCA.3878.ES	0.77	0.5-1.19	0.243
CDC14A.3884.ES	0.76	0.47-1.23	0.264
DPH5.3897.ES	1.6	1.03-2.49	0.038
AMY2B.3910.ES	1.25	0.82-1.92	0.302
AMY2B.3911.ES	0.97	0.64-1.48	0.892
PRPF38B.3947.ES	0.73	0.47-1.13	0.159
CLCC1.3975.ES	1.71	1.09-2.68	0.02
CLCC1.3981.ES	1.06	0.68-1.65	0.808
CLCC1.3983.ES	1.04	0.68-1.61	0.851
SARS.3999.ES	0.83	0.54-1.27	0.396
PSMA5.4011.ES	1.24	0.81-1.91	0.321
CYB561D1.4026.ES	0.79	0.49-1.26	0.317
CYB561D1.4027.ES	1.58	0.98-2.54	0.062
AMPD2.4049.ES	0.64	0.4-1.04	0.07
GSTM1.4070.ES	1.03	0.68-1.58	0.881
RBM15.4103.ES	0.73	0.47-1.11	0.142
SLC16A4.4105.ES	1.27	0.83-1.95	0.277
SLC16A4.4106.ES	1.15	0.75-1.78	0.521
SLC16A4.4108.ES	1.22	0.8-1.88	0.358
SLC16A4.4109.ES	1.21	0.76-1.91	0.421
SLC16A4.4111.ES	1.03	0.67-1.59	0.898
LAMTOR5.4116.ES	0.83	0.54-1.26	0.378
LRIF1.4129.ES	1.06	0.69-1.64	0.781
LRIF1.4130.ES	0.68	0.42-1.11	0.122
CHI3L2.4149.ES	1.1	0.7-1.73	0.68
PIFO.4162.ES	1.1	0.72-1.68	0.667
RAP1A.4179.ES	1.57	1.01-2.46	0.047
ST7L.4209.ES	0.74	0.48-1.13	0.164
ST7L.4210.ES	0.93	0.61-1.42	0.724
MOV10.4225.ES	0.9	0.58-1.38	0.613
RHOC.4231.ES	0.79	0.51-1.21	0.273
RHOC.4232.ES	0.85	0.55-1.31	0.466
RHOC.4236.ES	0.81	0.52-1.25	0.345
RHOC.4237.ES	1.27	0.8-2.04	0.311
RHOC.4239.ES	0.99	0.64-1.53	0.963
RHOC.4240.ES	0.77	0.47-1.26	0.3
RHOC.4241.ES	1.29	0.82-2.04	0.27
RHOC.4242.ES	1.07	0.7-1.64	0.75
RHOC.4243.ES	0.96	0.63-1.47	0.856
RHOC.4244.ES	1.4	0.91-2.15	0.126
RHOC.4245.ES	0.92	0.6-1.41	0.703
RHOC.4246.ES	1.29	0.84-1.99	0.238
RHOC.4247.ES	1.19	0.78-1.82	0.426
RHOC.4248.ES	0.83	0.54-1.28	0.4
MAGI3.4272.ES	0.73	0.45-1.18	0.198
MAGI3.4273.ES	1.06	0.69-1.64	0.79
PHTF1.4279.ES	1.07	0.7-1.63	0.77
OLFML3.4321.ES	1.17	0.73-1.87	0.524
TRIM33.4324.ES	1.07	0.7-1.64	0.751
TRIM33.4325.ES	0.79	0.5-1.27	0.334
CSDE1.4333.ES	1.45	0.94-2.23	0.094
CSDE1.4335.ES	1.28	0.82-1.99	0.272
CSDE1.4336.ES	1.1	0.72-1.69	0.666
CSDE1.4339.ES	1.12	0.73-1.71	0.608
IGSF3.4366.ES	1	0.62-1.6	0.994
FCGR1B.4403.ES	0.64	0.41-1	0.05
PDE4DIP.4431.ES	0.57	0.35-0.95	0.031
PDE4DIP.4432.ES	0.73	0.46-1.16	0.183
NBPF10.4446.ES	1.04	0.68-1.59	0.851
NBPF10.4449.ES	1.05	0.68-1.61	0.835
NBPF10.4452.ES	1.26	0.81-1.93	0.303
NBPF10.5531.ES	0.93	0.6-1.42	0.727
NBPF10.7264.ES	0.84	0.53-1.34	0.466
NBPF10.7265.ES	1.16	0.72-1.85	0.546
NBPF10.7267.ES	0.81	0.53-1.24	0.332
NBPF10.7268.ES	0.87	0.55-1.37	0.546
NBPF10.7269.ES	0.88	0.57-1.35	0.557
NBPF10.7270.ES	1.1	0.72-1.68	0.654
NBPF10.7271.ES	0.97	0.62-1.52	0.883
POLR3GL.7278.ES	0.97	0.64-1.49	0.904
POLR3C.7294.ES	1.03	0.67-1.57	0.89
RNF115.7297.ES	0.86	0.56-1.32	0.494
GPR89A.7317.ES	1.04	0.67-1.63	0.851
GPR89A.7318.ES	1.04	0.66-1.63	0.862
NBPF11.7328.ES	0.86	0.56-1.32	0.495
NBPF11.7333.ES	0.92	0.6-1.41	0.699
NBPF11.7336.ES	0.65	0.42-1.01	0.058
NBPF11.7337.ES	1.05	0.66-1.65	0.845
NBPF11.7338.ES	0.84	0.53-1.33	0.461
NBPF11.7340.ES	1.45	0.89-2.37	0.136
NBPF11.7342.ES	1.03	0.66-1.62	0.892
NBPF11.7344.ES	1.42	0.92-2.2	0.114
NBPF11.7345.ES	1.09	0.7-1.72	0.698
NBPF11.7346.ES	1.12	0.73-1.72	0.6
NBPF12.7351.ES	0.97	0.63-1.49	0.899
NBPF12.7354.ES	2.1	1.31-3.37	0.002
NBPF12.7355.ES	1.45	0.92-2.29	0.108
NBPF12.7359.ES	0.82	0.53-1.25	0.356
NBPF12.7360.ES	1.15	0.74-1.8	0.533
NBPF12.7361.ES	1.43	0.92-2.22	0.113
NBPF12.7362.ES	1.19	0.77-1.83	0.444
FMO5.7371.ES	1.03	0.66-1.6	0.893
NBPF15.7397.ES	1.2	0.78-1.84	0.411
BOLA1.7408.ES	1.08	0.7-1.66	0.725
VPS45.7421.ES	1.03	0.67-1.57	0.894
VPS45.7422.ES	1.72	1.1-2.69	0.018
ANP32E.7432.ES	1.02	0.67-1.55	0.939
ANP32E.7434.ES	0.88	0.57-1.34	0.538
APH1A.7445.ES	1.45	0.93-2.25	0.1
C1orf54.7456.ES	1.37	0.89-2.11	0.155
PRPF3.7468.ES	0.58	0.37-0.92	0.019
RPRD2.7472.ES	0.82	0.53-1.28	0.389
TARS2.7475.ES	0.91	0.6-1.39	0.672
ECM1.7482.ES	0.88	0.58-1.35	0.572
MCL1.7489.ES	1.72	1.08-2.75	0.022
ENSA.7501.ES	1.13	0.74-1.73	0.568
GOLPH3L.7504.ES	1.11	0.73-1.69	0.634
ARNT.7509.ES	0.81	0.53-1.24	0.337
ARNT.7513.ES	0.67	0.42-1.06	0.084
ARNT.7514.ES	0.86	0.56-1.33	0.499
ARNT.7515.ES	0.84	0.51-1.36	0.47
SETDB1.7522.ES	0.51	0.32-0.81	0.005
PRUNE.7542.ES	1.04	0.68-1.58	0.873
PRUNE.7543.ES	0.9	0.59-1.38	0.641
PRUNE.7544.ES	1.18	0.75-1.86	0.464
PRUNE.7545.ES	1.13	0.74-1.74	0.568
BNIPL.7552.ES	0.96	0.62-1.49	0.854
CDC42SE1.7556.ES	0.83	0.54-1.28	0.406
GABPB2.7559.ES	1.01	0.65-1.57	0.953
PIP5K1A.7576.ES	1.71	1.09-2.69	0.02
PIP5K1A.7577.ES	0.97	0.64-1.48	0.897
PIP5K1A.7580.ES	0.89	0.57-1.4	0.627
PIP5K1A.7582.ES	1.6	0.97-2.64	0.068
ZNF687.7588.ES	0.88	0.57-1.35	0.551
PI4KB.7591.ES	0.83	0.54-1.27	0.385
PI4KB.7592.ES	1.45	0.93-2.26	0.097
PI4KB.7599.ES	0.91	0.6-1.4	0.681
PI4KB.7600.ES	0.59	0.37-0.92	0.02
RFX5.7609.ES	0.76	0.49-1.17	0.206
SELENBP1.7620.ES	0.78	0.5-1.19	0.244
SELENBP1.7623.ES	0.83	0.54-1.28	0.401
POGZ.7634.ES	0.69	0.44-1.09	0.112
MRPL9.7650.ES	0.79	0.52-1.22	0.294
OAZ3.7654.ES	1.5	0.97-2.32	0.071
RORC.7674.ES	1	0.65-1.54	0.983
THEM4.7677.ES	1.36	0.88-2.09	0.166
S100A4.7714.ES	0.6	0.38-0.94	0.027
S100A2.7721.ES	1.63	1.04-2.56	0.035
S100A13.7735.ES	0.98	0.64-1.5	0.942
CHTOP.7749.ES	1.56	1-2.44	0.049
SNAPIN.7752.ES	0.82	0.53-1.28	0.381
TPM3.7792.ES	0.88	0.58-1.35	0.572
TPM3.7794.ES	1.39	0.9-2.14	0.134
TPM3.7795.ES	1.24	0.81-1.9	0.33
TPM3.7796.ES	1.02	0.66-1.56	0.932
C1orf43.7800.ES	1.03	0.68-1.58	0.88
C1orf43.7808.ES	0.82	0.53-1.27	0.376
HAX1.7818.ES	0.69	0.44-1.08	0.107
TDRD10.7836.ES	0.86	0.54-1.37	0.525
PBXIP1.7849.ES	0.91	0.6-1.4	0.675
FLAD1.7868.ES	0.91	0.59-1.39	0.657
ZBTB7B.7878.ES	1.33	0.86-2.05	0.195
ZBTB7B.7879.ES	1.26	0.82-1.93	0.292
ADAM15.7895.ES	1.08	0.71-1.66	0.71
ADAM15.7896.ES	1.23	0.8-1.89	0.344
ADAM15.7897.ES	1.18	0.77-1.81	0.447
ADAM15.7898.ES	1.18	0.77-1.81	0.44
ADAM15.7900.ES	1.37	0.89-2.11	0.157
ADAM15.7901.ES	1.31	0.86-2.01	0.214
ADAM15.7902.ES	0.83	0.54-1.28	0.403
ADAM15.7903.ES	1.12	0.73-1.72	0.596
ADAM15.7904.ES	1.1	0.72-1.69	0.645
ADAM15.7905.ES	0.8	0.52-1.23	0.305
ADAM15.7906.ES	1	0.66-1.53	0.992
ADAM15.7907.ES	1.27	0.83-1.95	0.278
ADAM15.7924.ES	1.26	0.82-1.93	0.293
EFNA3.7938.ES	0.96	0.62-1.47	0.839
EFNA1.7939.ES	0.8	0.52-1.23	0.307
SLC50A1.7942.ES	0.8	0.52-1.23	0.311
SLC50A1.7944.ES	1.01	0.66-1.54	0.973
MUC1.7959.ES	0.99	0.64-1.51	0.947
MUC1.7960.ES	1.14	0.74-1.76	0.539
MUC1.7963.ES	0.99	0.65-1.51	0.958
MUC1.8018.ES	1.38	0.9-2.13	0.143
MUC1.8019.ES	1.78	1.13-2.79	0.012
THBS3.8032.ES	1	0.65-1.54	0.999
MTX1.8038.ES	0.98	0.64-1.5	0.935
GBA.8042.ES	0.79	0.51-1.22	0.293
GBA.8045.ES	0.81	0.53-1.24	0.335
FAM189B.8047.ES	1.22	0.8-1.87	0.364
FAM189B.8050.ES	1.03	0.68-1.58	0.881
SCAMP3.8052.ES	1.02	0.66-1.55	0.944
FDPS.8059.ES	0.66	0.41-1.05	0.079
FDPS.8068.ES	0.77	0.5-1.19	0.243
FDPS.8069.ES	0.64	0.41-1	0.051
FDPS.8071.ES	0.93	0.61-1.42	0.725
FDPS.8072.ES	0.64	0.41-0.99	0.046
ASH1L.8088.ES	0.71	0.46-1.1	0.125
MSTO1.8093.ES	1.03	0.67-1.58	0.886
YY1AP1.8107.ES	1.09	0.71-1.66	0.701
YY1AP1.8108.ES	1.43	0.92-2.23	0.109
YY1AP1.8109.ES	1.31	0.85-2.01	0.228
YY1AP1.8113.ES	0.65	0.42-1.02	0.059
YY1AP1.8114.ES	1.29	0.83-1.99	0.254
DAP3.8121.ES	1.54	0.99-2.41	0.057
DAP3.8122.ES	1.65	1.06-2.57	0.027
RIT1.8133.ES	0.82	0.54-1.26	0.371
SSR2.8148.ES	0.57	0.36-0.9	0.016
SSR2.8157.ES	0.91	0.58-1.41	0.659
SSR2.8161.ES	1.13	0.74-1.74	0.575
SSR2.8163.ES	1.05	0.69-1.61	0.806
LAMTOR2.8170.ES	1	0.65-1.53	0.997
RAB25.8171.ES	1.63	0.95-2.8	0.078
LMNA.8184.ES	1.39	0.9-2.13	0.137
SEMA4A.8192.ES	1	0.66-1.53	0.995
PMF1.8200.ES	0.97	0.64-1.49	0.905
PMF1.8202.ES	0.77	0.49-1.2	0.243
PMF1.8203.ES	0.8	0.52-1.23	0.312
PMF1.8204.ES	1.03	0.67-1.57	0.889
SMG5.8216.ES	1.09	0.71-1.66	0.691
C1orf85.8223.ES	0.94	0.61-1.45	0.781
C1orf85.8233.ES	0.91	0.59-1.38	0.649
CCT3.8234.ES	1.03	0.68-1.58	0.876
CCT3.8239.ES	1.02	0.67-1.56	0.928
CCT3.8240.ES	1.1	0.71-1.69	0.68
MEF2D.8275.ES	1.15	0.75-1.78	0.521
GPATCH4.8298.ES	1.03	0.68-1.58	0.881
RRNAD1.8311.ES	0.99	0.65-1.51	0.947
RRNAD1.8315.ES	0.95	0.62-1.46	0.823
PRCC.8324.ES	1.13	0.74-1.73	0.559
ARHGEF11.8338.ES	0.76	0.49-1.16	0.204
ARHGEF11.8339.ES	1.1	0.7-1.73	0.67
IFI16.8395.ES	0.97	0.64-1.49	0.903
IFI16.8397.ES	1.09	0.72-1.67	0.675
IFI16.8398.ES	1	0.65-1.53	0.998
IFI16.8399.ES	1.23	0.8-1.88	0.34
IFI16.8400.ES	1.02	0.67-1.56	0.929
PEA15.8435.ES	0.68	0.44-1.07	0.093
DCAF8.8441.ES	1.1	0.72-1.67	0.673
DCAF8.8442.ES	0.69	0.45-1.06	0.09
DCAF8.8443.ES	0.72	0.46-1.12	0.143
DCAF8.8447.ES	1.04	0.68-1.6	0.843
DCAF8.8448.ES	1.02	0.66-1.56	0.946
DCAF8.8449.ES	0.76	0.49-1.18	0.221
PEX19.8457.ES	1.63	1.04-2.56	0.034
NCSTN.8464.ES	1.11	0.72-1.71	0.641
TSTD1.8526.ES	1.23	0.8-1.88	0.35
TSTD1.8527.ES	0.93	0.61-1.43	0.753
DEDD.8563.ES	0.87	0.56-1.34	0.525
USP21.8566.ES	1.42	0.92-2.2	0.114
PPOX.8572.ES	0.96	0.63-1.47	0.862
PPOX.8581.ES	1.19	0.78-1.82	0.428
NDUFS2.8598.ES	0.78	0.5-1.2	0.252
SDHC.8660.ES	0.92	0.6-1.41	0.713
SDHC.8661.ES	0.77	0.5-1.18	0.23
SDHC.8662.ES	0.89	0.56-1.42	0.625
SDHC.8663.ES	0.84	0.55-1.29	0.42
SDHC.8664.ES	0.96	0.6-1.52	0.86
SDHC.8665.ES	1.07	0.7-1.64	0.741
SDHC.8666.ES	1.16	0.76-1.79	0.488
FCGR2B.8681.ES	0.79	0.5-1.26	0.325
FCGR2B.8682.ES	0.86	0.54-1.36	0.511
UAP1.8750.ES	0.74	0.48-1.13	0.165
UAP1.8751.ES	0.75	0.49-1.17	0.203
HSD17B7.8757.ES	1.07	0.7-1.64	0.763
HSD17B7.8759.ES	0.75	0.48-1.17	0.205
PBX1.8790.ES	1.07	0.7-1.64	0.744
MGST3.8802.ES	1.01	0.66-1.54	0.968
TMCO1.8809.ES	0.69	0.45-1.07	0.097
POGK.8825.ES	1.04	0.68-1.59	0.854
RCSD1.8870.ES	0.7	0.43-1.14	0.152
MPZL1.8871.ES	0.7	0.45-1.09	0.112
MPZL1.8873.ES	1.3	0.85-1.99	0.232
MPZL1.8875.ES	1.42	0.91-2.23	0.122
DCAF6.8883.ES	0.92	0.6-1.42	0.71
DCAF6.8884.ES	0.73	0.47-1.14	0.17
DCAF6.8885.ES	0.79	0.51-1.22	0.284
DCAF6.8886.ES	1.01	0.65-1.57	0.964
DCAF6.8887.ES	1.51	0.96-2.36	0.071
NME7.8912.ES	1.4	0.9-2.16	0.135
SELP.8935.ES	0.98	0.61-1.57	0.921
SCYL3.8960.ES	1.01	0.65-1.56	0.966
PRRC2C.8988.ES	1.07	0.7-1.63	0.751
SUCO.9011.ES	1.21	0.76-1.95	0.422
SUCO.9012.ES	0.7	0.42-1.17	0.174
DARS2.9026.ES	1.35	0.87-2.09	0.176
KIAA0040.9047.ES	0.89	0.57-1.41	0.632
RFWD2.9054.ES	1.15	0.75-1.76	0.527
RFWD2.9060.ES	1.2	0.78-1.85	0.401
RALGPS2.9094.ES	1.3	0.82-2.03	0.261
ANGPTL1.9095.ES	1.39	0.85-2.27	0.184
TOR3A.9099.ES	1.03	0.63-1.68	0.908
TOR1AIP2.9125.ES	1.02	0.67-1.55	0.937
TOR1AIP1.9126.ES	0.79	0.51-1.23	0.292
XPR1.9132.ES	1.3	0.84-2	0.236
MR1.9138.ES	1.55	1-2.39	0.051
GLUL.9151.ES	0.78	0.51-1.2	0.259
SMG7.9178.ES	0.99	0.64-1.53	0.981
SMG7.9180.ES	0.93	0.59-1.46	0.743
SMG7.9183.ES	0.87	0.54-1.39	0.559
SMG7.9184.ES	0.8	0.5-1.29	0.365
TSEN15.9206.ES	1.51	0.96-2.36	0.072
TSEN15.9208.ES	1.27	0.8-2.01	0.31
RNF2.9211.ES	0.83	0.54-1.27	0.396
TRMT1L.9212.ES	0.93	0.6-1.43	0.729
IVNS1ABP.9218.ES	0.78	0.51-1.21	0.268
HMCN1.9219.ES	1.71	1.02-2.85	0.04
UCHL5.9248.ES	1.63	1.04-2.58	0.035
TROVE2.9261.ES	0.94	0.6-1.45	0.77
DENND1B.9307.ES	0.66	0.4-1.07	0.09
NAV1.9392.ES	1.08	0.7-1.67	0.714
KDM5B.9420.ES	0.77	0.5-1.18	0.226
KLHL12.9424.ES	1.26	0.82-1.93	0.298
ADORA1.9442.ES	0.68	0.43-1.07	0.097
CHIT1.9444.ES	0.7	0.42-1.15	0.16
CHIT1.9445.ES	1.19	0.74-1.93	0.468
ATP2B4.9450.ES	0.79	0.5-1.25	0.323
ATP2B4.9451.ES	0.75	0.48-1.18	0.212
ETNK2.9469.ES	1.27	0.83-1.95	0.276
MDM4.9479.ES	0.61	0.39-0.96	0.032
DSTYK.9525.ES	1.29	0.84-1.99	0.238
RAB7L1.9564.ES	0.89	0.58-1.39	0.621
RAB7L1.9565.ES	0.85	0.55-1.31	0.466
CTSE.9581.ES	0.97	0.62-1.51	0.879
IKBKE.9584.ES	0.86	0.56-1.31	0.477
EIF2D.9588.ES	0.85	0.55-1.3	0.442
C1orf116.9608.ES	0.79	0.51-1.24	0.304
PFKFB2.9620.ES	0.62	0.38-1.02	0.058
CD55.9635.ES	1	0.65-1.54	1
CD55.9636.ES	0.75	0.49-1.15	0.186
CD55.9637.ES	0.91	0.59-1.39	0.656
CD55.9638.ES	1.21	0.79-1.86	0.372
CD55.9639.ES	1.62	1.04-2.53	0.032
CD46.9652.ES	0.53	0.33-0.84	0.007
CD46.9655.ES	1.28	0.83-1.97	0.258
CD46.9657.ES	0.86	0.56-1.33	0.506
CD46.9658.ES	0.87	0.57-1.33	0.509
CD46.9659.ES	0.81	0.52-1.25	0.335
CD46.9662.ES	1.06	0.69-1.64	0.776
CD46.9663.ES	1.07	0.7-1.64	0.759
CD46.9664.ES	0.75	0.49-1.15	0.193
IRF6.9687.ES	1.22	0.8-1.88	0.356
HHAT.9694.ES	1.07	0.69-1.66	0.762
HHAT.9697.ES	0.93	0.58-1.48	0.747
HHAT.9699.ES	0.86	0.53-1.39	0.54
HHAT.9700.ES	0.77	0.48-1.23	0.272
RCOR3.9709.ES	1.09	0.71-1.67	0.709
RCOR3.9710.ES	1.53	0.99-2.37	0.058
RCOR3.9711.ES	0.8	0.52-1.24	0.314
RCOR3.9712.ES	0.89	0.57-1.38	0.591
NENF.9730.ES	0.9	0.59-1.37	0.616
ATF3.9738.ES	0.96	0.62-1.48	0.837
NSL1.9745.ES	1.3	0.85-2	0.221
NSL1.9746.ES	0.67	0.43-1.04	0.074
TATDN3.9757.ES	0.79	0.5-1.23	0.296
TATDN3.9758.ES	0.76	0.5-1.17	0.217
TATDN3.9759.ES	0.78	0.51-1.2	0.263
TATDN3.9762.ES	0.59	0.38-0.93	0.023
TATDN3.9764.ES	1.41	0.91-2.18	0.122
ANGEL2.9777.ES	1.05	0.69-1.61	0.815
ANGEL2.9780.ES	1.06	0.69-1.61	0.804
RPS6KC1.9782.ES	0.88	0.54-1.42	0.594
SMYD2.9791.ES	1.04	0.68-1.59	0.864
BPNT1.9864.ES	1.14	0.75-1.75	0.543
BPNT1.9865.ES	1.36	0.88-2.1	0.164
MARK1.9871.ES	1.15	0.75-1.76	0.526
Mar.9875.ES	0.99	0.65-1.52	0.973
BROX.9897.ES	0.96	0.62-1.5	0.86
TP53BP2.9930.ES	0.91	0.6-1.39	0.668
TP53BP2.9931.ES	0.87	0.57-1.33	0.529
TP53BP2.9932.ES	0.88	0.57-1.35	0.552
NVL.9943.ES	1.39	0.89-2.16	0.147
NVL.9944.ES	1.26	0.81-1.96	0.311
NVL.9946.ES	0.89	0.58-1.36	0.591
NVL.9951.ES	1.06	0.67-1.67	0.805
NVL.9953.ES	0.99	0.63-1.56	0.975
CNIH4.9958.ES	0.92	0.6-1.42	0.713
WDR26.9960.ES	0.83	0.54-1.28	0.392
WDR26.9961.ES	1.09	0.71-1.67	0.701
ENAH.9989.ES	1.32	0.84-2.07	0.226
ENAH.9993.ES	1.05	0.66-1.67	0.834
SRP9.9995.ES	1.05	0.68-1.61	0.829
SRP9.9996.ES	1.06	0.7-1.62	0.783
TMEM63A.10003.ES	0.96	0.62-1.47	0.836
PSEN2.10033.ES	1.07	0.7-1.64	0.743
PSEN2.10034.ES	1.31	0.85-2.02	0.218
CDC42BPA.10050.ES	1.4	0.89-2.19	0.148
MRPL55.10071.ES	1.74	1.11-2.74	0.016
MRPL55.10086.ES	1.15	0.74-1.77	0.532
MRPL55.10090.ES	1.02	0.67-1.56	0.935
MRPL55.10092.ES	0.89	0.59-1.37	0.606
MRPL55.10096.ES	0.88	0.57-1.34	0.542
MRPL55.10099.ES	1.14	0.74-1.75	0.555
MRPL55.10105.ES	1.08	0.67-1.73	0.753
MRPL55.10109.ES	1.08	0.71-1.65	0.727
MRPL55.10111.ES	1.09	0.72-1.67	0.675
MRPL55.10114.ES	0.88	0.57-1.34	0.543
MRPL55.10115.ES	1.3	0.85-2	0.225
MRPL55.10116.ES	0.97	0.64-1.49	0.901
MRPL55.10117.ES	1.02	0.67-1.55	0.943
MRPL55.10120.ES	0.82	0.54-1.26	0.366
MRPL55.10121.ES	1.13	0.74-1.72	0.582
MRPL55.10122.ES	1.35	0.88-2.08	0.171
MRPL55.10125.ES	0.87	0.57-1.33	0.527
MRPL55.10126.ES	0.95	0.62-1.44	0.794
MRPL55.10127.ES	0.98	0.64-1.5	0.931
MRPL55.10128.ES	0.9	0.58-1.37	0.613
MRPL55.10133.ES	0.93	0.6-1.44	0.753
MRPL55.10134.ES	0.99	0.63-1.55	0.954
MRPL55.10135.ES	1.38	0.86-2.2	0.181
MRPL55.10137.ES	1.01	0.66-1.54	0.966
MRPL55.10138.ES	1.08	0.7-1.67	0.722
MRPL55.10142.ES	1.04	0.67-1.62	0.872
MRPL55.10143.ES	1.12	0.71-1.76	0.638
MRPL55.10144.ES	1.28	0.79-2.05	0.313
MRPL55.10146.ES	1.09	0.71-1.67	0.69
MRPL55.10147.ES	0.89	0.57-1.37	0.588
MRPL55.10148.ES	0.93	0.61-1.42	0.736
MRPL55.10149.ES	1.02	0.67-1.55	0.933
MRPL55.10153.ES	0.88	0.57-1.35	0.554
MRPL55.10154.ES	0.87	0.56-1.36	0.545
MRPL55.10155.ES	1.11	0.7-1.76	0.658
MRPL55.10157.ES	1.34	0.86-2.1	0.199
MRPL55.10158.ES	1.17	0.74-1.84	0.498
MRPL55.10162.ES	0.91	0.58-1.44	0.691
MRPL55.10163.ES	1.26	0.79-2.02	0.332
MRPL55.10164.ES	1.31	0.82-2.09	0.264
MRPL55.10166.ES	1.17	0.76-1.79	0.471
MRPL55.10167.ES	1.01	0.66-1.54	0.967
GUK1.10183.ES	1.2	0.79-1.84	0.393
GUK1.10184.ES	1.33	0.79-2.26	0.284
GUK1.10185.ES	1.32	0.86-2.03	0.201
GUK1.10186.ES	1.26	0.83-1.94	0.28
GUK1.10191.ES	1.39	0.9-2.14	0.138
TTC13.10259.ES	0.98	0.62-1.54	0.923
GNPAT.10274.ES	1.43	0.92-2.23	0.11
EGLN1.10279.ES	0.51	0.3-0.86	0.011
SIPA1L2.10315.ES	0.9	0.59-1.38	0.63
ARID4B.10342.ES	1.38	0.89-2.13	0.149
ARID4B.10343.ES	0.96	0.63-1.48	0.863
GGPS1.10348.ES	1.03	0.68-1.57	0.889
TBCE.10349.ES	1.09	0.72-1.67	0.679
B3GALNT2.10354.ES	0.64	0.4-1.03	0.068
B3GALNT2.10355.ES	1.18	0.76-1.84	0.461
GPR137B.10368.ES	1.14	0.75-1.75	0.537
LGALS8.10382.ES	0.94	0.62-1.44	0.785
OPN3.10431.ES	1.35	0.87-2.08	0.18
CEP170.10455.ES	1.15	0.74-1.8	0.538
SDCCAG8.10458.ES	0.71	0.46-1.1	0.126
SDCCAG8.10459.ES	0.79	0.51-1.21	0.277
COX20.10473.ES	0.97	0.63-1.48	0.885
COX20.10474.ES	0.83	0.54-1.27	0.394
COX20.10475.ES	1.3	0.84-2	0.237
EFCAB2.10481.ES	0.87	0.55-1.36	0.53
EFCAB2.10482.ES	0.97	0.62-1.51	0.893
EFCAB2.10483.ES	1.16	0.76-1.77	0.497
CNST.10497.ES	0.99	0.64-1.53	0.976
ZNF496.10518.ES	0.83	0.54-1.28	0.404
ZNF692.10556.ES	0.78	0.51-1.19	0.248
ZNF692.10559.ES	1.28	0.84-1.97	0.252
PGBD2.10572.ES	1.78	1.1-2.87	0.018
ZMYND11.10586.ES	0.95	0.62-1.46	0.829
ZMYND11.10591.ES	0.71	0.46-1.11	0.132
ZMYND11.10592.ES	0.72	0.46-1.14	0.164
LARP4B.10606.ES	1.13	0.7-1.81	0.615
IDI1.10610.ES	1.04	0.67-1.6	0.874
PITRM1.10627.ES	1.23	0.8-1.89	0.357
KLF6.10632.ES	1.59	1.03-2.46	0.038
ASB13.10662.ES	0.99	0.62-1.56	0.95
GDI2.10663.ES	0.94	0.61-1.43	0.756
GDI2.10664.ES	1.08	0.7-1.65	0.735
ANKRD16.10668.ES	0.72	0.47-1.11	0.139
FBXO18.10672.ES	1.24	0.81-1.9	0.319
IL15RA.10679.ES	0.86	0.56-1.33	0.502
PRKCQ.10705.ES	1.08	0.69-1.7	0.731
KIN.10723.ES	0.82	0.54-1.26	0.372
ATP5C1.10726.ES	1.27	0.83-1.96	0.268
ATP5C1.10727.ES	1.05	0.69-1.6	0.833
CELF2.10745.ES	1.2	0.75-1.91	0.442
SEC61A2.10764.ES	1.24	0.78-1.97	0.358
CDC123.10771.ES	0.94	0.62-1.44	0.785
OPTN.10780.ES	0.79	0.48-1.27	0.329
OPTN.10781.ES	1.09	0.69-1.72	0.72
OPTN.10782.ES	0.8	0.52-1.23	0.313
OPTN.10783.ES	0.84	0.55-1.29	0.436
OPTN.10784.ES	0.8	0.52-1.22	0.303
SEPHS1.10795.ES	1.02	0.67-1.56	0.917
SEPHS1.10796.ES	0.68	0.44-1.06	0.086
FRMD4A.10815.ES	0.85	0.53-1.35	0.485
RPP38.10863.ES	1.26	0.82-1.95	0.289
RPP38.10864.ES	1.1	0.72-1.68	0.666
PTER.10876.ES	1.71	1.09-2.69	0.021
PTER.10877.ES	1.02	0.67-1.55	0.936
RSU1.10879.ES	1.03	0.67-1.57	0.898
TRDMT1.10900.ES	1.22	0.77-1.91	0.396
TRDMT1.10925.ES	1.12	0.71-1.76	0.632
STAM.10936.ES	0.78	0.5-1.24	0.296
STAM.10937.ES	1.7	1-2.89	0.052
MLLT10.10973.ES	1.48	0.91-2.4	0.116
MLLT10.10974.ES	0.81	0.53-1.24	0.331
DNAJC1.10978.ES	0.89	0.58-1.37	0.592
KIAA1217.11001.ES	1.25	0.82-1.91	0.303
KIAA1217.11002.ES	1.67	1.07-2.63	0.025
KIAA1217.11003.ES	1.18	0.75-1.87	0.477
KIAA1217.11004.ES	1.56	1-2.43	0.05
KIAA1217.11006.ES	1.02	0.65-1.58	0.944
KIAA1217.11009.ES	1.25	0.81-1.92	0.317
ARHGAP21.11012.ES	1.11	0.71-1.72	0.654
PRTFDC1.11018.ES	0.86	0.55-1.34	0.496
ABI1.11032.ES	0.58	0.37-0.91	0.019
ABI1.11034.ES	0.73	0.47-1.12	0.147
ABI1.11035.ES	0.76	0.49-1.19	0.229
ABI1.11037.ES	0.8	0.53-1.23	0.318
ABI1.11038.ES	0.86	0.56-1.33	0.504
ABI1.11041.ES	1	0.66-1.53	0.997
ABI1.11042.ES	1.02	0.66-1.58	0.94
ABI1.11048.ES	0.66	0.42-1.05	0.077
YME1L1.11059.ES	1	0.65-1.54	0.99
YME1L1.11062.ES	1.46	0.92-2.33	0.11
MASTL.11063.ES	0.99	0.65-1.51	0.963
ACBD5.11068.ES	0.89	0.58-1.36	0.586
ACBD5.11069.ES	0.9	0.56-1.44	0.66
ACBD5.11070.ES	0.94	0.61-1.45	0.775
ARMC4.11085.ES	1.82	1.15-2.89	0.011
MPP7.11093.ES	0.84	0.54-1.29	0.418
WAC.11103.ES	0.72	0.46-1.12	0.143
WAC.11105.ES	1.13	0.74-1.72	0.585
WAC.11106.ES	0.89	0.56-1.4	0.608
SVIL.11113.ES	0.82	0.53-1.28	0.387
SVIL.11114.ES	0.65	0.41-1.04	0.071
SVIL.11116.ES	0.9	0.58-1.4	0.641
MAP3K8.11124.ES	1.24	0.81-1.92	0.321
ZNF438.11134.ES	1.29	0.8-2.07	0.298
ZNF438.11137.ES	0.91	0.56-1.48	0.716
ARHGAP12.11152.ES	0.78	0.49-1.23	0.287
ARHGAP12.11153.ES	1.19	0.77-1.85	0.44
ARHGAP12.11154.ES	1.43	0.89-2.29	0.142
ARHGAP12.11155.ES	0.99	0.65-1.52	0.975
EPC1.11158.ES	0.71	0.46-1.1	0.128
C10orf68.11182.ES	0.99	0.65-1.51	0.966
ITGB1.11188.ES	1.09	0.71-1.67	0.688
ITGB1.11189.ES	0.61	0.38-0.97	0.037
NRP1.11199.ES	1.05	0.67-1.62	0.842
NRP1.11201.ES	0.78	0.51-1.2	0.256
NRP1.11202.ES	0.7	0.45-1.08	0.109
PARD3.11210.ES	1.09	0.71-1.67	0.703
PARD3.11211.ES	1.16	0.76-1.78	0.489
PARD3.11216.ES	0.99	0.64-1.53	0.952
PARD3.11217.ES	1.01	0.65-1.57	0.965
CUL2.11222.ES	0.72	0.47-1.11	0.141
CUL2.11224.ES	1.08	0.68-1.72	0.735
CREM.11251.ES	1.11	0.72-1.7	0.647
CREM.11261.ES	1.21	0.77-1.89	0.413
CREM.11264.ES	0.86	0.56-1.32	0.482
CREM.11285.ES	1.83	1.12-2.96	0.015
CREM.11291.ES	1.3	0.84-2.02	0.242
CREM.11293.ES	1.23	0.79-1.92	0.353
CREM.11294.ES	1.17	0.74-1.83	0.503
CCNY.11298.ES	0.93	0.61-1.42	0.737
ZNF248.11305.ES	1.44	0.91-2.27	0.124
ZNF37A.11312.ES	0.76	0.49-1.17	0.21
LINC00999.11313.ES	1.36	0.86-2.13	0.186
CXCL12.11347.ES	0.9	0.58-1.41	0.657
RASSF4.11353.ES	0.83	0.54-1.27	0.387
ALOX5.11359.ES	1.04	0.68-1.59	0.847
Mar.11362.ES	1.38	0.88-2.17	0.154
Mar.11363.ES	1.07	0.69-1.65	0.768
ZFAND4.11371.ES	1.33	0.81-2.16	0.258
FAM21C.11374.ES	1.23	0.8-1.9	0.347
FAM21C.11375.ES	1.17	0.76-1.82	0.471
FAM21C.11378.ES	0.85	0.55-1.33	0.481
AGAP8.11529.ES	0.71	0.46-1.09	0.119
TIMM23B.11532.ES	1.22	0.78-1.91	0.381
NCOA4.11538.ES	0.74	0.48-1.15	0.178
NCOA4.11548.ES	1.03	0.67-1.58	0.89
NCOA4.11549.ES	1.01	0.64-1.58	0.967
TIMM23.11552.ES	0.88	0.57-1.34	0.546
AGAP6.11553.ES	1.1	0.7-1.72	0.69
FAM21A.11558.ES	0.99	0.65-1.51	0.957
FAM21A.11559.ES	1.1	0.72-1.67	0.673
FAM21A.11561.ES	1.28	0.83-1.96	0.265
FAM21A.11563.ES	1.22	0.79-1.86	0.37
FAM21A.11565.ES	1.08	0.67-1.75	0.741
SGMS1.11575.ES	1.18	0.76-1.85	0.458
ZWINT.11812.ES	0.9	0.59-1.38	0.634
TFAM.11814.ES	1.39	0.9-2.13	0.14
FAM13C.11831.ES	0.82	0.52-1.31	0.41
ANK3.11848.ES	1.3	0.84-2.01	0.236
ANK3.11849.ES	0.81	0.52-1.26	0.348
ANK3.11853.ES	1.05	0.65-1.69	0.848
SIRT1.11909.ES	0.56	0.34-0.92	0.022
HERC4.11916.ES	0.86	0.56-1.32	0.496
HNRNPH3.11933.ES	1.05	0.68-1.6	0.837
RUFY2.11940.ES	0.75	0.48-1.16	0.196
SLC25A16.11952.ES	1.28	0.8-2.05	0.301
CCAR1.11956.ES	1.04	0.68-1.59	0.839
CCAR1.11957.ES	0.99	0.64-1.52	0.949
CCAR1.11959.ES	1.3	0.83-2.02	0.252
DDX50.11971.ES	1.3	0.84-2.02	0.242
DDX50.11972.ES	0.75	0.47-1.2	0.23
VPS26A.11981.ES	0.88	0.57-1.35	0.557
COL13A1.11996.ES	0.51	0.32-0.82	0.005
TYSND1.12031.ES	1.06	0.69-1.62	0.79
SAR1A.12041.ES	1.02	0.67-1.56	0.934
PPA1.12045.ES	0.89	0.58-1.37	0.597
LRRC20.12048.ES	0.72	0.46-1.11	0.139
UNC5B.12054.ES	1.55	0.93-2.58	0.096
ASCC1.12079.ES	0.91	0.59-1.43	0.691
ASCC1.12080.ES	1.48	0.95-2.31	0.08
ASCC1.12081.ES	1.02	0.66-1.58	0.939
ASCC1.12086.ES	1.14	0.74-1.78	0.553
ANAPC16.12087.ES	1.9	1.12-3.2	0.016
P4HA1.12123.ES	1.06	0.67-1.67	0.814
ECD.12129.ES	1	0.65-1.52	0.993
TTC18.12138.ES	0.87	0.57-1.34	0.53
ANXA7.12145.ES	1.15	0.75-1.76	0.522
ANXA7.12147.ES	1.06	0.69-1.62	0.788
PPP3CB.12155.ES	1.33	0.86-2.07	0.198
PPP3CB.12158.ES	1.52	0.95-2.42	0.08
USP54.12165.ES	1.72	1.1-2.7	0.018
USP54.12166.ES	1.19	0.77-1.83	0.43
USP54.12167.ES	1.09	0.71-1.68	0.684
AGAP5.12171.ES	0.98	0.62-1.55	0.947
SEC24C.12178.ES	1.27	0.82-1.98	0.281
SEC24C.12227.ES	1.17	0.75-1.82	0.478
ZSWIM8.12232.ES	0.75	0.49-1.16	0.201
CAMK2G.12241.ES	1	0.65-1.52	0.986
CAMK2G.12246.ES	0.99	0.65-1.51	0.954
CAMK2G.12249.ES	1.24	0.8-1.92	0.332
VCL.12254.ES	0.93	0.61-1.43	0.746
VCL.12255.ES	1.2	0.78-1.84	0.415
AP3M1.12256.ES	1.46	0.92-2.31	0.107
ADK.12259.ES	0.58	0.37-0.91	0.017
VDAC2.12273.ES	0.88	0.57-1.34	0.545
DLG5.12292.ES	0.81	0.53-1.24	0.326
RPS24.12295.ES	0.79	0.51-1.21	0.273
RPS24.12296.ES	0.73	0.48-1.13	0.16
ZMIZ1.12300.ES	0.92	0.6-1.41	0.709
TMEM254.12337.ES	1.43	0.92-2.22	0.114
TMEM254.12338.ES	1.06	0.69-1.64	0.79
PLAC9.12341.ES	1.1	0.71-1.69	0.675
ANXA11.12346.ES	1.18	0.76-1.81	0.463
ANXA11.12347.ES	0.91	0.59-1.41	0.685
ANXA11.12348.ES	0.92	0.6-1.43	0.725
ANXA11.12350.ES	1.06	0.69-1.61	0.799
TSPAN14.12375.ES	1.42	0.91-2.22	0.12
TSPAN14.12376.ES	0.9	0.58-1.39	0.635
TSPAN14.12377.ES	1.06	0.68-1.66	0.787
CCSER2.12409.ES	0.54	0.34-0.87	0.01
ADIRF.12443.ES	0.48	0.3-0.79	0.003
FAM35A.12447.ES	1.3	0.85-2.01	0.229
ATAD1.12463.ES	1.8	1.13-2.85	0.013
RNLS.12466.ES	0.98	0.64-1.49	0.923
FAS.12481.ES	0.85	0.55-1.31	0.458
BTAF1.12524.ES	0.97	0.61-1.52	0.881
IDE.12533.ES	0.77	0.49-1.2	0.247
IDE.12534.ES	0.75	0.48-1.18	0.218
IDE.12535.ES	0.75	0.48-1.17	0.201
EXOC6.12545.ES	1	0.65-1.53	0.982
EXOC6.12547.ES	0.66	0.42-1.04	0.071
MYOF.12552.ES	0.73	0.46-1.15	0.171
FRA10AC1.12563.ES	1.37	0.89-2.12	0.151
FRA10AC1.12564.ES	0.86	0.56-1.31	0.485
SORBS1.12636.ES	1.19	0.75-1.9	0.455
TCTN3.12650.ES	0.95	0.62-1.46	0.826
ENTPD1.12654.ES	0.9	0.59-1.38	0.639
CC2D2B.12662.ES	0.8	0.5-1.29	0.367
BLNK.12674.ES	0.97	0.63-1.48	0.883
BLNK.12676.ES	1.03	0.67-1.58	0.902
EXOSC1.12703.ES	0.91	0.6-1.39	0.66
ZDHHC16.12704.ES	0.99	0.65-1.52	0.975
ZDHHC16.12705.ES	1.01	0.66-1.55	0.955
ZDHHC16.12706.ES	1.23	0.8-1.89	0.337
ZDHHC16.12708.ES	1.14	0.74-1.76	0.539
ZDHHC16.12709.ES	1.2	0.78-1.85	0.402
MMS19.12716.ES	1.04	0.68-1.6	0.859
MMS19.12721.ES	1.09	0.71-1.67	0.69
MMS19.12724.ES	1.04	0.68-1.6	0.853
MORN4.12733.ES	1.16	0.75-1.79	0.512
ZFYVE27.12739.ES	1.14	0.75-1.75	0.539
R3HCC1L.12753.ES	0.64	0.41-0.99	0.046
HPS1.12762.ES	1.04	0.68-1.59	0.859
CUTC.12778.ES	1.08	0.71-1.65	0.728
CWF19L1.12791.ES	1.39	0.9-2.14	0.136
MRPL43.12857.ES	1.21	0.79-1.85	0.389
MRPL43.12858.ES	1.4	0.91-2.17	0.128
BTRC.12874.ES	0.84	0.53-1.35	0.473
POLL.12888.ES	0.73	0.48-1.12	0.154
POLL.12889.ES	0.7	0.46-1.08	0.108
POLL.12891.ES	1.34	0.87-2.06	0.18
POLL.12894.ES	1.83	1.16-2.89	0.009
POLL.12902.ES	0.8	0.51-1.27	0.348
POLL.12903.ES	0.84	0.53-1.33	0.457
POLL.12904.ES	1.16	0.75-1.79	0.495
MGEA5.12920.ES	1.23	0.79-1.92	0.355
PPRC1.12938.ES	1.25	0.81-1.92	0.309
TMEM180.12954.ES	0.96	0.63-1.47	0.847
TMEM180.12955.ES	0.85	0.55-1.3	0.444
ACTR1A.12960.ES	1.37	0.89-2.12	0.151
SFXN2.12968.ES	0.96	0.62-1.48	0.843
SFXN2.12973.ES	0.73	0.46-1.15	0.169
SFXN2.12978.ES	1.11	0.7-1.77	0.654
SFXN2.12979.ES	1.12	0.71-1.75	0.63
CNNM2.12985.ES	1.05	0.68-1.61	0.819
NT5C2.12992.ES	0.91	0.59-1.4	0.668
NT5C2.12994.ES	0.68	0.42-1.09	0.107
USMG5.13003.ES	0.87	0.57-1.33	0.52
USMG5.13004.ES	0.64	0.42-1	0.048
SLK.13030.ES	1.27	0.83-1.95	0.273
GSTO1.13046.ES	0.89	0.58-1.37	0.604
GSTO2.13052.ES	1.07	0.7-1.64	0.752
GSTO2.13053.ES	1.4	0.91-2.16	0.124
GSTO2.13054.ES	1.14	0.74-1.76	0.548
GSTO2.13055.ES	1.26	0.8-1.98	0.326
XPNPEP1.13072.ES	0.93	0.61-1.43	0.755
XPNPEP1.13073.ES	1.1	0.72-1.67	0.675
XPNPEP1.13074.ES	0.84	0.55-1.28	0.42
ADD3.13077.ES	1.95	1.22-3.12	0.006
MXI1.13082.ES	0.98	0.64-1.5	0.943
PDCD4.13086.ES	1.32	0.86-2.03	0.202
BBIP1.13089.ES	0.76	0.49-1.17	0.21
BBIP1.13092.ES	0.89	0.58-1.36	0.582
BBIP1.13093.ES	0.97	0.64-1.49	0.898
BBIP1.13094.ES	0.8	0.52-1.23	0.312
BBIP1.13098.ES	0.91	0.6-1.39	0.661
BBIP1.13099.ES	0.83	0.54-1.26	0.378
ACSL5.13113.ES	0.56	0.33-0.94	0.028
TCF7L2.13141.ES	1.5	0.94-2.39	0.088
TCF7L2.13146.ES	0.77	0.48-1.24	0.285
TCF7L2.13147.ES	0.63	0.39-1.04	0.07
TCF7L2.13154.ES	0.88	0.55-1.39	0.577
TCF7L2.13155.ES	1.21	0.76-1.92	0.418
TCF7L2.13156.ES	1.06	0.67-1.66	0.809
CASP7.13170.ES	1.12	0.69-1.81	0.657
ABLIM1.13209.ES	0.61	0.38-0.98	0.042
KIAA1598.13243.ES	1.2	0.79-1.84	0.393
FAM204A.13246.ES	0.91	0.6-1.39	0.663
FAM204A.13247.ES	1.17	0.77-1.79	0.465
FAM45A.13253.ES	0.91	0.6-1.4	0.678
SFXN4.13257.ES	1.39	0.9-2.14	0.135
TIAL1.13268.ES	0.94	0.61-1.44	0.774
WDR11.13290.ES	1	0.65-1.53	0.997
FGFR2.13303.ES	0.99	0.63-1.56	0.962
FGFR2.13316.ES	1.36	0.89-2.1	0.159
FGFR2.13318.ES	1.12	0.74-1.72	0.59
TACC2.13339.ES	0.95	0.62-1.46	0.825
TACC2.13340.ES	0.93	0.61-1.42	0.749
TACC2.13341.ES	1.55	0.95-2.54	0.078
TACC2.13343.ES	1.62	1.03-2.55	0.037
TACC2.13344.ES	0.83	0.54-1.26	0.38
TACC2.13345.ES	0.93	0.6-1.43	0.728
TACC2.13348.ES	1.2	0.78-1.85	0.413
PLEKHA1.13354.ES	0.76	0.48-1.18	0.22
PLEKHA1.13355.ES	0.62	0.39-1	0.048
OAT.13399.ES	0.91	0.6-1.4	0.679
LHPP.13402.ES	1.13	0.74-1.72	0.579
METTL10.13407.ES	1.08	0.71-1.65	0.72
CTBP2.13417.ES	0.72	0.46-1.13	0.155
CTBP2.13418.ES	0.97	0.61-1.56	0.916
C10orf137.13422.ES	1.07	0.67-1.71	0.782
C10orf137.13425.ES	0.92	0.58-1.46	0.728
BCCIP.13434.ES	1.08	0.7-1.64	0.737
FANK1.13444.ES	0.9	0.59-1.38	0.639
FANK1.13445.ES	0.85	0.56-1.3	0.465
FANK1.13448.ES	0.78	0.51-1.19	0.246
FANK1.13449.ES	1.07	0.68-1.69	0.779
FANK1.13450.ES	1.07	0.68-1.7	0.758
FANK1.13451.ES	1.24	0.8-1.91	0.329
GLRX3.13476.ES	1.11	0.71-1.73	0.639
LRRC27.13498.ES	0.72	0.46-1.12	0.143
LRRC27.13499.ES	0.92	0.6-1.4	0.685
TUBGCP2.13534.ES	1.2	0.78-1.86	0.403
PAOX.13555.ES	1.11	0.73-1.7	0.62
PAOX.13557.ES	1.19	0.77-1.83	0.426
MTG1.13560.ES	0.87	0.57-1.34	0.535
SIRT3.13597.ES	1.01	0.66-1.55	0.954
PSMD13.13627.ES	1.18	0.77-1.81	0.441
PSMD13.13633.ES	1.09	0.71-1.66	0.692
PSMD13.13634.ES	1.11	0.72-1.7	0.644
PTDSS2.13660.ES	1.16	0.75-1.78	0.497
RNH1.13673.ES	0.82	0.53-1.27	0.374
RNH1.13674.ES	0.9	0.59-1.37	0.618
RNH1.13676.ES	0.77	0.5-1.19	0.239
RNH1.13677.ES	0.51	0.32-0.81	0.004
RNH1.13678.ES	0.65	0.42-1.01	0.054
RNH1.13680.ES	0.65	0.42-1.01	0.057
HRAS.13685.ES	1.52	0.98-2.35	0.062
RASSF7.13693.ES	0.91	0.59-1.39	0.655
IRF7.13709.ES	0.88	0.57-1.34	0.542
IRF7.13710.ES	1.01	0.64-1.58	0.981
IRF7.13712.ES	1.2	0.78-1.84	0.409
IRF7.13713.ES	1.27	0.81-1.99	0.303
IRF7.13714.ES	1	0.64-1.56	0.997
IRF7.13715.ES	1.07	0.7-1.64	0.755
DEAF1.13723.ES	1.29	0.84-1.99	0.249
DEAF1.13724.ES	0.95	0.62-1.45	0.8
EPS8L2.13732.ES	0.91	0.59-1.41	0.681
TALDO1.13738.ES	0.76	0.49-1.16	0.204
PDDC1.13747.ES	1.7	1.08-2.67	0.021
PDDC1.13755.ES	1.19	0.74-1.9	0.476
PDDC1.13756.ES	1.21	0.79-1.86	0.37
PDDC1.13757.ES	0.96	0.63-1.46	0.835
PNPLA2.13773.ES	0.75	0.48-1.17	0.202
EFCAB4A.13776.ES	0.92	0.6-1.4	0.687
CD151.13782.ES	1.07	0.7-1.64	0.749
CD151.13783.ES	1.1	0.72-1.69	0.648
CD151.13784.ES	1.24	0.8-1.91	0.333
TSPAN4.13795.ES	1.26	0.82-1.93	0.294
TSPAN4.13798.ES	1.09	0.72-1.67	0.678
TSPAN4.13799.ES	0.95	0.62-1.46	0.825
TSPAN4.13800.ES	1.52	0.98-2.37	0.063
CHID1.13810.ES	1	0.66-1.53	0.995
CHID1.13814.ES	0.88	0.58-1.35	0.564
CHID1.13816.ES	1.19	0.78-1.82	0.429
CHID1.13820.ES	0.98	0.64-1.5	0.935
AP2A2.13821.ES	1.17	0.77-1.79	0.463
TOLLIP.13826.ES	1	0.65-1.52	0.993
TOLLIP.13829.ES	1.18	0.77-1.8	0.458
TOLLIP.13832.ES	1.19	0.78-1.83	0.423
TSSC4.13923.ES	0.78	0.51-1.2	0.263
KCNQ1.13926.ES	0.8	0.51-1.26	0.341
SLC22A18.13937.ES	1.08	0.71-1.65	0.716
NAP1L4.13938.ES	1.26	0.82-1.93	0.291
NAP1L4.13939.ES	1.09	0.71-1.67	0.69
CARS.13945.ES	1.31	0.86-2.02	0.211
CARS.13948.ES	0.82	0.53-1.25	0.35
OSBPL5.13954.ES	0.97	0.63-1.49	0.89
ZNF195.13966.ES	1.1	0.72-1.69	0.663
ZNF195.13974.ES	0.79	0.51-1.22	0.288
ZNF195.13975.ES	0.77	0.5-1.2	0.245
ZNF195.13976.ES	1.39	0.9-2.16	0.136
ZNF195.13977.ES	1.59	1.02-2.49	0.041
ZNF195.13978.ES	1.15	0.75-1.77	0.525
ZNF195.13979.ES	0.82	0.53-1.27	0.373
ZNF195.13980.ES	1.24	0.8-1.91	0.33
ZNF195.13981.ES	0.86	0.56-1.32	0.497
ZNF195.13985.ES	1.43	0.89-2.29	0.135
ZNF195.13986.ES	1.1	0.7-1.73	0.677
NUP98.13997.ES	0.92	0.61-1.41	0.717
PGAP2.14008.ES	0.8	0.51-1.24	0.315
PGAP2.14009.ES	1.63	1.02-2.6	0.042
PGAP2.14010.ES	1.61	1.02-2.54	0.042
PGAP2.14016.ES	1.56	0.97-2.52	0.067
PGAP2.14024.ES	0.92	0.58-1.47	0.733
PGAP2.14025.ES	0.78	0.51-1.21	0.271
TRIM6.14054.ES	0.85	0.54-1.34	0.483
TRIM5.14077.ES	0.95	0.62-1.44	0.794
PRKCDBP.14097.ES	0.67	0.43-1.05	0.081
ARFIP2.14135.ES	1.01	0.66-1.55	0.953
ARFIP2.14139.ES	1.3	0.84-1.99	0.237
ARFIP2.14140.ES	1.65	1.06-2.57	0.027
TIMM10B.14147.ES	0.96	0.63-1.46	0.833
RRP8.14159.ES	1.5	0.94-2.4	0.09
RRP8.14160.ES	1.68	1.07-2.65	0.025
RRP8.14161.ES	1.86	1.18-2.92	0.007
ILK.14167.ES	1.11	0.73-1.69	0.632
ILK.14172.ES	0.92	0.6-1.41	0.71
ILK.14173.ES	0.85	0.55-1.3	0.442
ILK.14174.ES	1.42	0.92-2.19	0.118
CYB5R2.14208.ES	1.14	0.74-1.75	0.553
EIF3F.14214.ES	0.61	0.38-0.97	0.037
RIC3.14236.ES	0.86	0.55-1.33	0.494
STK33.14243.ES	1.1	0.72-1.69	0.66
ST5.14271.ES	0.72	0.47-1.12	0.143
ST5.14273.ES	1.14	0.75-1.75	0.539
AKIP1.14278.ES	0.96	0.63-1.47	0.865
AKIP1.14279.ES	1.41	0.91-2.17	0.12
TMEM9B.14289.ES	1.21	0.79-1.85	0.39
SWAP70.14332.ES	0.93	0.6-1.43	0.73
RNF141.14357.ES	1.34	0.86-2.1	0.195
USP47.14403.ES	1.74	1.09-2.77	0.02
MICAL2.14427.ES	1.67	1.02-2.74	0.042
ARNTL.14444.ES	0.67	0.42-1.06	0.085
ARNTL.14446.ES	1.16	0.74-1.82	0.507
BTBD10.14453.ES	1.03	0.66-1.6	0.891
CYP2R1.14484.ES	0.69	0.42-1.13	0.143
C11orf58.14507.ES	1.4	0.91-2.17	0.129
NUCB2.14526.ES	0.67	0.43-1.03	0.068
SERGEF.14556.ES	0.85	0.55-1.31	0.462
SERGEF.14557.ES	0.91	0.59-1.39	0.66
SERGEF.14558.ES	1.25	0.81-1.91	0.316
SERGEF.14559.ES	0.96	0.63-1.47	0.864
HPS5.14591.ES	1	0.66-1.54	0.982
HPS5.14595.ES	0.97	0.61-1.55	0.907
GTF2H1.14605.ES	1.59	0.98-2.58	0.058
LDHA.14617.ES	1.02	0.66-1.56	0.929
LDHA.14624.ES	0.67	0.43-1.03	0.069
LDHA.14634.ES	0.9	0.59-1.37	0.621
LDHA.14635.ES	1.25	0.81-1.92	0.316
LDHA.14636.ES	0.71	0.46-1.09	0.119
TSG101.14663.ES	0.98	0.64-1.5	0.929
UEVLD.14668.ES	0.68	0.44-1.07	0.094
UEVLD.14676.ES	0.98	0.62-1.55	0.921
ZDHHC13.14686.ES	0.94	0.6-1.47	0.782
NAV2.14697.ES	1.15	0.73-1.81	0.55
NAV2.14698.ES	1.24	0.78-1.95	0.362
NAV2.14699.ES	0.77	0.49-1.22	0.265
NAV2.14700.ES	0.72	0.45-1.14	0.159
NAV2.14701.ES	1.11	0.69-1.77	0.677
MUC15.14740.ES	0.6	0.38-0.95	0.029
MUC15.14741.ES	1.15	0.74-1.78	0.54
METTL15.14786.ES	0.87	0.54-1.39	0.564
DNAJC24.14812.ES	0.99	0.61-1.61	0.979
IMMP1L.14814.ES	0.85	0.55-1.29	0.44
IMMP1L.14816.ES	1.34	0.87-2.07	0.181
IMMP1L.14817.ES	1.15	0.75-1.75	0.53
IMMP1L.14818.ES	1.24	0.8-1.94	0.338
IMMP1L.14819.ES	1.09	0.71-1.67	0.689
IMMP1L.14820.ES	1.13	0.73-1.75	0.585
ELP4.14825.ES	1.26	0.82-1.93	0.288
EIF3M.14850.ES	1.16	0.76-1.78	0.485
EIF3M.14854.ES	1.14	0.74-1.74	0.553
EIF3M.14855.ES	1.28	0.8-2.04	0.308
EIF3M.14856.ES	1.33	0.87-2.05	0.192
CSTF3.14888.ES	1.06	0.69-1.62	0.79
CSTF3.14889.ES	1.19	0.78-1.83	0.412
HIPK3.14893.ES	0.71	0.44-1.14	0.153
CD59.14910.ES	1.13	0.74-1.74	0.568
CD59.14916.ES	1.03	0.67-1.57	0.893
CD59.14917.ES	0.84	0.54-1.29	0.426
CD59.14918.ES	0.99	0.65-1.52	0.981
CD59.14919.ES	0.97	0.63-1.48	0.878
FBXO3.14933.ES	0.69	0.45-1.08	0.104
EHF.14962.ES	0.87	0.53-1.44	0.596
APIP.14970.ES	0.85	0.56-1.3	0.464
PDHX.14973.ES	1.46	0.94-2.26	0.092
CD44.14976.ES	0.91	0.59-1.39	0.656
CD44.14980.ES	0.96	0.61-1.51	0.864
CD44.14981.ES	0.57	0.35-0.92	0.022
CD44.15055.ES	0.81	0.52-1.28	0.37
CD44.15056.ES	0.85	0.55-1.31	0.466
CD44.15058.ES	0.73	0.47-1.15	0.177
CD44.15059.ES	0.68	0.43-1.05	0.083
CD44.15071.ES	0.79	0.51-1.22	0.286
CD44.15104.ES	1.07	0.7-1.64	0.763
CD44.15105.ES	0.9	0.58-1.38	0.62
CD44.15107.ES	0.84	0.54-1.29	0.416
CD44.15108.ES	0.72	0.46-1.11	0.137
CD44.15110.ES	1.38	0.89-2.12	0.148
CD44.15111.ES	0.79	0.52-1.22	0.286
CD44.15112.ES	0.63	0.4-0.98	0.041
CD44.15114.ES	0.85	0.55-1.3	0.446
CD44.15115.ES	0.61	0.39-0.95	0.027
CD44.15117.ES	0.73	0.47-1.13	0.157
CD44.15127.ES	1.13	0.74-1.73	0.568
CD44.15128.ES	0.96	0.63-1.47	0.853
CD44.15130.ES	1.14	0.74-1.75	0.55
CD44.15131.ES	0.8	0.52-1.23	0.311
CD44.15133.ES	1.15	0.75-1.76	0.535
CD44.15142.ES	0.92	0.6-1.42	0.709
CD44.15143.ES	1.28	0.84-1.97	0.254
CD44.15268.ES	1.25	0.8-1.95	0.317
CD44.15270.ES	1.06	0.69-1.62	0.789
CD44.15274.ES	1.07	0.69-1.65	0.775
CD44.15276.ES	0.99	0.65-1.5	0.947
CD44.15300.ES	1.4	0.91-2.15	0.129
CD44.15406.ES	0.94	0.61-1.45	0.787
LDLRAD3.15419.ES	0.78	0.51-1.2	0.255
COMMD9.15421.ES	1.07	0.7-1.63	0.763
COMMD9.15422.ES	1.2	0.78-1.83	0.407
PRR5L.15426.ES	0.8	0.5-1.27	0.338
C11orf74.15439.ES	0.98	0.64-1.49	0.909
C11orf74.15440.ES	0.71	0.46-1.11	0.132
C11orf74.15441.ES	0.94	0.61-1.45	0.786
API5.15453.ES	0.92	0.58-1.45	0.706
TTC17.15457.ES	0.99	0.65-1.51	0.971
ALKBH3.15466.ES	0.81	0.5-1.29	0.367
ALKBH3.15467.ES	1.16	0.76-1.78	0.489
TP53I11.15496.ES	0.76	0.49-1.19	0.23
PEX16.15523.ES	1.24	0.81-1.9	0.32
PHF21A.15538.ES	1.16	0.73-1.84	0.525
DGKZ.15546.ES	1.25	0.81-1.93	0.318
AMBRA1.15576.ES	1.01	0.66-1.54	0.959
AMBRA1.15578.ES	0.75	0.49-1.17	0.204
ATG13.15582.ES	1.05	0.69-1.61	0.811
ATG13.15583.ES	0.96	0.63-1.47	0.867
ATG13.15584.ES	0.62	0.38-1.02	0.059
ATG13.15592.ES	2.12	1.26-3.55	0.004
ATG13.15593.ES	2.05	1.19-3.53	0.01
ATG13.15594.ES	1.88	1.18-2.98	0.008
ATG13.15595.ES	1.65	0.98-2.76	0.059
ATG13.15598.ES	0.87	0.55-1.38	0.566
ATG13.15599.ES	0.91	0.57-1.45	0.697
C11orf49.15612.ES	1.11	0.72-1.69	0.638
C11orf49.15622.ES	0.74	0.46-1.19	0.211
C11orf49.15623.ES	0.86	0.56-1.32	0.485
C11orf49.15626.ES	0.77	0.5-1.19	0.234
C11orf49.15633.ES	0.65	0.41-1.03	0.068
C11orf49.15634.ES	1.82	1.12-2.97	0.016
C11orf49.15635.ES	0.61	0.39-0.95	0.029
C11orf49.15636.ES	1.8	1.13-2.86	0.013
ARFGAP2.15642.ES	1.18	0.76-1.82	0.468
ARFGAP2.15643.ES	1.09	0.71-1.67	0.689
ARFGAP2.15652.ES	1.39	0.9-2.15	0.141
ARFGAP2.15654.ES	1.06	0.69-1.63	0.784
DDB2.15673.ES	1.61	1.03-2.51	0.035
DDB2.15674.ES	1.05	0.69-1.6	0.831
DDB2.15675.ES	0.91	0.59-1.42	0.688
ACP2.15690.ES	1.24	0.81-1.91	0.328
NR1H3.15701.ES	1.34	0.87-2.06	0.185
NR1H3.15703.ES	1.49	0.96-2.32	0.075
MADD.15716.ES	0.94	0.62-1.44	0.781
MADD.15722.ES	0.7	0.44-1.12	0.138
CELF1.15768.ES	1.03	0.65-1.64	0.885
PTPMT1.15769.ES	1.2	0.78-1.84	0.399
MTCH2.15787.ES	1.21	0.79-1.86	0.385
MTCH2.15788.ES	1.24	0.8-1.92	0.34
FOLH1.15817.ES	1.22	0.78-1.89	0.38
TNKS1BP1.15829.ES	1.18	0.77-1.8	0.456
SERPING1.15870.ES	0.92	0.59-1.43	0.703
SERPING1.15872.ES	0.8	0.52-1.23	0.311
TMX2.15894.ES	0.68	0.44-1.07	0.095
TMX2.15897.ES	1.28	0.81-2.04	0.291
TMX2.15903.ES	0.87	0.56-1.36	0.549
TMX2.15904.ES	0.94	0.61-1.43	0.763
TMX2.15905.ES	1	0.65-1.55	0.992
TMX2.15906.ES	1.2	0.78-1.84	0.408
TMX2.15911.ES	1.04	0.66-1.63	0.877
TMX2.15912.ES	0.89	0.58-1.36	0.581
TMX2.15913.ES	0.89	0.58-1.36	0.598
TMX2.15914.ES	1.07	0.69-1.67	0.759
TMX2.15919.ES	0.77	0.5-1.2	0.249
TMX2.15920.ES	0.88	0.58-1.34	0.551
TMX2.15921.ES	0.48	0.3-0.79	0.003
CTNND1.15933.ES	1.65	1.06-2.57	0.027
CTNND1.15935.ES	1.64	1.05-2.56	0.029
CTNND1.15936.ES	1.24	0.81-1.92	0.321
CTNND1.15977.ES	0.8	0.49-1.31	0.374
CTNND1.15979.ES	0.68	0.43-1.08	0.099
CTNND1.15980.ES	0.81	0.51-1.3	0.387
CTNND1.15986.ES	0.6	0.37-0.97	0.037
CTNND1.15988.ES	1.13	0.74-1.74	0.567
CTNND1.15999.ES	0.56	0.35-0.9	0.017
CTNND1.16000.ES	0.74	0.47-1.16	0.192
CTNND1.16002.ES	0.86	0.55-1.33	0.489
LPXN.16011.ES	0.89	0.58-1.36	0.592
LPXN.16012.ES	0.81	0.53-1.23	0.32
FAM111A.16028.ES	1.06	0.69-1.63	0.796
STX3.16035.ES	0.78	0.51-1.2	0.26
STX3.16039.ES	1.22	0.8-1.87	0.357
STX3.16040.ES	1.39	0.9-2.14	0.14
MS4A6A.16064.ES	1.08	0.7-1.66	0.722
MS4A4A.16081.ES	0.98	0.64-1.49	0.908
MS4A7.16089.ES	1.06	0.69-1.63	0.799
SLC15A3.16132.ES	0.95	0.62-1.45	0.798
CYB561A3.16183.ES	1.2	0.78-1.85	0.401
CPSF7.16215.ES	1.58	1.01-2.46	0.046
CPSF7.16216.ES	0.74	0.48-1.16	0.189
CPSF7.16217.ES	0.71	0.45-1.1	0.123
SDHAF2.16224.ES	1.17	0.76-1.78	0.481
SDHAF2.16226.ES	0.87	0.57-1.34	0.541
SDHAF2.16228.ES	0.68	0.44-1.07	0.095
SDHAF2.16229.ES	1.04	0.68-1.6	0.847
SDHAF2.16230.ES	1.43	0.93-2.22	0.106
SDHAF2.16233.ES	0.86	0.56-1.31	0.482
SDHAF2.16234.ES	1.27	0.83-1.95	0.276
SDHAF2.16235.ES	1.19	0.78-1.82	0.429
SDHAF2.16236.ES	2.2	1.36-3.57	0.001
SDHAF2.16237.ES	0.73	0.47-1.12	0.153
PPP1R32.16242.ES	1.08	0.69-1.7	0.729
TMEM258.16284.ES	1.18	0.76-1.84	0.462
TMEM258.16286.ES	0.83	0.54-1.27	0.386
TMEM258.16287.ES	0.93	0.61-1.42	0.737
FTH1.16335.ES	0.72	0.46-1.11	0.136
INCENP.16337.ES	0.94	0.61-1.46	0.788
ASRGL1.16341.ES	1.32	0.86-2.04	0.209
AHNAK.16349.ES	1.2	0.79-1.84	0.394
B3GAT3.16373.ES	0.88	0.57-1.35	0.557
GANAB.16378.ES	1.03	0.67-1.57	0.891
UBXN1.16398.ES	0.93	0.6-1.44	0.749
BSCL2.16407.ES	1.31	0.85-2.02	0.226
TTC9C.16416.ES	0.87	0.57-1.34	0.53
TMEM179B.16427.ES	1.05	0.68-1.61	0.825
STX5.16445.ES	0.87	0.56-1.33	0.512
WDR74.16457.ES	1.23	0.8-1.88	0.341
RTN3.16522.ES	1.24	0.81-1.92	0.322
RTN3.16524.ES	0.78	0.5-1.22	0.274
RTN3.16530.ES	0.98	0.64-1.5	0.918
RTN3.16531.ES	0.76	0.49-1.17	0.208
RTN3.16533.ES	0.86	0.56-1.32	0.497
MARK2.16538.ES	1.56	0.97-2.53	0.069
MARK2.16540.ES	1.17	0.74-1.86	0.491
MARK2.16541.ES	1.25	0.82-1.91	0.304
MARK2.16543.ES	0.92	0.6-1.41	0.712
MARK2.16544.ES	1.25	0.82-1.92	0.305
NAA40.16550.ES	0.81	0.53-1.26	0.355
NAA40.16551.ES	0.77	0.49-1.2	0.247
OTUB1.16561.ES	0.83	0.54-1.26	0.381
STIP1.16571.ES	1.01	0.65-1.55	0.972
TRPT1.16577.ES	1.39	0.9-2.14	0.135
TRPT1.16578.ES	1.73	1.07-2.82	0.027
TRPT1.16583.ES	0.75	0.49-1.16	0.197
NUDT22.16586.ES	0.63	0.41-0.99	0.046
NUDT22.16587.ES	0.7	0.46-1.08	0.109
NUDT22.16588.ES	0.97	0.63-1.47	0.872
DNAJC4.16598.ES	1.25	0.82-1.92	0.305
DNAJC4.16599.ES	1.22	0.79-1.87	0.365
DNAJC4.16600.ES	1.07	0.7-1.64	0.745
BAD.16615.ES	0.91	0.59-1.38	0.646
GPR137.16623.ES	0.77	0.5-1.19	0.235
GPR137.16624.ES	0.97	0.64-1.49	0.903
PRDX5.16636.ES	1.53	0.99-2.38	0.058
PRDX5.16638.ES	0.89	0.58-1.37	0.609
PRDX5.16639.ES	1.29	0.84-1.98	0.245
PRDX5.16640.ES	1.15	0.75-1.76	0.509
PRDX5.16641.ES	0.81	0.53-1.24	0.338
RPS6KA4.16649.ES	1.25	0.82-1.91	0.307
RPS6KA4.16650.ES	0.81	0.53-1.25	0.341
SF1.16682.ES	0.82	0.54-1.26	0.364
SF1.16684.ES	1.38	0.9-2.13	0.142
SF1.16687.ES	1.09	0.71-1.67	0.698
ARL2.16727.ES	0.9	0.59-1.38	0.633
SNX15.16730.ES	1.01	0.66-1.55	0.954
ZFPL1.16752.ES	0.8	0.52-1.22	0.296
ZFPL1.16753.ES	0.91	0.59-1.39	0.656
VPS51.16758.ES	0.85	0.55-1.31	0.462
VPS51.16759.ES	1.25	0.81-1.93	0.311
VPS51.16760.ES	1.16	0.76-1.78	0.485
TM7SF2.16761.ES	1.24	0.81-1.91	0.328
TM7SF2.16763.ES	1.2	0.78-1.85	0.399
FAU.16774.ES	0.74	0.46-1.19	0.209
MRPL49.16786.ES	0.75	0.49-1.15	0.19
MRPL49.16789.ES	1.31	0.85-2.02	0.218
DPF2.16815.ES	1.03	0.67-1.57	0.91
SLC25A45.16826.ES	0.91	0.59-1.4	0.653
SLC25A45.16827.ES	0.62	0.38-0.99	0.047
SLC25A45.16828.ES	0.6	0.38-0.95	0.029
SLC25A45.16837.ES	1.06	0.66-1.7	0.806
SLC25A45.16839.ES	1.19	0.75-1.89	0.472
FRMD8.16850.ES	1.05	0.69-1.6	0.823
SCYL1.16857.ES	1.41	0.91-2.18	0.125
LTBP3.16865.ES	0.95	0.62-1.45	0.809
RELA.16905.ES	1.12	0.73-1.72	0.594
KAT5.16913.ES	1.5	0.97-2.32	0.071
EFEMP2.16933.ES	0.85	0.55-1.3	0.446
FIBP.16939.ES	1.58	1.02-2.46	0.042
FOSL1.16942.ES	0.89	0.55-1.43	0.622
EIF1AD.16972.ES	0.94	0.62-1.44	0.792
EIF1AD.16973.ES	1.14	0.74-1.74	0.551
EIF1AD.16975.ES	1.14	0.71-1.82	0.587
EIF1AD.16977.ES	1.08	0.71-1.66	0.707
SF3B2.16984.ES	0.91	0.6-1.39	0.66
YIF1A.17008.ES	0.92	0.6-1.41	0.69
YIF1A.17009.ES	0.76	0.49-1.19	0.235
BRMS1.17021.ES	1.36	0.88-2.09	0.164
SLC29A2.17026.ES	1.21	0.79-1.84	0.39
MRPL11.17030.ES	0.78	0.51-1.21	0.272
PELI3.17035.ES	0.93	0.6-1.45	0.756
BBS1.17048.ES	0.83	0.54-1.28	0.394
BBS1.17050.ES	1.02	0.67-1.56	0.914
BBS1.17062.ES	1.35	0.87-2.09	0.185
ZDHHC24.17066.ES	1.37	0.88-2.13	0.164
RBM14.17079.ES	1.07	0.68-1.67	0.773
RBM14.17081.ES	1	0.66-1.53	0.997
RBM14.17085.ES	1.16	0.75-1.78	0.513
RBM14.17086.ES	0.96	0.62-1.48	0.851
RBM4.17096.ES	1.2	0.78-1.85	0.395
RBM14RBM4.17102.ES	1.91	1.14-3.21	0.014
RBM4B.17110.ES	1.04	0.68-1.6	0.858
C11orf80.17122.ES	0.88	0.57-1.34	0.541
C11orf80.17125.ES	1	0.65-1.53	0.989
C11orf80.17128.ES	1.41	0.91-2.19	0.126
C11orf80.17129.ES	0.91	0.6-1.4	0.68
RCE1.17132.ES	1.42	0.91-2.2	0.118
PC.17139.ES	0.9	0.57-1.42	0.649
RHOD.17150.ES	1.3	0.85-2	0.226
ANKRD13D.17158.ES	1.45	0.92-2.28	0.108
POLD4.17169.ES	1.18	0.77-1.82	0.456
PPP1CA.17183.ES	0.9	0.59-1.37	0.616
PPP1CA.17184.ES	0.82	0.54-1.27	0.376
RPS6KB2.17203.ES	0.71	0.46-1.1	0.128
RPS6KB2.17204.ES	0.89	0.58-1.36	0.594
RPS6KB2.17208.ES	1.05	0.69-1.6	0.825
CORO1B.17217.ES	1.08	0.71-1.65	0.712
TMEM134.17231.ES	0.92	0.6-1.4	0.691
TMEM134.17232.ES	0.7	0.46-1.09	0.113
TMEM134.17235.ES	0.84	0.55-1.28	0.413
GSTP1.17245.ES	1.15	0.73-1.81	0.552
NDUFV1.17253.ES	1.29	0.84-1.99	0.239
ALDH3B1.17274.ES	0.82	0.53-1.28	0.379
NDUFS8.17280.ES	1.16	0.75-1.79	0.498
NDUFS8.17281.ES	1.33	0.86-2.06	0.206
CHKA.17289.ES	1.29	0.84-1.99	0.239
SUV420H1.17298.ES	1.23	0.79-1.93	0.361
SUV420H1.17300.ES	1.22	0.8-1.88	0.358
LRP5.17303.ES	0.57	0.36-0.91	0.019
PPP6R3.17313.ES	1.11	0.73-1.71	0.622
PPP6R3.17316.ES	0.62	0.39-0.97	0.037
PPP6R3.17320.ES	0.78	0.51-1.21	0.275
PPP6R3.17323.ES	1.19	0.76-1.84	0.448
PPP6R3.17327.ES	1.27	0.79-2.02	0.325
MRPL21.17345.ES	1.06	0.69-1.61	0.797
MRPL21.17346.ES	1.15	0.75-1.76	0.53
CCND1.17365.ES	1.52	0.98-2.37	0.063
ORAOV1.17374.ES	0.81	0.53-1.23	0.32
ORAOV1.17380.ES	1.41	0.92-2.17	0.119
ANO1.17387.ES	0.8	0.52-1.23	0.318
PPFIA1.17394.ES	1.47	0.92-2.35	0.11
CTTN.17403.ES	1.25	0.82-1.92	0.303
CTTN.17404.ES	1.41	0.91-2.17	0.122
NADSYN1.17428.ES	1.18	0.77-1.8	0.456
FAM86C1.17436.ES	0.88	0.58-1.35	0.57
FAM86C1.17437.ES	0.96	0.6-1.52	0.862
FAM86C1.17438.ES	0.95	0.62-1.44	0.798
FAM86C1.17439.ES	0.92	0.59-1.41	0.692
FAM86C1.17440.ES	0.88	0.56-1.37	0.569
FAM86C1.17441.ES	1.26	0.82-1.94	0.297
FAM86C1.17442.ES	1.06	0.66-1.73	0.799
FAM86C1.17443.ES	1.32	0.85-2.06	0.21
RNF121.17449.ES	1.08	0.68-1.7	0.754
RNF121.17450.ES	1.13	0.73-1.75	0.583
RNF121.17451.ES	1.19	0.77-1.82	0.438
RNF121.17459.ES	0.99	0.64-1.53	0.966
RNF121.17461.ES	1.01	0.66-1.55	0.955
RNF121.17462.ES	0.92	0.6-1.41	0.69
RNF121.17463.ES	0.84	0.55-1.29	0.426
NUMA1.17515.ES	1.98	1.24-3.18	0.004
NUMA1.17516.ES	0.86	0.56-1.31	0.481
NUMA1.17517.ES	0.98	0.64-1.49	0.908
NUMA1.17518.ES	0.79	0.51-1.21	0.271
LRTOMT.17537.ES	1.07	0.7-1.64	0.748
LRTOMT.17539.ES	1.25	0.81-1.92	0.306
LRTOMT.17550.ES	0.83	0.54-1.27	0.392
ANAPC15.17575.ES	0.97	0.64-1.49	0.906
ANAPC15.17576.ES	1.16	0.76-1.78	0.485
CLPB.17598.ES	1.13	0.71-1.78	0.604
ARAP1.17641.ES	1.55	1-2.39	0.051
ARAP1.17642.ES	0.93	0.61-1.42	0.74
FCHSD2.17673.ES	1.39	0.9-2.14	0.138
FAM168A.17695.ES	0.84	0.55-1.28	0.418
FAM168A.17696.ES	0.85	0.53-1.35	0.493
PLEKHB1.17700.ES	0.96	0.63-1.47	0.862
RAB6A.17706.ES	0.76	0.49-1.19	0.231
RAB6A.17710.ES	0.9	0.58-1.38	0.616
RAB6A.17711.ES	1.01	0.66-1.56	0.949
MRPL48.17717.ES	1.61	1.03-2.52	0.037
MRPL48.17718.ES	1.03	0.67-1.57	0.892
MRPL48.17722.ES	1.1	0.72-1.69	0.666
MRPL48.17723.ES	1.17	0.77-1.79	0.467
MRPL48.17724.ES	1.1	0.72-1.68	0.653
MRPL48.17725.ES	1.22	0.8-1.87	0.363
MRPL48.17726.ES	1.15	0.75-1.75	0.531
MRPL48.17728.ES	1.2	0.78-1.86	0.408
MRPL48.17729.ES	0.84	0.54-1.29	0.414
MRPL48.17730.ES	1.04	0.68-1.58	0.863
MRPL48.17733.ES	0.9	0.59-1.37	0.619
COA4.17737.ES	0.93	0.61-1.42	0.746
PAAF1.17743.ES	1.11	0.72-1.7	0.647
PAAF1.17744.ES	0.93	0.59-1.45	0.737
UCP2.17756.ES	1.07	0.7-1.64	0.767
XRRA1.17787.ES	0.85	0.56-1.3	0.457
XRRA1.17789.ES	0.78	0.48-1.26	0.308
XRRA1.17791.ES	0.65	0.4-1.06	0.086
XRRA1.17792.ES	1.09	0.68-1.76	0.717
XRRA1.17798.ES	0.97	0.62-1.52	0.883
XRRA1.17802.ES	0.73	0.44-1.21	0.221
SPCS2.17803.ES	0.94	0.62-1.44	0.78
SPCS2.17804.ES	0.93	0.61-1.42	0.727
SPCS2.17806.ES	0.92	0.6-1.41	0.701
ARRB1.17833.ES	0.81	0.52-1.27	0.364
RPS3.17840.ES	1.75	0.82-3.72	0.146
RPS3.17847.ES	0.96	0.61-1.51	0.864
RPS3.17853.ES	1.14	0.74-1.76	0.544
SERPINH1.17871.ES	0.47	0.29-0.76	0.002
UVRAG.17885.ES	0.8	0.5-1.27	0.341
UVRAG.17886.ES	0.8	0.51-1.27	0.346
PRKRIR.17887.ES	1.1	0.69-1.75	0.68
PAK1.17954.ES	1.09	0.71-1.67	0.686
CLNS1A.17959.ES	1.08	0.71-1.65	0.712
CLNS1A.17962.ES	1	0.65-1.54	0.993
CLNS1A.17965.ES	1	0.66-1.53	0.992
AAMDC.17978.ES	0.92	0.6-1.41	0.691
AAMDC.17979.ES	0.69	0.45-1.06	0.091
AAMDC.17980.ES	1.18	0.77-1.8	0.445
AAMDC.17981.ES	1.07	0.7-1.63	0.759
AAMDC.17983.ES	0.95	0.62-1.46	0.831
INTS4.17993.ES	0.73	0.47-1.13	0.157
INTS4.17998.ES	0.8	0.49-1.31	0.371
NDUFC2.18007.ES	0.8	0.52-1.24	0.32
ALG8.18011.ES	1.14	0.74-1.74	0.553
ALG8.18012.ES	1.14	0.75-1.75	0.541
KCTD21.18014.ES	1.04	0.65-1.66	0.865
PRCP.18028.ES	0.83	0.53-1.29	0.408
ANKRD42.18054.ES	0.81	0.53-1.24	0.332
CCDC90B.18068.ES	0.86	0.56-1.32	0.503
CCDC90B.18074.ES	1.22	0.79-1.86	0.366
CCDC90B.18076.ES	1.22	0.8-1.87	0.352
CCDC90B.18077.ES	1.23	0.8-1.88	0.348
CCDC90B.18078.ES	0.99	0.61-1.61	0.965
CCDC90B.18080.ES	1.19	0.77-1.83	0.429
CCDC90B.18081.ES	1.16	0.75-1.79	0.507
CCDC90B.18084.ES	1.23	0.8-1.89	0.357
TMEM126B.18118.ES	1.15	0.74-1.77	0.532
TMEM126B.18121.ES	1.18	0.77-1.81	0.451
TMEM126B.18122.ES	0.87	0.57-1.34	0.534
TMEM126B.18123.ES	0.7	0.46-1.09	0.117
TMEM126A.18130.ES	1.1	0.72-1.68	0.664
SYTL2.18147.ES	1.15	0.74-1.8	0.53
SYTL2.18148.ES	1.24	0.78-1.98	0.37
SYTL2.18153.ES	0.67	0.41-1.11	0.124
PICALM.18168.ES	1.29	0.84-1.98	0.246
PICALM.18169.ES	1.33	0.83-2.13	0.231
PICALM.18170.ES	0.94	0.61-1.43	0.757
PICALM.18172.ES	1.55	0.99-2.43	0.053
PICALM.18173.ES	0.73	0.47-1.14	0.168
PICALM.18175.ES	0.69	0.45-1.08	0.103
EED.18180.ES	0.98	0.64-1.5	0.924
EED.18181.ES	1.17	0.76-1.81	0.475
EED.18182.ES	1.37	0.89-2.11	0.148
C11orf73.18186.ES	1.14	0.75-1.74	0.545
C11orf73.18187.ES	1.16	0.71-1.88	0.557
ME3.18199.ES	0.84	0.55-1.29	0.432
TMEM135.18207.ES	0.98	0.62-1.53	0.915
TMEM135.18210.ES	0.71	0.45-1.12	0.14
NOX4.18233.ES	1.33	0.84-2.1	0.228
NOX4.18234.ES	0.77	0.5-1.2	0.252
CHORDC1.18269.ES	0.94	0.61-1.45	0.788
KIAA1731.18306.ES	1.01	0.65-1.56	0.977
TAF1D.18317.ES	1.06	0.68-1.65	0.809
TAF1D.18321.ES	0.68	0.44-1.05	0.082
C11orf54.18323.ES	0.78	0.5-1.2	0.251
C11orf54.18326.ES	1.58	1-2.5	0.052
MRE11A.18334.ES	0.73	0.48-1.12	0.149
ANKRD49.18353.ES	0.97	0.6-1.58	0.916
AMOTL1.18368.ES	1.04	0.66-1.63	0.882
FAM76B.18380.ES	0.95	0.62-1.47	0.825
FAM76B.18382.ES	0.88	0.57-1.35	0.558
CEP57.18392.ES	0.82	0.53-1.28	0.389
MTMR2.18403.ES	0.76	0.48-1.2	0.238
MTMR2.18404.ES	0.92	0.58-1.48	0.737
MTMR2.18405.ES	0.6	0.36-1	0.051
CCDC82.18411.ES	0.9	0.56-1.43	0.644
C11orf70.18439.ES	0.91	0.59-1.41	0.679
YAP1.18442.ES	1.65	1.05-2.6	0.029
YAP1.18444.ES	1.06	0.69-1.62	0.788
DCUN1D5.18472.ES	0.68	0.44-1.05	0.085
CASP1.18525.ES	1.37	0.86-2.17	0.183
CARD16.18545.ES	0.88	0.58-1.35	0.563
KBTBD3.18560.ES	1.24	0.81-1.91	0.323
ALKBH8.18572.ES	1.64	1-2.68	0.05
ACAT1.18602.ES	1.09	0.71-1.66	0.698
KDELC2.18618.ES	0.95	0.59-1.52	0.819
RDX.18650.ES	1.19	0.76-1.89	0.449
LAYN.18670.ES	0.98	0.64-1.51	0.945
C11orf1.18689.ES	0.98	0.64-1.49	0.922
CRYAB.18700.ES	1.05	0.68-1.62	0.82
C11orf57.18729.ES	1.22	0.8-1.88	0.358
TIMM8B.18730.ES	1.24	0.81-1.91	0.319
SDHD.18735.ES	0.97	0.63-1.48	0.882
SDHD.18738.ES	0.75	0.47-1.2	0.229
SDHD.18739.ES	0.81	0.52-1.24	0.326
IL18.18743.ES	0.97	0.62-1.53	0.899
PTS.18764.ES	0.8	0.52-1.23	0.309
TTC12.18779.ES	1.02	0.66-1.56	0.933
USP28.18805.ES	0.67	0.42-1.06	0.085
USP28.18808.ES	0.89	0.56-1.42	0.631
REXO2.18838.ES	0.76	0.49-1.16	0.198
CADM1.18849.ES	0.8	0.52-1.22	0.292
CADM1.18850.ES	0.63	0.4-0.98	0.04
CADM1.18851.ES	0.76	0.49-1.17	0.21
CADM1.18854.ES	1.18	0.76-1.83	0.468
CADM1.18856.ES	1.02	0.67-1.57	0.918
CADM1.18858.ES	1.36	0.88-2.1	0.163
CADM1.18859.ES	0.87	0.56-1.37	0.556
SIK3.18877.ES	0.99	0.65-1.53	0.977
SIK3.18878.ES	0.92	0.59-1.42	0.698
SIK3.18879.ES	1.25	0.77-2.02	0.367
SIDT2.18891.ES	1.29	0.84-1.99	0.238
SIDT2.18892.ES	0.88	0.57-1.35	0.554
TAGLN.18898.ES	0.9	0.59-1.38	0.637
PCSK7.18901.ES	0.96	0.63-1.46	0.843
RNF214.18905.ES	1.18	0.77-1.82	0.441
CEP164.18915.ES	0.9	0.58-1.4	0.639
CEP164.18916.ES	0.98	0.63-1.54	0.945
FXYD6.18937.ES	0.99	0.65-1.52	0.978
FXYD6.18944.ES	1.13	0.73-1.76	0.585
TMPRSS13.18951.ES	1.53	0.96-2.43	0.075
TMPRSS4.18957.ES	1.21	0.77-1.92	0.41
MPZL3.18977.ES	1.21	0.79-1.87	0.386
CD3D.18988.ES	0.69	0.45-1.08	0.107
TMEM25.19014.ES	1.07	0.7-1.63	0.761
IFT46.19025.ES	1.1	0.72-1.68	0.664
ARCN1.19030.ES	0.72	0.46-1.11	0.134
ARCN1.19031.ES	1.1	0.7-1.73	0.671
PHLDB1.19040.ES	1.18	0.77-1.81	0.459
PHLDB1.19041.ES	0.98	0.64-1.49	0.912
CCDC84.19051.ES	1.5	0.97-2.33	0.067
CCDC84.19053.ES	1.28	0.83-1.98	0.258
RPS25.19054.ES	1.03	0.67-1.57	0.905
RPS25.19057.ES	0.85	0.55-1.31	0.458
TRAPPC4.19062.ES	1.29	0.84-2	0.249
TRAPPC4.19063.ES	1.36	0.88-2.09	0.166
SLC37A4.19077.ES	0.81	0.52-1.27	0.36
HYOU1.19084.ES	1.02	0.65-1.6	0.938
HYOU1.19085.ES	0.94	0.62-1.44	0.782
HYOU1.19088.ES	1.29	0.79-2.11	0.303
HYOU1.19089.ES	0.61	0.37-1.02	0.06
HMBS.19105.ES	1.17	0.76-1.79	0.475
DPAGT1.19113.ES	0.78	0.51-1.2	0.26
DPAGT1.19116.ES	1.13	0.74-1.73	0.567
MCAM.19137.ES	0.93	0.6-1.45	0.753
ARHGEF12.19165.ES	0.91	0.57-1.45	0.679
TBCEL.19168.ES	0.74	0.47-1.14	0.172
HSPA8.19197.ES	0.74	0.48-1.16	0.193
HSPA8.19199.ES	1.25	0.81-1.92	0.32
VWA5A.19216.ES	0.93	0.58-1.5	0.766
VWA5A.19219.ES	1.42	0.87-2.33	0.165
TBRG1.19224.ES	0.95	0.62-1.45	0.811
TBRG1.19225.ES	1	0.65-1.53	0.982
TBRG1.19226.ES	1.07	0.69-1.66	0.773
TBRG1.19227.ES	0.97	0.63-1.51	0.893
TBRG1.19228.ES	1.17	0.76-1.78	0.48
ESAM.19238.ES	0.98	0.64-1.5	0.919
TMEM218.19264.ES	1.02	0.67-1.55	0.943
TMEM218.19278.ES	0.91	0.58-1.43	0.673
TMEM218.19283.ES	0.65	0.4-1.05	0.078
TMEM218.19284.ES	1.26	0.79-2.01	0.339
EI24.19302.ES	1.18	0.77-1.81	0.444
STT3A.19305.ES	0.93	0.61-1.43	0.735
STT3A.19306.ES	1.22	0.79-1.89	0.367
RPUSD4.19370.ES	1.83	1.16-2.9	0.01
FAM118B.19373.ES	0.77	0.5-1.19	0.246
SRPR.19374.ES	1.32	0.86-2.03	0.21
FOXRED1.19375.ES	0.98	0.64-1.5	0.918
FOXRED1.19378.ES	0.92	0.59-1.42	0.697
TIRAP.19386.ES	0.94	0.59-1.5	0.796
ETS1.19411.ES	0.96	0.63-1.47	0.851
APLP2.19476.ES	0.82	0.53-1.25	0.354
APLP2.19479.ES	1.36	0.88-2.09	0.168
APLP2.19484.ES	0.68	0.42-1.1	0.114
ZBTB44.19495.ES	0.88	0.58-1.35	0.569
ZBTB44.19500.ES	1.04	0.67-1.63	0.847
SNX19.19511.ES	1.16	0.76-1.77	0.503
THYN1.19546.ES	1.03	0.67-1.57	0.894
ACAD8.19554.ES	0.93	0.61-1.43	0.746
ACAD8.19557.ES	1.03	0.68-1.58	0.88
ACAD8.19559.ES	1.11	0.72-1.72	0.638
SLC6A13.19594.ES	1.31	0.82-2.09	0.258
WNK1.19616.ES	0.73	0.45-1.17	0.194
WNK1.19617.ES	0.81	0.52-1.27	0.366
WNK1.19618.ES	1.2	0.77-1.89	0.421
WNK1.19630.ES	0.89	0.55-1.45	0.647
RAD52.19643.ES	0.85	0.54-1.34	0.492
ERC1.19657.ES	0.93	0.61-1.42	0.74
ERC1.19658.ES	1.04	0.65-1.68	0.871
ERC1.19659.ES	0.61	0.37-1	0.051
DCP1B.19691.ES	1.1	0.72-1.68	0.655
FKBP4.19714.ES	1.19	0.77-1.83	0.441
ITFG2.19718.ES	1.36	0.87-2.13	0.179
ITFG2.19719.ES	1.03	0.67-1.58	0.899
RHNO1.19722.ES	0.84	0.55-1.29	0.422
RHNO1.19725.ES	1.4	0.9-2.17	0.141
RHNO1.19726.ES	1.18	0.74-1.9	0.488
RHNO1.19727.ES	1.21	0.78-1.87	0.402
TULP3.19734.ES	0.89	0.58-1.37	0.597
TULP3.19739.ES	1.02	0.66-1.58	0.911
TEAD4.19744.ES	0.87	0.57-1.33	0.522
TSPAN9.19753.ES	0.86	0.55-1.33	0.495
TSPAN9.19754.ES	1.03	0.68-1.57	0.889
PARP11.19764.ES	1.14	0.73-1.79	0.564
PARP11.19765.ES	0.84	0.54-1.32	0.446
VWF.19816.ES	1.07	0.66-1.74	0.781
SCNN1A.19841.ES	1.22	0.78-1.9	0.38
SCNN1A.19842.ES	0.8	0.52-1.22	0.302
LTBR.19852.ES	0.79	0.51-1.21	0.27
LTBR.19853.ES	0.9	0.58-1.38	0.621
LTBR.19854.ES	0.98	0.64-1.49	0.916
NOP2.19889.ES	1.11	0.72-1.7	0.64
NOP2.19890.ES	0.93	0.61-1.41	0.72
ING4.19911.ES	1.06	0.7-1.62	0.782
ING4.19914.ES	1.14	0.75-1.75	0.535
ING4.19915.ES	1.17	0.76-1.79	0.47
ING4.19916.ES	0.76	0.49-1.17	0.212
ING4.19918.ES	0.84	0.54-1.29	0.425
ING4.19919.ES	1.14	0.74-1.73	0.557
ZNF384.19923.ES	1.06	0.69-1.62	0.785
ZNF384.19924.ES	0.93	0.61-1.41	0.718
ZNF384.19926.ES	1.1	0.72-1.68	0.656
COPS7A.19944.ES	1.45	0.92-2.28	0.109
COPS7A.19945.ES	1.18	0.75-1.84	0.47
COPS7A.19946.ES	1.09	0.65-1.8	0.752
COPS7A.19947.ES	1.7	1.08-2.68	0.022
COPS7A.19948.ES	1.44	0.93-2.21	0.102
COPS7A.19949.ES	0.85	0.55-1.3	0.443
LRRC23.20001.ES	1.24	0.81-1.9	0.322
LRRC23.20002.ES	0.94	0.61-1.43	0.767
LRRC23.20003.ES	0.79	0.51-1.23	0.299
LRRC23.20004.ES	1.02	0.66-1.55	0.943
LRRC23.20005.ES	0.82	0.53-1.25	0.35
LRRC23.20006.ES	1.26	0.82-1.94	0.3
LRRC23.20007.ES	0.81	0.53-1.24	0.333
PHB2.20044.ES	1.02	0.67-1.56	0.925
PHB2.20045.ES	1.1	0.71-1.69	0.674
PHB2.20047.ES	1.06	0.69-1.62	0.79
LPCAT3.20066.ES	1.21	0.77-1.88	0.406
C1RL.20076.ES	0.93	0.61-1.43	0.755
PEX5.20089.ES	1.43	0.93-2.2	0.105
NECAP1.20177.ES	1.52	0.97-2.38	0.068
RIMKLB.20204.ES	0.84	0.54-1.31	0.44
PHC1.20216.ES	1.52	0.97-2.39	0.066
CLEC2D.20237.ES	0.7	0.44-1.11	0.132
CLEC1A.20304.ES	1.52	0.94-2.45	0.087
GABARAPL1.20395.ES	1.21	0.79-1.85	0.376
GABARAPL1.20396.ES	0.81	0.53-1.24	0.335
GABARAPL1.20398.ES	0.96	0.63-1.47	0.85
GABARAPL1.20399.ES	0.9	0.59-1.38	0.637
GABARAPL1.20407.ES	1.16	0.76-1.78	0.491
GABARAPL1.20408.ES	1.11	0.72-1.71	0.632
MAGOHB.20472.ES	1.02	0.67-1.56	0.921
MAGOHB.20476.ES	1.3	0.85-2.01	0.231
MAGOHB.20478.ES	1.27	0.82-1.95	0.285
YBX3.20481.ES	0.62	0.4-0.97	0.035
DUSP16.20510.ES	0.83	0.54-1.28	0.402
EMP1.20539.ES	1.14	0.74-1.74	0.553
EMP1.20543.ES	1.14	0.74-1.75	0.544
MGP.20561.ES	0.87	0.57-1.34	0.533
ARHGDIB.20566.ES	0.98	0.64-1.49	0.922
STRAP.20589.ES	0.87	0.56-1.34	0.519
DERA.20596.ES	0.97	0.64-1.48	0.894
DERA.20598.ES	0.83	0.54-1.27	0.393
DERA.20599.ES	1	0.64-1.57	0.986
MGST1.20606.ES	1.31	0.85-2.02	0.219
LMO3.20616.ES	1.01	0.66-1.56	0.957
LMO3.20617.ES	0.79	0.52-1.22	0.286
LMO3.20618.ES	0.99	0.65-1.5	0.947
LMO3.20620.ES	0.95	0.61-1.46	0.801
LMO3.20622.ES	0.75	0.49-1.16	0.192
LMO3.20623.ES	0.94	0.62-1.45	0.793
LMO3.20624.ES	1.06	0.69-1.63	0.793
LMO3.20632.ES	0.95	0.61-1.47	0.803
PLEKHA5.20649.ES	1.01	0.66-1.55	0.968
PLEKHA5.20657.ES	1.93	1.2-3.13	0.007
PLEKHA5.20659.ES	1.42	0.9-2.25	0.135
PLEKHA5.20661.ES	1.53	0.96-2.44	0.073
PYROXD1.20698.ES	1.16	0.76-1.78	0.486
PYROXD1.20699.ES	1.45	0.92-2.29	0.111
GOLT1B.20703.ES	1.21	0.79-1.85	0.383
GOLT1B.20704.ES	1.15	0.74-1.81	0.531
CMAS.20723.ES	1.05	0.69-1.62	0.816
C2CD5.20733.ES	1.06	0.69-1.63	0.796
C2CD5.20734.ES	0.84	0.54-1.29	0.418
LRMP.20767.ES	1.27	0.79-2.04	0.327
LYRM5.20815.ES	1.58	1.01-2.48	0.044
KRAS.20820.ES	1.36	0.86-2.15	0.182
FGFR1OP2.20856.ES	0.64	0.4-1.01	0.053
TM7SF3.20859.ES	1.22	0.79-1.89	0.369
TM7SF3.20860.ES	0.81	0.52-1.24	0.327
STK38L.20869.ES	1.09	0.71-1.68	0.687
STK38L.20871.ES	1.16	0.72-1.85	0.543
PPFIBP1.20890.ES	1.38	0.87-2.18	0.167
PPFIBP1.20893.ES	0.57	0.35-0.95	0.031
PPFIBP1.20894.ES	1.06	0.67-1.68	0.817
PPFIBP1.20895.ES	1.55	0.99-2.43	0.058
MRPS35.20898.ES	0.96	0.63-1.47	0.855
MRPS35.20899.ES	0.7	0.45-1.09	0.114
KLHL42.20900.ES	1.18	0.76-1.82	0.462
CCDC91.20916.ES	0.84	0.55-1.29	0.433
CCDC91.20918.ES	0.93	0.61-1.42	0.74
CCDC91.20919.ES	1.39	0.9-2.15	0.138
CCDC91.20920.ES	0.81	0.52-1.27	0.352
CAPRIN2.20949.ES	0.96	0.62-1.47	0.839
CAPRIN2.20950.ES	0.62	0.38-0.99	0.047
DDX11.20965.ES	0.8	0.51-1.26	0.334
DDX11.20967.ES	0.95	0.62-1.44	0.794
DDX11.20968.ES	0.63	0.39-1.01	0.057
DDX11.20969.ES	1.02	0.67-1.56	0.923
DDX11.20977.ES	0.82	0.53-1.27	0.364
FAM60A.20989.ES	1.21	0.76-1.91	0.424
AMN1.21013.ES	1.43	0.87-2.36	0.158
AMN1.21014.ES	0.98	0.64-1.5	0.911
AMN1.21016.ES	1.17	0.73-1.89	0.518
AMN1.21017.ES	1.42	0.89-2.27	0.137
BICD1.21021.ES	1.38	0.86-2.2	0.183
DNM1L.21043.ES	0.94	0.6-1.46	0.777
DNM1L.21045.ES	1.35	0.88-2.08	0.174
DNM1L.21046.ES	1.73	1.09-2.75	0.02
DNM1L.21047.ES	1.4	0.9-2.17	0.135
DNM1L.21048.ES	0.91	0.59-1.38	0.646
DNM1L.21060.ES	1.4	0.87-2.24	0.164
PKP2.21062.ES	1.15	0.74-1.79	0.53
KIF21A.21077.ES	0.97	0.61-1.54	0.897
YAF2.21110.ES	1.56	0.95-2.56	0.076
YAF2.21115.ES	1.15	0.72-1.83	0.557
YAF2.21117.ES	0.94	0.61-1.47	0.801
YAF2.21146.ES	1.63	1.05-2.55	0.03
YAF2.21147.ES	1.04	0.68-1.6	0.851
YAF2.21149.ES	1.18	0.77-1.82	0.451
YAF2.21155.ES	0.96	0.62-1.49	0.851
YAF2.21157.ES	1.08	0.7-1.66	0.728
YAF2.21158.ES	1.12	0.73-1.74	0.598
YAF2.21160.ES	0.54	0.34-0.87	0.01
[truncated: 3,862 more rows]

## Sheet: ME
characteristics	Hazard.Ratio	CI95	P.Value
CAMTA1.506.ME	1.01	0.66-1.54	0.979
MTFR1L.1211.ME	1.11	0.73-1.69	0.629
OSBPL9.2968.ME	0.74	0.48-1.13	0.165
ECHDC2.3026.ME	1.5	0.95-2.38	0.085
DRAM2.4133.ME	1.21	0.79-1.86	0.377
MEF2D.8277.ME	0.97	0.64-1.48	0.892
ANGEL2.9778.ME	0.94	0.62-1.43	0.771
NVL.9942.ME	1.11	0.7-1.76	0.65
SRP9.9994.ME	0.93	0.61-1.42	0.727
TTC13.10258.ME	1.33	0.82-2.14	0.248
P4HA1.12122.ME	0.99	0.65-1.51	0.952
PGAP2.14007.ME	1.2	0.76-1.9	0.44
CSTF3.14887.ME	0.98	0.62-1.53	0.916
ALKBH3.15465.ME	1.03	0.68-1.58	0.879
CTTN.17402.ME	1.03	0.67-1.57	0.908
RNF121.17448.ME	1.25	0.81-1.94	0.308
RAB6A.17707.ME	1.07	0.7-1.63	0.767
MRPL48.17720.ME	0.9	0.59-1.38	0.628
TBRG1.19223.ME	1.03	0.67-1.59	0.896
DGKA.22303.ME	0.79	0.52-1.21	0.283
RBMS2.22465.ME	0.94	0.61-1.44	0.773
CDK4.22735.ME	1.27	0.82-1.97	0.278
CCDC53.24021.ME	0.53	0.33-0.83	0.006
ACADS.24779.ME	1.13	0.73-1.75	0.587
N4BP2L1.25590.ME	1.12	0.73-1.72	0.59
SERP2.25779.ME	0.87	0.56-1.34	0.523
SDR39U1.27012.ME	1.62	1-2.64	0.051
ZNF410.28326.ME	0.87	0.56-1.33	0.518
FBLN5.28892.ME	0.96	0.63-1.47	0.868
C14orf2.29528.ME	0.74	0.48-1.13	0.166
RAD51.30020.ME	0.72	0.45-1.16	0.178
TCF12.30791.ME	1.19	0.76-1.86	0.449
ANXA2.30953.ME	1.84	1.16-2.91	0.009
MEF2A.32717.ME	0.96	0.63-1.47	0.851
NMRAL1.33733.ME	1.2	0.78-1.83	0.406
KIAA0430.34164.ME	1.23	0.8-1.9	0.336
CLN3.35718.ME	0.88	0.58-1.34	0.554
KIFC3.36614.ME	0.67	0.44-1.05	0.078
CDK10.38122.ME	0.88	0.55-1.41	0.598
RAB5C.41012.ME	0.82	0.53-1.26	0.359
CALCOCO2.42227.ME	0.84	0.55-1.28	0.419
ATP5H.43343.ME	0.76	0.49-1.17	0.211
KIAA1468.45699.ME	0.64	0.41-1.01	0.055
ELAVL1.47202.ME	1.22	0.8-1.87	0.356
DNM2.47585.ME	0.95	0.62-1.45	0.819
DNM2.47588.ME	1.51	0.97-2.36	0.068
GCDH.47884.ME	0.76	0.5-1.17	0.219
MAU2.48628.ME	1.05	0.68-1.64	0.814
ZNF260.49388.ME	0.73	0.48-1.13	0.16
CEACAM1.50164.ME	1.37	0.82-2.27	0.225
ZNF415.51689.ME	1.25	0.8-1.95	0.326
VSTM1.51760.ME	0.77	0.5-1.18	0.225
KHK.52929.ME	1.19	0.77-1.83	0.44
ANXA4.53860.ME	0.84	0.55-1.29	0.435
DGUOK.54005.ME	0.8	0.52-1.23	0.306
THNSL2.54469.ME	1.26	0.81-1.95	0.299
SMPD4.55291.ME	0.92	0.59-1.43	0.707
SUMO1.56938.ME	0.97	0.62-1.52	0.899
MCM8.58660.ME	1.31	0.85-2.03	0.223
CHEK2.61534.ME	1.47	0.95-2.27	0.087
EMID1.61575.ME	0.77	0.49-1.21	0.255
TBC1D22A.62725.ME	1.1	0.72-1.69	0.646
TBC1D5.63665.ME	1.06	0.67-1.7	0.795
CNOT10.63822.ME	0.83	0.54-1.28	0.406
AMT.64866.ME	1.08	0.71-1.67	0.712
PCBP4.65134.ME	0.76	0.48-1.19	0.223
TMEM33.69134.ME	1.09	0.71-1.67	0.689
ATP8A1.69143.ME	0.75	0.47-1.19	0.228
PAQR3.69660.ME	0.68	0.42-1.1	0.112
MAPK10.69825.ME	0.87	0.57-1.33	0.514
CAMK2D.70420.ME	1.07	0.69-1.67	0.764
C4orf29.70560.ME	0.98	0.63-1.51	0.912
ACSL1.71323.ME	1.22	0.79-1.91	0.37
SORBS2.71377.ME	0.86	0.55-1.35	0.512
P4HA2.73257.ME	0.6	0.38-0.95	0.028
TNIP1.74134.ME	1.2	0.78-1.84	0.408
ZFP2.74883.ME	1.11	0.73-1.7	0.617
SRPK1.75933.ME	1.38	0.9-2.13	0.143
FYN.77273.ME	0.84	0.55-1.29	0.431
ERMARD.78484.ME	1.02	0.67-1.56	0.916
COA1.79342.ME	0.97	0.63-1.5	0.904
GRB10.79717.ME	0.51	0.31-0.85	0.009
ARMC10.81154.ME	1.04	0.68-1.6	0.852
PINX1.82609.ME	1.68	1.08-2.62	0.022
CTSB.82667.ME	1.24	0.81-1.9	0.324
SLC7A2.82807.ME	1.33	0.86-2.07	0.206
NDUFAF6.84594.ME	0.81	0.53-1.24	0.325
UBAP1.86148.ME	1.1	0.69-1.73	0.695
TPM2.86278.ME	0.54	0.34-0.86	0.009
CBWD5.86504.ME	1.18	0.77-1.81	0.437
CDC14B.86977.ME	1.63	1.03-2.56	0.035
ASS1.87900.ME	0.66	0.42-1.02	0.062
PLS3.89926.ME	1.27	0.83-1.94	0.271
DCAF6.91278.ME	1.41	0.88-2.26	0.152
ATE1.91855.ME	1.07	0.69-1.64	0.775
MTMR2.92805.ME	0.78	0.49-1.25	0.311
WASF3.93403.ME	1.95	1.19-3.19	0.008
CCNB1IP1.93465.ME	1.68	1.08-2.61	0.022
BRE.95458.ME	1.52	0.98-2.35	0.062
STEAP3.95656.ME	0.8	0.52-1.24	0.323
HLCS.96019.ME	1.13	0.74-1.73	0.574
H2AFY.96931.ME	0.66	0.42-1.02	0.06
PTK2.98071.ME	0.95	0.62-1.48	0.836
KDM6A.98323.ME	0.92	0.58-1.44	0.707
CCT3.99558.ME	1.32	0.86-2.02	0.203
CPSF7.99751.ME	0.77	0.48-1.22	0.264
CTSB.99771.ME	0.94	0.61-1.46	0.78
DPP9.99840.ME	0.58	0.37-0.92	0.02
RANBP3.100780.ME	1.11	0.73-1.69	0.632
RPE.100824.ME	1.34	0.87-2.06	0.18
ZNF585B.101324.ME	1.48	0.96-2.3	0.077
ARHGAP8.101547.ME	0.94	0.6-1.47	0.781
ARL6IP5.101550.ME	1.18	0.77-1.81	0.441
COX14.101733.ME	0.69	0.44-1.1	0.119
ERBB2IP.102012.ME	1.15	0.74-1.78	0.539
ANKRD10.105827.ME	1.17	0.77-1.8	0.462
CCDC53.106010.ME	1.01	0.66-1.56	0.948
RNF146.114496.ME	0.98	0.64-1.52	0.938
SPOP.114798.ME	1.13	0.73-1.77	0.579
SLMAP.116020.ME	0.69	0.42-1.12	0.129
SNRPD2.116024.ME	0.92	0.6-1.41	0.704
EEF1D.118824.ME	1.26	0.82-1.93	0.294
GPATCH2L.120913.ME	0.9	0.55-1.46	0.661
NPIPA8.121053.ME	1.35	0.88-2.07	0.169
GLOD4.123198.ME	1.14	0.74-1.76	0.562
ITGB1.126615.ME	0.68	0.42-1.1	0.12
UBR2.127390.ME	0.98	0.61-1.57	0.934
ZNF708.127396.ME	0.75	0.47-1.19	0.221
FGFR1.133022.ME	1	0.65-1.54	0.989
SLC39A14.140283.ME	1.4	0.9-2.18	0.14
TCF7L2.151705.ME	0.83	0.53-1.32	0.433
ERGIC3.156157.ME	1.19	0.76-1.87	0.456
PHF21A.157593.ME	0.98	0.64-1.5	0.93
ZDHHC16.200705.ME	1.3	0.84-2.01	0.235
PKM.203434.ME	0.92	0.6-1.42	0.713
ZNF140.204379.ME	0.91	0.6-1.4	0.68
SENP6.204974.ME	1	0.64-1.57	0.994
TMEM126B.206443.ME	0.65	0.42-1.01	0.056
LIPT1.211705.ME	1.41	0.91-2.17	0.121
CTBP2.217308.ME	1	0.66-1.53	0.995
TMEM104.217418.ME	0.94	0.62-1.44	0.78
MAPK8.236493.ME	0.99	0.64-1.51	0.947
PHKB.239443.ME	1.08	0.71-1.66	0.708
SLC25A3.239473.ME	0.97	0.63-1.48	0.885
ANKRD13A.250011.ME	1.02	0.67-1.57	0.911
C2CD5.251535.ME	0.9	0.59-1.39	0.645
CHD6.263873.ME	1.5	0.95-2.36	0.079
RAB28.265743.ME	1.43	0.93-2.21	0.104
NEDD1.300849.ME	1.06	0.69-1.64	0.789
GTF2H3.306194.ME	1.29	0.84-1.99	0.249
NGLY1.389564.ME	0.88	0.57-1.34	0.543
CD59.400724.ME	0.86	0.56-1.32	0.496

## Sheet: RI
characteristics	Hazard.Ratio	CI95	P.Value
HES4.6.RI	1.13	0.74-1.72	0.582
C1orf159.12.RI	0.94	0.61-1.43	0.756
AURKAIP1.147.RI	0.98	0.64-1.51	0.932
AURKAIP1.148.RI	1.12	0.72-1.72	0.622
AURKAIP1.150.RI	1.07	0.7-1.63	0.759
MIB2.191.RI	0.81	0.52-1.24	0.33
PANK4.283.RI	0.95	0.62-1.45	0.802
WRAP73.320.RI	0.9	0.59-1.38	0.632
KCNAB2.367.RI	0.99	0.65-1.52	0.977
TNFRSF25.410.RI	1.36	0.86-2.15	0.188
KLHL21.481.RI	0.94	0.62-1.44	0.782
KLHL21.482.RI	0.77	0.5-1.19	0.24
ERRFI1.533.RI	1.04	0.68-1.58	0.87
CTNNBIP1.583.RI	1.09	0.72-1.67	0.682
NMNAT1.591.RI	1.29	0.84-1.99	0.245
TARDBP.629.RI	0.86	0.56-1.32	0.496
TARDBP.630.RI	0.78	0.51-1.2	0.268
TARDBP.631.RI	0.85	0.55-1.29	0.441
EXOSC10.644.RI	1.05	0.68-1.6	0.835
EXOSC10.645.RI	1.05	0.69-1.61	0.813
CASP9.760.RI	1.17	0.76-1.79	0.473
ZBTB17.779.RI	0.68	0.44-1.07	0.094
NECAP2.821.RI	1.23	0.8-1.89	0.342
NECAP2.822.RI	1	0.65-1.53	1
UBR4.883.RI	1.12	0.71-1.76	0.637
PQLC2.900.RI	0.96	0.63-1.46	0.837
TMCO4.915.RI	0.98	0.64-1.49	0.907
RAP1GAP.988.RI	0.97	0.63-1.49	0.896
EPHB2.1026.RI	1.11	0.72-1.69	0.642
C1orf213.1054.RI	1.45	0.94-2.24	0.091
C1orf213.1055.RI	1.44	0.93-2.24	0.1
C1orf213.1056.RI	1.53	0.99-2.37	0.056
LYPLA2.1072.RI	0.8	0.52-1.25	0.328
LYPLA2.1073.RI	0.82	0.54-1.26	0.371
LYPLA2.1075.RI	0.87	0.57-1.32	0.505
ZNF593.1230.RI	0.58	0.37-0.92	0.021
CNKSR1.1236.RI	0.75	0.49-1.16	0.201
SH3BGRL3.1246.RI	0.62	0.4-0.97	0.038
PIGV.1301.RI	1.09	0.71-1.66	0.698
CD164L2.1328.RI	0.94	0.6-1.47	0.774
RPA2.1357.RI	0.63	0.4-1	0.048
ATPIF1.1380.RI	1.07	0.7-1.63	0.756
ATPIF1.1381.RI	1.07	0.7-1.64	0.742
MED18.1383.RI	0.87	0.57-1.33	0.518
SDC3.1436.RI	0.99	0.64-1.52	0.949
TINAGL1.1476.RI	1.14	0.74-1.73	0.558
CCDC28B.1562.RI	1.16	0.76-1.78	0.483
TMEM234.1569.RI	1.44	0.93-2.22	0.1
TMEM234.1570.RI	1.15	0.75-1.77	0.51
TMEM234.1571.RI	1.01	0.66-1.55	0.956
TMEM234.1572.RI	0.96	0.61-1.51	0.857
TMEM234.1573.RI	1.26	0.82-1.93	0.297
BSDC1.1591.RI	0.91	0.59-1.39	0.662
NCDN.1729.RI	1.32	0.86-2.03	0.204
MAP7D1.1760.RI	0.89	0.59-1.37	0.606
STK40.1772.RI	0.74	0.48-1.15	0.185
C1orf122.1841.RI	1.45	0.94-2.25	0.093
EXO5.2003.RI	1.38	0.89-2.13	0.149
FOXJ3.2068.RI	1.49	0.94-2.37	0.088
LEPRE1.2106.RI	1.05	0.68-1.6	0.833
LEPRE1.2107.RI	0.97	0.63-1.48	0.88
C1orf50.2117.RI	0.94	0.6-1.45	0.768
CCDC23.2120.RI	1.21	0.78-1.86	0.392
ERMAP.2124.RI	0.99	0.64-1.52	0.954
MED8.2170.RI	1.03	0.68-1.57	0.887
ATP6V0B.2509.RI	1.44	0.93-2.22	0.099
CCDC24.2524.RI	1.29	0.84-1.98	0.248
CCDC24.2525.RI	1.21	0.79-1.84	0.39
DMAP1.2545.RI	1.12	0.73-1.7	0.613
DMAP1.2547.RI	1.03	0.67-1.57	0.907
HECTD3.2592.RI	0.85	0.56-1.31	0.465
POMGNT1.2784.RI	1.06	0.7-1.63	0.775
POMGNT1.2786.RI	1.08	0.71-1.66	0.709
POMGNT1.2787.RI	0.91	0.59-1.39	0.654
TTC39A.2954.RI	0.75	0.48-1.15	0.187
CC2D1B.3003.RI	0.78	0.51-1.21	0.269
SCP2.3042.RI	0.92	0.6-1.41	0.693
MIER1.3338.RI	1.17	0.76-1.79	0.476
SRSF11.3380.RI	0.91	0.59-1.39	0.653
SRSF11.3381.RI	1.09	0.72-1.67	0.678
GNG5.3606.RI	0.77	0.5-1.18	0.232
ZNHIT6.3663.RI	0.95	0.62-1.45	0.822
PKN2.3700.RI	0.88	0.55-1.41	0.598
FNBP1L.3788.RI	2.12	1.31-3.45	0.002
CNN3.3825.RI	1.43	0.92-2.21	0.111
RNPC3.3909.RI	1.1	0.71-1.68	0.674
GSTM4.4052.RI	0.9	0.59-1.38	0.641
GSTM4.4055.RI	1.13	0.74-1.73	0.567
GSTM4.4056.RI	1.01	0.66-1.55	0.959
KCNC4.4096.RI	0.63	0.4-0.98	0.041
LAMTOR5.4114.RI	1.14	0.75-1.75	0.536
DDX20.4188.RI	1.17	0.76-1.8	0.472
DDX20.4189.RI	0.7	0.44-1.09	0.115
DDX20.4190.RI	0.84	0.55-1.3	0.442
DDX20.4191.RI	1.01	0.64-1.58	0.966
DDX20.4192.RI	0.65	0.41-1.05	0.077
PHTF1.4284.RI	0.86	0.53-1.38	0.523
AP4B1.4309.RI	1.16	0.72-1.87	0.538
PIAS3.7292.RI	1.12	0.72-1.75	0.605
NBPF11.7339.RI	1.32	0.84-2.07	0.223
APH1A.7444.RI	1.31	0.85-2.01	0.221
RPRD2.7471.RI	0.77	0.5-1.18	0.231
TDRKH.7663.RI	0.8	0.52-1.23	0.313
CHTOP.7750.RI	1.06	0.69-1.62	0.799
INTS3.7758.RI	1.16	0.76-1.77	0.502
INTS3.7759.RI	0.96	0.62-1.47	0.836
CREB3L4.7772.RI	1.13	0.73-1.75	0.575
JTB.7776.RI	1.14	0.75-1.75	0.539
JTB.7777.RI	0.86	0.56-1.32	0.493
RPS27.7781.RI	0.83	0.53-1.3	0.413
TDRD10.7835.RI	1.11	0.72-1.7	0.64
FLAD1.7866.RI	0.99	0.65-1.51	0.949
FLAD1.7867.RI	0.89	0.58-1.36	0.594
FLAD1.7874.RI	1	0.66-1.53	0.996
RUSC1.8080.RI	1.1	0.72-1.69	0.667
RUSC1.8081.RI	1.11	0.73-1.7	0.62
MSTO1.8091.RI	1.09	0.71-1.66	0.696
YY1AP1.8101.RI	0.67	0.43-1.03	0.071
KIAA0907.8136.RI	0.96	0.63-1.46	0.84
LMNA.8182.RI	1.44	0.93-2.23	0.103
ISG20L2.8306.RI	0.82	0.54-1.25	0.359
RRNAD1.8313.RI	1.15	0.75-1.76	0.511
TSTD1.8525.RI	1.22	0.79-1.88	0.365
NDUFS2.8597.RI	1.26	0.82-1.93	0.292
POGK.8823.RI	1.08	0.71-1.65	0.71
VAMP4.8994.RI	0.76	0.5-1.17	0.21
METTL13.8997.RI	0.8	0.52-1.24	0.32
PIGC.9006.RI	0.75	0.49-1.16	0.196
ABL2.9105.RI	0.92	0.59-1.42	0.704
QSOX1.9130.RI	1.15	0.75-1.76	0.516
GLUL.9149.RI	1.01	0.64-1.59	0.964
TMEM9.9354.RI	0.84	0.54-1.32	0.458
ELF3.9395.RI	0.81	0.51-1.27	0.356
ZC3H11A.9458.RI	1.48	0.95-2.29	0.08
ZC3H11A.9460.RI	1.38	0.89-2.14	0.146
CDK18.9554.RI	1.2	0.77-1.86	0.421
RAB7L1.9567.RI	1.33	0.83-2.11	0.235
RAB7L1.9570.RI	0.9	0.57-1.4	0.626
ATF3.9736.RI	1.27	0.8-2.02	0.315
RPS6KC1.9781.RI	0.98	0.63-1.51	0.909
HLX.9879.RI	1.13	0.74-1.72	0.585
DEGS1.9936.RI	0.67	0.43-1.04	0.074
MRPL55.10072.RI	1.27	0.83-1.94	0.281
MRPL55.10073.RI	1.3	0.85-1.99	0.231
MRPL55.10075.RI	1.41	0.91-2.18	0.126
MRPL55.10079.RI	1.46	0.95-2.27	0.087
MRPL55.10081.RI	1.12	0.73-1.71	0.61
MRPL55.10087.RI	1.28	0.83-1.96	0.259
TRIM17.10212.RI	1.21	0.77-1.92	0.41
C1orf131.10272.RI	1.34	0.87-2.06	0.178
SPRTN.10277.RI	0.75	0.49-1.15	0.187
PCNXL2.10326.RI	0.81	0.52-1.25	0.346
COA6.10337.RI	0.68	0.44-1.06	0.088
ZNF692.10557.RI	0.71	0.46-1.1	0.124
ZNF692.10561.RI	0.72	0.47-1.11	0.136
ZNF692.10563.RI	0.99	0.65-1.52	0.977
PITRM1.10628.RI	1.05	0.68-1.63	0.83
CELF2.10738.RI	0.67	0.43-1.05	0.082
CELF2.10739.RI	0.99	0.65-1.5	0.946
NUDT5.10769.RI	0.96	0.63-1.47	0.858
NMT2.10868.RI	1.49	0.93-2.4	0.097
RSU1.10880.RI	0.99	0.65-1.51	0.962
VIM.10929.RI	0.68	0.43-1.06	0.089
VIM.10930.RI	0.68	0.44-1.07	0.095
KIAA1217.11000.RI	1.17	0.76-1.79	0.472
YME1L1.11060.RI	0.82	0.54-1.26	0.372
ACBD5.11071.RI	0.71	0.45-1.13	0.146
ZNF438.11132.RI	1.56	1-2.43	0.049
ZNF248.11304.RI	0.69	0.44-1.06	0.091
ZWINT.11811.RI	0.86	0.56-1.31	0.482
ZWINT.11813.RI	1.27	0.82-1.95	0.281
EGR2.11886.RI	1.21	0.77-1.9	0.418
DNAJB12.12090.RI	0.9	0.59-1.38	0.631
DNAJB12.12091.RI	0.9	0.59-1.38	0.636
SEC24C.12174.RI	0.96	0.63-1.47	0.846
CHCHD1.12230.RI	1.13	0.74-1.73	0.569
SAMD8.12269.RI	0.86	0.56-1.33	0.507
NUTM2E.12332.RI	0.72	0.47-1.11	0.136
HHEX.12538.RI	1.2	0.79-1.84	0.393
ERLIN1.12788.RI	1.28	0.8-2.06	0.303
SEMA4G.12845.RI	1.01	0.66-1.54	0.966
MRPL43.12854.RI	0.87	0.57-1.33	0.516
MRPL43.12855.RI	1.15	0.75-1.76	0.515
POLL.12886.RI	0.93	0.6-1.42	0.723
POLL.12897.RI	1.38	0.9-2.12	0.143
POLL.12898.RI	1.34	0.87-2.06	0.183
POLL.12905.RI	0.89	0.58-1.37	0.608
C10orf32.12982.RI	0.57	0.36-0.9	0.015
INPP5F.13276.RI	0.89	0.58-1.36	0.589
WDR11.13288.RI	0.81	0.53-1.25	0.346
PSTK.13385.RI	1.19	0.78-1.82	0.422
FANK1.13446.RI	1.39	0.89-2.15	0.147
PTPRE.13464.RI	0.9	0.59-1.38	0.638
ZNF511.13542.RI	1.04	0.68-1.59	0.857
BET1L.13577.RI	0.85	0.55-1.3	0.446
RIC8A.13589.RI	0.96	0.63-1.48	0.865
PSMD13.13631.RI	1.05	0.69-1.61	0.807
SIGIRR.13652.RI	0.96	0.63-1.48	0.862
HRAS.13684.RI	0.93	0.61-1.42	0.734
RASSF7.13689.RI	1.17	0.76-1.78	0.476
RASSF7.13690.RI	0.96	0.63-1.47	0.855
RASSF7.13694.RI	0.96	0.63-1.47	0.858
IRF7.13707.RI	1.03	0.67-1.57	0.897
IRF7.13720.RI	0.86	0.56-1.31	0.487
EPS8L2.13731.RI	0.95	0.62-1.46	0.826
PDDC1.13743.RI	1.03	0.68-1.58	0.882
PDDC1.13744.RI	1.41	0.91-2.2	0.125
PIDD.13768.RI	0.76	0.49-1.17	0.206
RPLP2.13772.RI	0.64	0.39-1.04	0.073
CD151.13780.RI	0.97	0.64-1.49	0.9
MRPL23.13895.RI	1.23	0.79-1.91	0.355
TSSC4.13922.RI	0.96	0.63-1.47	0.865
CDKN1C.13930.RI	0.57	0.35-0.93	0.025
TRIM5.14072.RI	0.87	0.57-1.34	0.534
TRIM5.14074.RI	1.05	0.69-1.61	0.816
TIMM10B.14146.RI	0.85	0.55-1.3	0.446
RRP8.14156.RI	1.07	0.7-1.63	0.754
RRP8.14157.RI	0.7	0.45-1.09	0.111
ILK.14168.RI	0.77	0.5-1.2	0.252
ILK.14169.RI	1.14	0.74-1.74	0.553
ILK.14175.RI	0.86	0.56-1.32	0.496
ILK.14176.RI	0.95	0.62-1.45	0.802
TPP1.14185.RI	0.95	0.61-1.46	0.807
OLFML1.14199.RI	1.07	0.66-1.74	0.781
RPL27A.14260.RI	0.89	0.58-1.37	0.607
AKIP1.14280.RI	0.68	0.44-1.06	0.089
TMEM41B.14311.RI	0.68	0.44-1.06	0.086
ADM.14341.RI	0.85	0.56-1.3	0.454
ADM.14343.RI	0.98	0.64-1.49	0.915
ADM.14344.RI	0.98	0.64-1.5	0.917
HTATIP2.14710.RI	0.78	0.51-1.2	0.257
HTATIP2.14711.RI	0.79	0.52-1.22	0.289
HTATIP2.14713.RI	0.61	0.39-0.96	0.031
EIF3M.14849.RI	0.81	0.53-1.26	0.355
CSTF3.14886.RI	0.99	0.65-1.51	0.957
FBXO3.14929.RI	0.86	0.56-1.32	0.488
SLC35C1.15509.RI	0.89	0.58-1.35	0.575
MDK.15570.RI	1.12	0.71-1.77	0.615
MDK.15571.RI	1.02	0.67-1.56	0.918
AMBRA1.15579.RI	1.37	0.87-2.16	0.17
C11orf49.15609.RI	0.89	0.57-1.37	0.593
C11orf49.15610.RI	0.81	0.53-1.24	0.338
ACP2.15689.RI	0.52	0.32-0.83	0.007
NR1H3.15699.RI	0.8	0.52-1.23	0.3
NR1H3.15705.RI	1.25	0.82-1.92	0.297
SLC39A13.15738.RI	0.85	0.56-1.31	0.466
SLC39A13.15739.RI	0.54	0.34-0.86	0.009
SLC39A13.15741.RI	0.84	0.54-1.29	0.418
SLC39A13.15743.RI	0.68	0.44-1.07	0.099
SLC39A13.15746.RI	0.73	0.47-1.13	0.153
SLC39A13.15747.RI	0.96	0.63-1.47	0.846
SLC39A13.15748.RI	1.05	0.69-1.61	0.821
PTPMT1.15770.RI	0.77	0.5-1.18	0.231
NDUFS3.15785.RI	1.02	0.67-1.57	0.913
NUP160.15809.RI	0.89	0.58-1.39	0.618
APLNR.15826.RI	1.24	0.81-1.9	0.327
MED19.15888.RI	0.71	0.46-1.09	0.115
TMX2.15893.RI	1.25	0.82-1.92	0.301
CTNND1.15932.RI	0.97	0.64-1.49	0.9
FAM111A.16026.RI	0.91	0.59-1.4	0.659
MS4A6A.16057.RI	0.9	0.59-1.38	0.62
CYB561A3.16163.RI	0.78	0.51-1.19	0.244
CYB561A3.16165.RI	0.77	0.5-1.18	0.23
CYB561A3.16166.RI	1.05	0.69-1.6	0.831
TMEM138.16188.RI	1.18	0.77-1.8	0.45
FADS3.16305.RI	0.74	0.48-1.14	0.175
BEST1.16315.RI	0.86	0.56-1.33	0.501
C11orf48.16387.RI	1.13	0.74-1.74	0.576
C11orf48.16388.RI	1.27	0.78-2.08	0.333
C11orf48.16390.RI	0.73	0.48-1.12	0.154
UBXN1.16396.RI	1.04	0.68-1.58	0.87
TTC9C.16417.RI	1.18	0.77-1.81	0.44
POLR2G.16420.RI	1.01	0.66-1.55	0.952
POLR2G.16421.RI	0.97	0.63-1.48	0.885
NXF1.16435.RI	1.4	0.91-2.16	0.128
WDR74.16458.RI	0.84	0.55-1.28	0.413
NUDT22.16589.RI	1.13	0.74-1.73	0.575
NUDT22.16590.RI	0.8	0.52-1.23	0.304
DNAJC4.16596.RI	1.53	0.99-2.38	0.055
BAD.16616.RI	0.96	0.63-1.46	0.836
TRMT112.16633.RI	0.66	0.42-1.02	0.06
TRMT112.16635.RI	0.72	0.46-1.11	0.134
SF1.16680.RI	1.45	0.94-2.24	0.096
ARL2.16726.RI	0.99	0.65-1.51	0.962
FAU.16770.RI	1.22	0.79-1.88	0.365
FAU.16775.RI	1.06	0.68-1.65	0.807
FAU.16778.RI	1.01	0.66-1.54	0.979
SCYL1.16855.RI	1.06	0.69-1.63	0.777
SSSCA1.16871.RI	0.94	0.61-1.43	0.761
RELA.16897.RI	1.18	0.77-1.8	0.453
RELA.16898.RI	0.81	0.53-1.24	0.332
KAT5.16914.RI	0.68	0.43-1.07	0.095
RNASEH2C.16915.RI	0.78	0.5-1.22	0.281
RNASEH2C.16916.RI	1.46	0.94-2.25	0.092
EFEMP2.16931.RI	1.19	0.77-1.83	0.427
CTSW.16935.RI	1.1	0.67-1.83	0.7
KLC2.16992.RI	1.09	0.71-1.66	0.697
YIF1A.17007.RI	0.62	0.39-0.97	0.036
BBS1.17047.RI	1.11	0.73-1.7	0.626
BBS1.17052.RI	1.28	0.82-1.98	0.273
BBS1.17063.RI	1.01	0.66-1.56	0.952
ANKRD13D.17157.RI	1.09	0.71-1.68	0.681
SSH3.17164.RI	0.96	0.63-1.48	0.869
CORO1B.17215.RI	1.19	0.76-1.88	0.44
CORO1B.17218.RI	0.8	0.52-1.23	0.307
CORO1B.17219.RI	0.79	0.51-1.22	0.281
NUDT8.17259.RI	1.06	0.69-1.61	0.799
UNC93B1.17269.RI	0.87	0.56-1.36	0.543
TCIRG1.17288.RI	0.72	0.47-1.12	0.143
SUV420H1.17296.RI	1.29	0.84-1.98	0.247
C11orf24.17301.RI	1.12	0.73-1.71	0.601
MRPL21.17340.RI	1.05	0.69-1.61	0.808
ORAOV1.17371.RI	0.85	0.56-1.31	0.463
CTTN.17400.RI	1.14	0.74-1.75	0.562
CTTN.17401.RI	1.12	0.74-1.72	0.59
IL18BP.17475.RI	1.15	0.75-1.76	0.528
IL18BP.17481.RI	0.82	0.52-1.27	0.373
IL18BP.17483.RI	1.05	0.68-1.61	0.819
LRTOMT.17536.RI	1.34	0.86-2.07	0.192
LAMTOR1.17557.RI	1.28	0.83-1.99	0.267
ATG16L2.17652.RI	1.22	0.8-1.87	0.354
XRRA1.17785.RI	1.33	0.87-2.06	0.191
SLCO2B1.17822.RI	0.99	0.64-1.54	0.977
LRRC32.17899.RI	0.9	0.59-1.39	0.647
CCDC90B.18064.RI	1.04	0.68-1.58	0.872
CCDC90B.18065.RI	0.87	0.57-1.33	0.508
CCDC90B.18082.RI	0.85	0.55-1.3	0.45
TMEM126B.18114.RI	1.42	0.92-2.18	0.112
CREBZF.18136.RI	1.16	0.76-1.77	0.492
CREBZF.18137.RI	0.77	0.5-1.18	0.226
CREBZF.18139.RI	1.36	0.88-2.09	0.164
CREBZF.18140.RI	1.16	0.76-1.78	0.493
EED.18179.RI	0.75	0.49-1.15	0.187
C11orf73.18185.RI	0.97	0.63-1.48	0.879
PRSS23.18204.RI	1.13	0.74-1.73	0.566
CHORDC1.18266.RI	0.96	0.63-1.46	0.837
CHORDC1.18267.RI	1.01	0.65-1.57	0.954
TAF1D.18313.RI	0.89	0.58-1.36	0.58
TAF1D.18314.RI	1.03	0.66-1.61	0.899
TAF1D.18318.RI	0.85	0.55-1.3	0.453
MED17.18329.RI	1.17	0.76-1.8	0.477
ANKRD49.18343.RI	1.28	0.83-1.98	0.261
ANKRD49.18344.RI	0.75	0.48-1.16	0.194
ANKRD49.18350.RI	0.88	0.57-1.34	0.543
CEP57.18393.RI	0.82	0.54-1.26	0.37
JRKL.18412.RI	0.76	0.49-1.17	0.21
BIRC3.18445.RI	0.9	0.58-1.38	0.621
BIRC2.18446.RI	0.72	0.47-1.11	0.141
CASP1.18519.RI	1.32	0.86-2.03	0.203
CRYAB.18698.RI	1.06	0.67-1.66	0.805
C11orf57.18723.RI	0.82	0.53-1.25	0.353
C11orf57.18727.RI	0.8	0.52-1.23	0.317
RBM7.18823.RI	1.28	0.84-1.97	0.255
SIDT2.18886.RI	0.69	0.44-1.06	0.092
SIDT2.18887.RI	0.95	0.62-1.45	0.814
SIDT2.18888.RI	1.2	0.79-1.84	0.394
TAGLN.18896.RI	1.31	0.85-2.01	0.22
PCSK7.18902.RI	0.89	0.57-1.37	0.583
HMBS.19098.RI	0.98	0.64-1.5	0.923
H2AFX.19108.RI	1.39	0.9-2.16	0.136
DPAGT1.19112.RI	0.75	0.49-1.17	0.206
MCAM.19136.RI	1.07	0.7-1.65	0.743
MCAM.19138.RI	1.09	0.71-1.66	0.705
TMEM136.19160.RI	1.36	0.88-2.11	0.162
SPA17.19229.RI	1.07	0.7-1.66	0.746
CHEK1.19313.RI	0.87	0.57-1.33	0.525
ARHGAP32.19451.RI	0.7	0.44-1.12	0.138
ZBTB44.19492.RI	0.81	0.53-1.24	0.332
ZBTB44.19493.RI	0.89	0.58-1.35	0.574
THYN1.19547.RI	0.74	0.48-1.14	0.175
THYN1.19548.RI	0.75	0.49-1.16	0.201
GLB1L2.19564.RI	0.84	0.55-1.29	0.422
B3GAT1.19570.RI	1.21	0.76-1.92	0.425
B3GAT1.19571.RI	1.07	0.69-1.67	0.761
TULP3.19733.RI	1.64	1.05-2.56	0.029
TAPBPL.19858.RI	1.01	0.66-1.55	0.957
VAMP1.19862.RI	1.18	0.77-1.8	0.449
VAMP1.19864.RI	0.89	0.58-1.36	0.593
VAMP1.19865.RI	1.2	0.78-1.83	0.409
NOP2.19891.RI	1	0.65-1.55	0.996
NOP2.19893.RI	0.87	0.57-1.34	0.527
CHD4.19896.RI	0.68	0.44-1.06	0.09
COPS7A.19952.RI	0.69	0.45-1.07	0.099
PHB2.20046.RI	1.07	0.7-1.63	0.76
LPCAT3.20059.RI	1.1	0.72-1.68	0.662
LPCAT3.20060.RI	1.6	1.03-2.5	0.038
PHC1.20214.RI	0.74	0.48-1.15	0.179
GABARAPL1.20356.RI	1.13	0.7-1.82	0.629
GABARAPL1.20391.RI	1.09	0.69-1.73	0.712
GABARAPL1.20413.RI	1.15	0.75-1.75	0.533
MANSC1.20504.RI	1.11	0.73-1.7	0.628
EMP1.20537.RI	0.63	0.4-0.98	0.042
LMO3.20628.RI	1.37	0.89-2.1	0.151
AEBP2.20669.RI	0.78	0.51-1.19	0.247
RECQL.20700.RI	1.53	0.96-2.45	0.072
LYRM5.20812.RI	1.46	0.94-2.28	0.093
DDX11.20963.RI	0.92	0.6-1.42	0.718
NELL2.21293.RI	0.62	0.39-0.99	0.044
SLC48A1.21362.RI	1.33	0.86-2.05	0.198
PFKM.21423.RI	1.04	0.68-1.59	0.849
KANSL2.21460.RI	1.87	1.15-3.02	0.011
DDX23.21483.RI	1.15	0.75-1.76	0.523
TUBA1A.21540.RI	0.82	0.53-1.25	0.35
METTL7A.21718.RI	0.93	0.61-1.42	0.747
METTL7A.21719.RI	1.12	0.73-1.71	0.603
SLC11A2.21731.RI	0.76	0.5-1.17	0.218
KRT18.21913.RI	0.69	0.45-1.07	0.101
TENC1.21927.RI	0.89	0.58-1.35	0.574
CSAD.21955.RI	0.94	0.61-1.44	0.774
MAP3K12.22065.RI	1.22	0.78-1.93	0.381
CALCOCO1.22108.RI	1.12	0.73-1.71	0.604
SMUG1.22125.RI	1.37	0.89-2.11	0.156
SMUG1.22127.RI	0.71	0.46-1.1	0.127
HNRNPA1.22144.RI	1.08	0.71-1.66	0.711
COPZ1.22160.RI	0.75	0.49-1.16	0.199
BLOC1S1.22233.RI	0.79	0.51-1.22	0.292
CDK2.22325.RI	0.79	0.51-1.22	0.281
ERBB3.22358.RI	0.74	0.46-1.19	0.211
RPL41.22365.RI	1.11	0.73-1.7	0.616
MYL6B.22371.RI	0.83	0.54-1.28	0.398
MYL6.22379.RI	1.08	0.71-1.65	0.726
MYL6.22385.RI	0.97	0.63-1.48	0.88
MYL6.22386.RI	0.89	0.58-1.37	0.606
SMARCC2.22390.RI	1.75	1.11-2.75	0.015
NABP2.22408.RI	1.19	0.77-1.82	0.433
NABP2.22409.RI	1.18	0.77-1.8	0.451
GLS2.22442.RI	1.04	0.67-1.59	0.872
BAZ2A.22473.RI	1.56	0.99-2.47	0.058
NDUFA4L2.22560.RI	0.94	0.61-1.44	0.772
MARS.22600.RI	0.86	0.56-1.32	0.482
DDIT3.22624.RI	1.33	0.87-2.04	0.189
DDIT3.22625.RI	0.93	0.6-1.42	0.726
DDIT3.22628.RI	0.87	0.57-1.34	0.536
MBD6.22634.RI	1.25	0.81-1.91	0.315
DTX3.22658.RI	0.98	0.64-1.5	0.92
DTX3.22659.RI	1.07	0.7-1.65	0.742
DTX3.22663.RI	1.23	0.81-1.89	0.334
OS9.22695.RI	1.05	0.69-1.61	0.808
OS9.22696.RI	0.92	0.6-1.41	0.704
MDM1.22927.RI	0.84	0.55-1.29	0.434
CNOT2.23371.RI	1.04	0.68-1.59	0.84
CNOT2.23372.RI	0.99	0.65-1.51	0.958
ZFC3H1.23406.RI	0.96	0.63-1.47	0.865
GLIPR1.23464.RI	0.98	0.64-1.5	0.927
NAP1L1.23474.RI	0.9	0.59-1.38	0.639
NAP1L1.23475.RI	0.76	0.5-1.17	0.213
NAP1L1.23476.RI	0.59	0.38-0.93	0.023
UBE2N.23684.RI	0.69	0.44-1.06	0.093
UBE2N.23689.RI	0.93	0.6-1.43	0.733
UBE2N.23690.RI	0.83	0.52-1.31	0.422
SOCS2.23709.RI	1.06	0.68-1.64	0.797
SOCS2.23710.RI	2.47	1.45-4.22	0.001
SLC25A3.23859.RI	1.19	0.78-1.83	0.414
SLC25A3.23862.RI	0.97	0.63-1.48	0.878
C12orf73.24077.RI	0.89	0.58-1.36	0.598
C12orf73.24078.RI	0.92	0.6-1.41	0.699
MTERFD3.24186.RI	1.01	0.66-1.55	0.956
MTERFD3.24188.RI	1.27	0.83-1.95	0.265
ISCU.24228.RI	0.6	0.38-0.94	0.026
SELPLG.24247.RI	1.49	0.94-2.36	0.09
UBE3B.24311.RI	1.11	0.71-1.72	0.651
UBE3B.24312.RI	0.63	0.41-0.99	0.043
MMAB.24319.RI	1.08	0.7-1.67	0.725
ATP2A2.24418.RI	1.54	0.98-2.4	0.059
PPP1CC.24502.RI	1.08	0.71-1.65	0.716
PPP1CC.24503.RI	1.15	0.75-1.76	0.515
OAS2.24610.RI	0.87	0.57-1.33	0.519
RBM19.24647.RI	0.95	0.62-1.44	0.797
PRKAB1.24710.RI	0.78	0.51-1.19	0.249
RPLP0.24738.RI	0.91	0.59-1.39	0.649
RPLP0.24739.RI	0.95	0.62-1.47	0.821
DYNLL1.24763.RI	0.62	0.4-0.98	0.04
DYNLL1.24764.RI	0.54	0.33-0.87	0.011
ANAPC5.24863.RI	0.96	0.62-1.46	0.835
KDM2B.24879.RI	1.02	0.67-1.56	0.912
TMEM120B.24893.RI	1.14	0.75-1.75	0.533
DIABLO.24937.RI	0.8	0.52-1.22	0.296
DIABLO.24938.RI	0.8	0.52-1.22	0.299
ZCCHC8.24961.RI	1.28	0.82-1.98	0.274
ARL6IP4.25024.RI	1.28	0.84-1.97	0.251
SETD8.25071.RI	1.13	0.74-1.73	0.582
EIF2B1.25100.RI	1.04	0.68-1.59	0.856
CCDC92.25122.RI	1.04	0.68-1.6	0.842
ZNF664.25135.RI	0.93	0.6-1.44	0.758
ZNF664.25136.RI	0.85	0.54-1.33	0.483
UBC.25163.RI	1	0.66-1.53	0.985
UBC.25164.RI	0.91	0.6-1.39	0.671
UBC.25165.RI	0.79	0.51-1.21	0.278
DHX37.25169.RI	1.03	0.67-1.57	0.909
AACS.25177.RI	0.92	0.61-1.41	0.719
SLC15A4.25187.RI	1.04	0.68-1.6	0.842
RAN.25207.RI	1.16	0.75-1.79	0.501
ANKLE2.25300.RI	0.87	0.57-1.33	0.52
ZMYM2.25416.RI	0.89	0.58-1.36	0.584
RNF6.25514.RI	0.91	0.6-1.39	0.667
SLC46A3.25559.RI	0.99	0.65-1.51	0.961
HMGB1.25569.RI	1.15	0.75-1.76	0.536
HMGB1.25572.RI	1.09	0.71-1.66	0.706
N4BP2L2.25601.RI	1.03	0.67-1.58	0.885
GPALPP1.25789.RI	1.05	0.69-1.6	0.821
GPALPP1.25790.RI	1.33	0.87-2.05	0.189
TPT1.25798.RI	0.78	0.51-1.21	0.266
TPT1.25802.RI	0.84	0.53-1.33	0.451
TRIM13.25920.RI	1.03	0.68-1.58	0.877
TRIM13.25921.RI	1.09	0.71-1.67	0.695
DHRS12.25952.RI	0.86	0.56-1.32	0.498
DIS3.26043.RI	1.04	0.68-1.59	0.869
LMO7.26070.RI	1.24	0.77-2	0.386
KCTD12.26072.RI	0.91	0.6-1.39	0.674
SCEL.26080.RI	0.92	0.57-1.49	0.748
SCEL.26081.RI	0.68	0.41-1.11	0.12
MBNL2.26145.RI	1.43	0.9-2.26	0.132
CLYBL.26188.RI	0.69	0.44-1.06	0.092
TEX30.26217.RI	0.95	0.6-1.52	0.845
ERCC5.26230.RI	1.05	0.69-1.6	0.826
CARKD.26255.RI	1.1	0.72-1.69	0.648
CARKD.26256.RI	0.74	0.48-1.14	0.175
MCF2L.26331.RI	0.9	0.58-1.4	0.641
PCID2.26360.RI	1.02	0.67-1.55	0.931
PCID2.26362.RI	1.19	0.78-1.82	0.418
CDC16.26405.RI	1.14	0.75-1.75	0.539
PARP2.26426.RI	0.91	0.59-1.4	0.665
OSGEP.26443.RI	1.02	0.67-1.57	0.926
TMEM55B.26454.RI	0.87	0.56-1.33	0.511
METTL17.26473.RI	0.96	0.63-1.47	0.859
METTL17.26475.RI	1.02	0.67-1.57	0.913
METTL17.26476.RI	0.93	0.61-1.43	0.756
METTL17.26477.RI	0.79	0.51-1.21	0.274
METTL17.26478.RI	0.89	0.58-1.37	0.604
NDRG2.26503.RI	1.05	0.67-1.64	0.84
NDRG2.26513.RI	1.03	0.68-1.58	0.882
HNRNPC.26534.RI	0.73	0.47-1.13	0.156
HNRNPC.26548.RI	1.11	0.72-1.69	0.638
METTL3.26595.RI	1.35	0.88-2.07	0.173
METTL3.26596.RI	0.95	0.62-1.45	0.809
METTL3.26600.RI	1.03	0.68-1.57	0.888
SALL2.26603.RI	1.22	0.8-1.87	0.358
MRPL52.26642.RI	0.57	0.36-0.9	0.015
MRPL52.26643.RI	0.52	0.33-0.84	0.007
MRPL52.26646.RI	0.64	0.41-1	0.051
LRP10.26648.RI	1.12	0.73-1.71	0.598
C14orf93.26685.RI	1.07	0.7-1.63	0.76
ACIN1.26707.RI	1.3	0.84-2.01	0.245
PABPN1.26731.RI	1.16	0.76-1.77	0.5
PABPN1.26732.RI	1.08	0.7-1.66	0.719
NGDN.26756.RI	1.15	0.75-1.75	0.528
THTPA.26760.RI	1.16	0.76-1.78	0.488
AP1G2.26771.RI	1.29	0.84-1.99	0.249
AP1G2.26772.RI	1.1	0.72-1.68	0.666
DCAF11.26843.RI	0.89	0.58-1.35	0.574
PSME1.26851.RI	1.1	0.72-1.69	0.663
PSME1.26852.RI	1.23	0.81-1.89	0.334
EMC9.26859.RI	1.45	0.94-2.24	0.092
TM9SF1.26897.RI	1.07	0.69-1.66	0.753
TM9SF1.26899.RI	0.97	0.64-1.49	0.902
GMPR2.26918.RI	1.37	0.89-2.1	0.154
GMPR2.26927.RI	1.06	0.7-1.62	0.778
TINF2.26931.RI	1.15	0.75-1.76	0.509
TINF2.26932.RI	1.17	0.76-1.79	0.479
TINF2.26933.RI	1.25	0.81-1.91	0.314
RABGGTA.26947.RI	0.71	0.46-1.1	0.122
RABGGTA.26949.RI	0.65	0.42-1.01	0.055
RABGGTA.26950.RI	0.6	0.38-0.94	0.027
DHRS1.26954.RI	0.78	0.51-1.2	0.261
LTB4R2.26961.RI	0.88	0.57-1.37	0.575
ADCY4.26971.RI	1.05	0.66-1.68	0.823
ADCY4.26972.RI	1.33	0.83-2.12	0.24
ADCY4.26973.RI	1.04	0.68-1.61	0.846
NFATC4.26991.RI	1.74	1.11-2.71	0.015
NFATC4.26992.RI	0.93	0.61-1.43	0.746
DTD2.27119.RI	0.75	0.48-1.15	0.186
FAM177A1.27187.RI	0.94	0.62-1.44	0.788
PPP2R3C.27212.RI	0.84	0.52-1.36	0.487
SFTA3.27283.RI	0.92	0.6-1.41	0.703
NKX21.27287.RI	1.26	0.82-1.93	0.293
PNN.27367.RI	0.83	0.54-1.27	0.396
PRPF39.27397.RI	1.32	0.83-2.12	0.241
KLHDC2.27443.RI	0.92	0.6-1.42	0.72
L2HGDH.27461.RI	0.59	0.38-0.93	0.024
GMFB.27590.RI	0.83	0.54-1.27	0.394
GMFB.27591.RI	0.89	0.58-1.36	0.592
MAX.27934.RI	0.88	0.57-1.34	0.545
MAX.27935.RI	0.81	0.53-1.24	0.328
MAX.27939.RI	0.93	0.6-1.43	0.732
MAX.27943.RI	0.95	0.62-1.45	0.804
SLC39A9.28145.RI	1.17	0.77-1.8	0.462
RBM25.28256.RI	1.02	0.66-1.58	0.912
COQ6.28346.RI	0.98	0.64-1.5	0.939
ABCD4.28376.RI	1.21	0.79-1.86	0.372
NPC2.28401.RI	0.79	0.51-1.24	0.312
FOS.28494.RI	1.16	0.76-1.78	0.486
FOS.28499.RI	1.42	0.93-2.19	0.108
SNW1.28620.RI	0.86	0.56-1.32	0.496
TSHR.28665.RI	0.95	0.62-1.46	0.829
TSHR.28666.RI	0.81	0.53-1.24	0.333
C14orf159.28849.RI	1.44	0.92-2.24	0.11
SMEK1.28882.RI	1.16	0.74-1.81	0.526
MOAP1.29024.RI	0.58	0.36-0.96	0.033
SERPINA1.29103.RI	0.77	0.5-1.18	0.235
SERPINA1.29104.RI	0.82	0.53-1.26	0.367
PAPOLA.29208.RI	0.67	0.43-1.04	0.076
SLC25A29.29253.RI	1.14	0.75-1.74	0.544
SLC25A29.29254.RI	1.12	0.73-1.72	0.591
MOK.29374.RI	1.08	0.71-1.65	0.725
MOK.29377.RI	0.94	0.62-1.45	0.793
MOK.29380.RI	1.11	0.73-1.7	0.619
TNFAIP2.29435.RI	0.91	0.59-1.39	0.659
KLC1.29470.RI	1.19	0.78-1.84	0.419
C14orf2.29526.RI	1.27	0.83-1.94	0.277
AKT1.29567.RI	0.97	0.63-1.48	0.873
PLD4.29579.RI	1.13	0.7-1.81	0.623
C14orf79.29588.RI	1.25	0.82-1.92	0.302
BTBD6.29629.RI	1.19	0.77-1.82	0.438
CRIP1.29654.RI	1.28	0.83-1.97	0.266
CRIP1.29656.RI	0.93	0.58-1.5	0.772
GOLGA8M.29754.RI	1.11	0.73-1.7	0.618
MTMR10.29789.RI	0.85	0.55-1.3	0.447
GOLGA8A.29885.RI	0.86	0.56-1.32	0.482
AQR.29890.RI	0.62	0.39-0.97	0.037
C15orf41.29902.RI	0.77	0.5-1.19	0.238
PAK6.29959.RI	0.7	0.45-1.09	0.114
RMDN3.30028.RI	1.04	0.68-1.58	0.866
INO80.30066.RI	1.34	0.87-2.07	0.179
RPAP1.30095.RI	0.95	0.62-1.45	0.807
JMJD7.30118.RI	0.89	0.58-1.36	0.576
CCNDBP1.30218.RI	1.19	0.78-1.82	0.42
HYPK.30320.RI	0.86	0.56-1.32	0.499
B2M.30358.RI	1.22	0.79-1.9	0.369
DUOXA1.30388.RI	1.06	0.69-1.62	0.791
DUOXA1.30389.RI	1.09	0.71-1.66	0.699
C15orf48.30426.RI	0.79	0.5-1.24	0.3
DUT.30489.RI	0.91	0.6-1.39	0.667
DUT.30493.RI	1.26	0.83-1.94	0.281
EID1.30512.RI	1.21	0.79-1.87	0.377
ARPP19.30675.RI	1.03	0.68-1.58	0.877
ARPP19.30692.RI	1.03	0.67-1.57	0.896
CCPG1.30726.RI	1.03	0.68-1.57	0.888
TEX9.30763.RI	0.95	0.6-1.49	0.808
ZNF280D.30775.RI	0.97	0.62-1.54	0.907
DAPK2.31075.RI	0.91	0.59-1.4	0.663
PML.31631.RI	0.95	0.62-1.45	0.811
PML.31632.RI	0.82	0.53-1.27	0.382
PML.31634.RI	0.73	0.47-1.12	0.151
PML.31635.RI	0.8	0.52-1.23	0.303
CSK.31749.RI	0.62	0.4-0.97	0.036
ULK3.31757.RI	0.81	0.53-1.25	0.343
FAM219B.31792.RI	1.32	0.86-2.03	0.211
FAM219B.31805.RI	1.01	0.66-1.56	0.955
IMP3.31887.RI	1.01	0.66-1.54	0.958
IREB2.32090.RI	0.84	0.55-1.29	0.428
FAH.32179.RI	0.68	0.43-1.06	0.087
FAH.32180.RI	1.1	0.72-1.69	0.666
RPS17.32227.RI	1.01	0.65-1.57	0.955
GOLGA6L4.32284.RI	1.07	0.7-1.64	0.75
GOLGA6L4.32285.RI	0.99	0.64-1.51	0.949
DET1.32385.RI	0.79	0.5-1.24	0.31
MFGE8.32403.RI	0.96	0.63-1.46	0.842
SEMA4B.32473.RI	1.77	1.11-2.82	0.016
FES.32504.RI	0.83	0.54-1.28	0.391
HDDC3.32522.RI	0.75	0.48-1.17	0.207
HDDC3.32523.RI	0.64	0.41-0.99	0.047
SYNM.32607.RI	0.72	0.46-1.12	0.141
TM2D3.32769.RI	0.85	0.55-1.32	0.466
WASH4P.32778.RI	1.23	0.8-1.88	0.346
RHBDF1.32790.RI	0.91	0.59-1.39	0.655
NPRL3.32833.RI	0.93	0.59-1.48	0.769
LUC7L.32841.RI	1.48	0.96-2.29	0.074
LUC7L.32842.RI	0.75	0.48-1.16	0.195
LUC7L.32846.RI	1.1	0.72-1.68	0.661
PIGQ.32906.RI	0.83	0.54-1.26	0.377
RHOT2.32936.RI	0.88	0.57-1.34	0.543
RHOT2.32938.RI	1.02	0.67-1.57	0.913
RHOT2.32939.RI	0.74	0.48-1.14	0.175
FAM173A.32963.RI	0.92	0.6-1.41	0.717
HAGHL.32971.RI	1.24	0.8-1.94	0.337
HAGHL.32972.RI	1.16	0.75-1.79	0.507
NARFL.32992.RI	1.16	0.76-1.77	0.498
C16orf91.33097.RI	0.79	0.52-1.21	0.284
NME3.33126.RI	0.9	0.58-1.39	0.626
NUBP2.33137.RI	0.77	0.5-1.19	0.245
MSRB1.33162.RI	1.23	0.8-1.88	0.344
NDUFB10.33166.RI	0.93	0.61-1.42	0.727
RPS2.33175.RI	0.89	0.58-1.36	0.576
MLST8.33218.RI	0.92	0.6-1.41	0.707
BRICD5.33232.RI	1.43	0.91-2.23	0.119
BRICD5.33233.RI	0.97	0.63-1.5	0.908
DNASE1L2.33239.RI	1.31	0.83-2.08	0.249
C16orf59.33269.RI	1.47	0.91-2.36	0.112
AMDHD2.33281.RI	1.83	1.16-2.9	0.01
AMDHD2.33282.RI	1.01	0.66-1.55	0.95
TCEB2.33302.RI	1.04	0.68-1.58	0.865
HCFC1R1.33357.RI	1.21	0.79-1.86	0.386
THOC6.33361.RI	1.33	0.85-2.07	0.209
IL32.33372.RI	1.17	0.76-1.8	0.467
IL32.33378.RI	0.93	0.61-1.42	0.732
IL32.33380.RI	0.87	0.54-1.41	0.572
IL32.33381.RI	1.33	0.85-2.09	0.216
IL32.33383.RI	1	0.64-1.57	0.992
IL32.33385.RI	0.97	0.63-1.49	0.9
IL32.33389.RI	0.87	0.55-1.37	0.541
IL32.33417.RI	1.26	0.79-1.99	0.332
IL32.33426.RI	1.1	0.71-1.7	0.683
NAA60.33526.RI	0.7	0.45-1.09	0.116
NAA60.33527.RI	1.26	0.82-1.93	0.296
NAA60.33528.RI	0.83	0.54-1.27	0.384
ZSCAN32.33548.RI	0.75	0.49-1.16	0.198
ZNF174.33573.RI	1.39	0.89-2.18	0.146
ZNF174.33574.RI	0.97	0.63-1.47	0.872
CLUAP1.33584.RI	1.11	0.73-1.7	0.622
DNASE1.33608.RI	0.92	0.6-1.41	0.703
CORO7.33668.RI	1.16	0.75-1.82	0.502
NMRAL1.33735.RI	0.98	0.64-1.5	0.938
NMRAL1.33736.RI	0.65	0.42-1.02	0.06
NMRAL1.33738.RI	0.9	0.59-1.38	0.643
UBALD1.33765.RI	1.42	0.92-2.2	0.115
UBALD1.33767.RI	1.03	0.67-1.58	0.887
MGRN1.33779.RI	0.96	0.62-1.48	0.862
NUDT16L1.33786.RI	1.53	0.99-2.39	0.057
NUDT16L1.33787.RI	0.95	0.62-1.44	0.796
NUDT16L1.33790.RI	1.31	0.85-2.01	0.217
GLYR1.33862.RI	0.76	0.49-1.16	0.199
NPIPA5.34148.RI	0.92	0.6-1.4	0.685
NOMO3.34227.RI	1.2	0.78-1.84	0.416
NOMO2.34243.RI	1.16	0.75-1.78	0.512
RPS15A.34253.RI	1.15	0.75-1.77	0.52
SYT17.34295.RI	1.02	0.65-1.61	0.917
IQCK.34336.RI	0.9	0.59-1.38	0.633
THUMPD1.34382.RI	0.98	0.64-1.51	0.932
NPIPB3.34520.RI	0.65	0.42-1.01	0.053
NPIPB4.34660.RI	0.8	0.51-1.27	0.351
NPIPB4.34757.RI	1	0.65-1.54	0.984
NPIPB4.34760.RI	1.07	0.69-1.66	0.768
NPIPB4.35506.RI	0.84	0.55-1.28	0.42
NPIPB4.35512.RI	1.66	1.06-2.59	0.027
NPIPB4.35513.RI	1.14	0.75-1.74	0.547
NPIPB4.35515.RI	1.08	0.7-1.68	0.721
NPIPB5.35569.RI	1.69	1.09-2.64	0.02
NPIPB5.35570.RI	1.15	0.75-1.76	0.512
EARS2.35597.RI	1	0.65-1.52	0.991
TNRC6A.35649.RI	0.93	0.61-1.41	0.722
CLN3.35746.RI	0.85	0.55-1.3	0.451
SULT1A2.35763.RI	0.99	0.64-1.53	0.954
SULT1A2.35811.RI	0.54	0.34-0.85	0.008
EIF3C.35830.RI	0.66	0.42-1.02	0.062
ATXN2L.35832.RI	1.37	0.89-2.12	0.15
ATXN2L.35833.RI	1.14	0.74-1.74	0.549
ATXN2L.35834.RI	1.12	0.73-1.71	0.599
ATXN2L.35838.RI	1.07	0.7-1.64	0.744
ATXN2L.35843.RI	1.33	0.87-2.04	0.193
ATXN2L.35845.RI	0.8	0.52-1.23	0.306
ATXN2L.35854.RI	1.07	0.7-1.63	0.768
SH2B1.35876.RI	1.12	0.73-1.7	0.615
SH2B1.35882.RI	1.2	0.78-1.83	0.404
SPNS1.35906.RI	1	0.65-1.52	0.992
LAT.35914.RI	1.11	0.72-1.7	0.642
PRRT2.35954.RI	0.88	0.56-1.37	0.561
CDIPT.35975.RI	1.2	0.77-1.85	0.416
ASPHD1.35986.RI	1.02	0.65-1.6	0.928
TAOK2.36000.RI	0.97	0.64-1.49	0.906
ALDOA.36039.RI	0.75	0.49-1.16	0.195
YPEL3.36075.RI	1.59	1.02-2.46	0.039
SEPHS2.36115.RI	1.11	0.73-1.69	0.632
ZNF747.36152.RI	0.96	0.63-1.47	0.853
FBRS.36168.RI	0.81	0.52-1.24	0.327
C16orf93.36185.RI	1.29	0.81-2.04	0.285
ZNF646.36225.RI	0.78	0.51-1.2	0.263
BCKDK.36237.RI	0.8	0.53-1.23	0.316
KAT8.36242.RI	0.87	0.57-1.35	0.543
ARMC5.36259.RI	0.71	0.45-1.11	0.133
ARMC5.36260.RI	1.06	0.69-1.61	0.795
ARMC5.36262.RI	1.39	0.9-2.17	0.139
C16orf58.36278.RI	1.11	0.72-1.69	0.638
ZNF720.36286.RI	1.16	0.75-1.79	0.512
ZNF720.36287.RI	1.33	0.86-2.05	0.198
MT2A.36478.RI	0.74	0.48-1.15	0.186
MT1E.36479.RI	0.62	0.39-0.98	0.04
MT1G.36486.RI	0.89	0.57-1.38	0.602
DOK4.36570.RI	0.75	0.48-1.16	0.197
NAE1.36851.RI	0.95	0.62-1.46	0.822
NAE1.36852.RI	1.09	0.71-1.66	0.695
FBXL8.36932.RI	1.12	0.73-1.71	0.602
FBXL8.36937.RI	0.9	0.59-1.38	0.632
HSF4.36941.RI	1.37	0.89-2.1	0.149
LRRC29.36982.RI	1.03	0.68-1.58	0.884
TMEM208.36985.RI	1.18	0.77-1.8	0.451
PLEKHG4.37003.RI	0.59	0.37-0.95	0.028
SLC12A4.37158.RI	1.24	0.81-1.9	0.319
SLC7A6.37208.RI	0.85	0.56-1.31	0.472
CHTF8.37262.RI	1	0.65-1.52	0.991
CHTF8.37265.RI	1.28	0.84-1.97	0.254
CHTF8.37271.RI	0.6	0.38-0.94	0.027
CIRH1A.37276.RI	0.93	0.61-1.42	0.745
GLG1.37565.RI	0.79	0.52-1.21	0.284
TMEM231.37622.RI	0.78	0.48-1.25	0.299
MAF.37687.RI	0.91	0.6-1.39	0.673
HSBP1.37796.RI	0.66	0.42-1.02	0.064
TAF1C.37820.RI	0.88	0.57-1.34	0.55
COX4I1.37903.RI	1.08	0.71-1.65	0.728
COX4I1.37906.RI	1.1	0.72-1.69	0.655
COX4I1.37907.RI	0.55	0.35-0.87	0.011
ZCCHC14.37945.RI	1.09	0.71-1.66	0.696
RNF166.38016.RI	0.78	0.51-1.2	0.261
TRAPPC2L.38039.RI	0.56	0.35-0.9	0.017
TRAPPC2L.38041.RI	0.62	0.39-0.99	0.043
TRAPPC2L.38044.RI	1.27	0.83-1.96	0.267
RPL13.38087.RI	0.95	0.62-1.47	0.832
RPL13.38091.RI	0.69	0.44-1.09	0.111
CDK10.38115.RI	0.99	0.64-1.52	0.953
ZNF276.38138.RI	1.23	0.8-1.89	0.337
MC1R.38163.RI	1.16	0.75-1.77	0.505
MC1R.38164.RI	0.98	0.64-1.5	0.922
FAM57A.38258.RI	1	0.63-1.57	0.993
PRPF8.38361.RI	0.89	0.58-1.36	0.584
SGSM2.38395.RI	1.12	0.73-1.71	0.597
SHPK.38464.RI	0.79	0.51-1.21	0.272
CTNS.38473.RI	1.1	0.72-1.68	0.649
ATP2A3.38502.RI	0.98	0.64-1.49	0.915
MYBBP1A.38535.RI	0.96	0.63-1.46	0.834
PELP1.38548.RI	0.9	0.59-1.37	0.616
CXCL16.38580.RI	1.03	0.67-1.57	0.895
PLD2.38595.RI	1.17	0.76-1.78	0.474
C17orf107.38601.RI	0.89	0.57-1.39	0.607
RNF167.38609.RI	0.77	0.5-1.19	0.237
RNF167.38611.RI	0.92	0.6-1.41	0.713
SPAG7.38626.RI	0.75	0.48-1.15	0.184
ZNF232.38656.RI	1	0.66-1.53	0.992
DERL2.38705.RI	1.06	0.69-1.64	0.784
NLRP1.38725.RI	1.15	0.75-1.76	0.534
ACADVL.38853.RI	0.86	0.55-1.33	0.489
GABARAP.38864.RI	1.03	0.67-1.59	0.882
GABARAP.38865.RI	1.23	0.8-1.9	0.335
GABARAP.38871.RI	1.38	0.9-2.13	0.142
ELP5.38889.RI	0.84	0.55-1.29	0.422
ELP5.38890.RI	0.88	0.58-1.35	0.558
ELP5.38891.RI	1.47	0.95-2.27	0.087
EIF5A.38909.RI	0.9	0.59-1.38	0.625
GPS2.38915.RI	1.1	0.71-1.71	0.669
TMEM256PLSCR3.38939.RI	0.86	0.56-1.33	0.495
TMEM256PLSCR3.38940.RI	1	0.66-1.53	0.994
TMEM102.38951.RI	0.92	0.6-1.41	0.705
TNFSF13.38973.RI	1.48	0.96-2.3	0.077
EIF4A1.38984.RI	0.73	0.47-1.12	0.148
EIF4A1.38989.RI	1.08	0.7-1.64	0.732
EIF4A1.38990.RI	0.82	0.53-1.25	0.357
WRAP53.39047.RI	0.9	0.58-1.41	0.657
KDM6B.39056.RI	0.95	0.58-1.55	0.844
LSMD1.39063.RI	0.88	0.57-1.34	0.539
TRAPPC1.39078.RI	0.91	0.6-1.4	0.678
VAMP2.39105.RI	0.94	0.61-1.45	0.787
TMEM107.39107.RI	1.18	0.77-1.81	0.44
TMEM107.39108.RI	0.93	0.61-1.42	0.736
TMEM107.39110.RI	0.83	0.54-1.27	0.385
RANGRF.39163.RI	0.81	0.53-1.24	0.331
RANGRF.39164.RI	1.09	0.71-1.67	0.685
RANGRF.39168.RI	0.73	0.48-1.13	0.158
TRIM16.39368.RI	1.08	0.69-1.69	0.743
ZSWIM7.39391.RI	0.78	0.51-1.2	0.259
ZSWIM7.39392.RI	0.73	0.48-1.13	0.159
ZSWIM7.39393.RI	1.21	0.79-1.85	0.379
UBB.39434.RI	0.57	0.36-0.89	0.014
SREBF1.39506.RI	0.82	0.53-1.26	0.372
DRG2.39548.RI	0.98	0.64-1.51	0.941
DRG2.39549.RI	1.19	0.77-1.81	0.434
B9D1.39712.RI	0.99	0.65-1.51	0.949
B9D1.39714.RI	0.88	0.57-1.34	0.541
B9D1.39715.RI	0.98	0.64-1.49	0.917
ALDH3A2.39761.RI	1.01	0.66-1.55	0.962
UBBP4.39829.RI	1.27	0.82-1.96	0.282
WSB1.39835.RI	0.91	0.59-1.39	0.654
LYRM9.39865.RI	1.08	0.71-1.66	0.71
LYRM9.39866.RI	0.92	0.6-1.4	0.685
LYRM9.39867.RI	0.87	0.56-1.33	0.514
UNC119.39915.RI	1.1	0.72-1.68	0.66
PIGS.39920.RI	1.02	0.65-1.59	0.944
PIGS.39925.RI	1.14	0.73-1.77	0.563
NEK8.39971.RI	0.72	0.46-1.12	0.146
PHF12.40024.RI	1.01	0.66-1.54	0.967
PHF12.40025.RI	1.07	0.7-1.63	0.768
PHF12.40026.RI	1.04	0.68-1.59	0.85
PHF12.40027.RI	1.04	0.68-1.58	0.867
SSH2.40065.RI	0.69	0.45-1.07	0.098
TEFM.40127.RI	1.08	0.7-1.64	0.737
RHOT1.40181.RI	0.85	0.56-1.3	0.449
ZNF207.40204.RI	0.63	0.41-0.98	0.04
PSMD11.40209.RI	0.79	0.51-1.21	0.281
CCL2.40220.RI	0.97	0.63-1.49	0.89
NLE1.40283.RI	0.84	0.52-1.34	0.46
SLFN13.40306.RI	0.91	0.59-1.39	0.656
TAF15.40339.RI	1.31	0.85-2.03	0.221
CCL14.40382.RI	1.06	0.68-1.66	0.786
CCL4L1.40420.RI	1.82	1.12-2.97	0.016
DDX52.40535.RI	1.13	0.74-1.73	0.565
DDX52.40536.RI	1.12	0.73-1.71	0.608
TBC1D3F.40556.RI	1.41	0.9-2.2	0.134
RPL23.40605.RI	1.28	0.84-1.97	0.255
RPL23.40606.RI	0.9	0.58-1.41	0.648
LASP1.40611.RI	0.92	0.6-1.41	0.712
MIEN1.40690.RI	0.63	0.4-0.98	0.04
MSL1.40845.RI	0.7	0.45-1.07	0.1
KRT15.40913.RI	1.02	0.67-1.56	0.931
JUP.40932.RI	0.91	0.6-1.4	0.68
EIF1.40933.RI	1.1	0.72-1.68	0.651
NKIRAS2.40979.RI	1.04	0.68-1.59	0.852
NKIRAS2.40981.RI	0.93	0.6-1.42	0.73
COASY.41061.RI	0.7	0.46-1.09	0.112
COASY.41062.RI	1.18	0.77-1.81	0.443
COASY.41063.RI	1.41	0.92-2.18	0.117
COASY.41068.RI	1.22	0.79-1.87	0.373
PSMC3IP.41081.RI	0.74	0.48-1.14	0.167
TMEM106A.41700.RI	0.75	0.49-1.15	0.186
TMUB2.41791.RI	1.1	0.72-1.68	0.654
TMUB2.41792.RI	0.88	0.58-1.35	0.556
TMUB2.41794.RI	0.91	0.59-1.41	0.676
ACBD4.41948.RI	1.16	0.76-1.78	0.485
LRRC46.42110.RI	1.08	0.7-1.66	0.734
SCRN2.42120.RI	1.11	0.72-1.71	0.635
CDK5RAP3.42152.RI	1.18	0.77-1.8	0.448
NFE2L1.42165.RI	0.98	0.64-1.5	0.929
ITGA3.42347.RI	0.94	0.62-1.44	0.786
MRPL27.42374.RI	0.96	0.62-1.47	0.835
EPN3.42414.RI	1.03	0.64-1.64	0.906
SPATA20.42423.RI	0.87	0.56-1.33	0.514
SPATA20.42424.RI	0.94	0.61-1.43	0.768
ABCC3.42463.RI	0.93	0.6-1.44	0.752
ABCC3.42464.RI	0.92	0.59-1.41	0.696
LUC7L3.42474.RI	0.86	0.56-1.32	0.479
LUC7L3.42475.RI	1.24	0.81-1.91	0.322
LUC7L3.42476.RI	0.92	0.6-1.41	0.694
NME1.42501.RI	1.35	0.88-2.07	0.174
NME1NME2.42510.RI	0.99	0.65-1.52	0.977
NME1NME2.42511.RI	1.1	0.72-1.67	0.673
MBTD1.42521.RI	0.98	0.62-1.54	0.92
COX11.42567.RI	1.15	0.75-1.76	0.513
COX11.42569.RI	0.78	0.5-1.2	0.26
[truncated: 1,024 more rows]
