# Supplementary material for: Comprehensive Analysis of Prognostic Alternative Splicing Signature Reveals Recurrence Predictor for Papillary Thyroid Cancer
Source: Front Oncol. 2021 Oct 13;11:705929. doi: 10.3389/fonc.2021.705929 (PMC8548661; doi:10.3389/fonc.2021.705929)
Supplement: Supplementary file 4 [file Table_3.xlsx]

## Sheet: sf-unicox(p<0.05)
supplemental table 3. Univariate analysis the association between 5 SFs with RFS of PTC
characteristics	Hazard.Ratio	CI95	P.Value
NOVA2	0.51	0.32-0.82	0.006
RBM9	0.63	0.4-0.97	0.037
SFRS3	0.6	0.39-0.94	0.025
PTBP2	0.58	0.37-0.91	0.017
KHSRP	2.5	1.49-4.2	0.001

## Sheet: sf-expression
id	KHDRBS1	KHDRBS3	TXNIP	SF3B1	SRRM1	SFRS9	NOVA2	NOVA1	ZRANB2	ELAVL4	ELAVL2	ELAVL3	NUFIP2	SFRS2	SFRS4	QKI	SYNCRIP	A2BP1	SFRS13A	TRA2A	MBNL1	HNRNPA3	HNRNPA0	HNRNPA1	SFRS6	NR5A1	RBM5	RBM4	RBM9	HNRNPA2B1	PCBP2	RBM25	SFRS5	HNRNPL	HNRNPD	SFRS3	PTBP2	TIAL1	ESRP2	ESRP1	SFRS1	PCBP1	RALY	SFPQ	DAZAP1	TARDBP	SFRS7	HNRPDL	RBMX
TCGA-4C-A93U	0.0970536	-0.197367	0.0984965	0.313132	0.056926	0.0537691	0.893939	1.72204	0.00635122	-0.546899	-1.38496	-1.80133	-0.440059	-0.292141	0.22467	-0.425303	-0.0290953	-2.06297	-0.149228	-0.450234	-0.0857849	0.0525606	0.107883	-0.0375739	-0.578441	-1.23462	0.133314	-0.550234	-0.373738	-0.0652124	0.0403943	0.00880251	0.247354	0.0183809	-0.182314	-0.364327	0.064412	-0.0913062	-0.145179	2.0235	-0.503014	-0.351846	0.0146168	-0.309371	0.113446	-0.0257382	-0.0856205	0.320515	-0.0273425
TCGA-BJ-A0YZ	-0.430346	-0.186867	0.148496	-0.329068	-0.449874	0.200369	2.24884	-4.50196	-0.561549	-2.099	-1.86046	-1.20033	-0.210559	-1.10154	0.0275696	0.127097	-0.0673953	2.56583	-0.189728	-0.291234	-0.419585	-0.392839	-0.127117	-0.345374	-0.649141	-0.360417	-0.286686	0.219266	0.635062	-0.437412	0.311094	-0.372197	-0.954046	-0.158219	-0.435714	-1.05013	-0.420188	-0.447906	1.72202	2.0898	-0.377114	0.128454	0.502017	-0.586471	-0.154054	-0.214838	-1.20082	-0.754685	-0.500943
TCGA-BJ-A0Z0	-0.0159464	-2.69927	1.4447	0.0736323	0.157826	0.272169	0.617339	1.29394	0.0226512	-0.971699	-1.91506	-2.36993	-0.0788595	-0.562641	-0.28363	-0.622003	0.385005	0.35473	-0.0137284	-0.422534	-0.512985	0.397461	1.12568	-0.675074	-0.0711408	-1.23462	0.166214	-0.156634	0.689062	-0.288412	0.438094	0.199003	-0.317246	-0.132019	-0.333714	-0.432827	0.478012	-0.998406	0.572121	2.2504	-0.480814	-0.0731457	-0.169283	-0.487471	-0.833654	-0.0994382	-0.53502	-0.157785	-0.0775425
TCGA-BJ-A0Z2	0.0533536	-2.35447	0.310496	0.302232	0.154826	0.298869	0.734839	1.92754	0.956651	-2.099	-0.0347558	-2.36993	-0.125859	-0.176541	0.44317	-0.773803	0.299905	2.64753	0.907572	0.197166	-0.749985	0.160461	0.198083	-0.0587739	0.155359	-0.271017	1.05951	0.124166	-0.669238	0.00118761	0.460194	0.458303	1.00865	0.206281	-0.145214	-0.0845267	0.353912	0.115894	0.315621	2.5792	0.037286	-0.408546	0.410817	-0.498571	-0.361054	0.00466182	-0.0202205	0.109515	0.543857
TCGA-BJ-A0Z3	0.222954	-1.16127	1.0317	-0.116768	0.104726	0.310369	0.672339	0.352441	0.393551	-1.0661	-2.46096	-0.624128	-0.153859	-0.554041	0.22807	-0.578603	0.137905	-0.43437	0.101672	0.116066	0.133615	0.130861	0.343083	0.420326	-0.135441	-0.0282174	0.302414	0.176266	0.603862	-0.0382124	0.419794	-0.250397	0.0410543	0.0775809	0.0993859	-0.0610267	0.224812	-0.0895062	0.526221	1.962	-0.183914	-0.0611457	0.285217	-0.201071	-0.149654	-0.176038	-0.11942	0.203715	0.363457
TCGA-BJ-A0Z5	0.0208536	-1.09117	-0.153704	0.0754323	-0.061974	0.106069	0.185939	0.839741	0.293151	-1.5854	-1.05126	-1.47833	-0.472459	-0.730741	0.33347	-0.839303	-0.254795	0.55313	-0.161628	-0.175734	-0.623685	0.0251606	0.309283	0.0830261	-0.198041	-1.23462	0.199614	0.00126574	0.0769623	-0.262212	0.317994	-0.0812975	0.534054	0.177681	-0.276514	-0.429127	-0.326988	-0.0609062	0.456621	2.1079	-0.577914	0.0182543	0.479917	-0.532671	-0.152654	-0.181238	-0.31212	0.286415	0.335257
TCGA-BJ-A0Z9	-0.0742464	0.547033	-0.415604	-0.135768	0.00462598	-0.0372309	-2.33326	0.412341	0.140651	-2.099	-2.34756	-1.37173	0.255341	-0.481041	0.0080696	-1.0829	0.207705	-1.06477	-0.131928	0.0369658	0.388915	-0.279039	0.254583	-0.342474	-0.440941	-1.23462	-0.120286	-0.397734	0.782562	-0.626212	-0.0215057	-0.310897	-0.317046	-0.322919	-0.395014	-0.479027	-0.296588	-0.0561062	1.22162	2.8055	-0.566514	0.0208543	-0.430783	-0.208771	-0.0653542	-0.183138	-0.64852	-0.174485	-0.135943
TCGA-BJ-A0ZA	-0.142446	-1.23837	1.5179	-6.77e-05	0.047226	0.192769	0.967439	-0.377759	0.300751	-0.785999	-0.358856	-1.91463	-0.118059	-0.165241	-0.0547304	-0.790403	0.615505	0.80683	0.0639716	-0.267334	-0.729085	0.346761	0.180183	-0.349774	0.100059	-1.23462	0.284414	-0.196634	0.430662	-0.155712	0.129794	0.104203	0.289354	-0.119819	-0.384014	-0.00382671	0.444012	-0.0731062	0.589021	2.5408	-0.314714	-0.172746	-0.124983	-0.461371	-0.448854	0.130162	-0.10712	-0.00788528	-0.0734425
TCGA-BJ-A0ZB	0.0907536	-1.62657	-0.236304	0.0641323	0.166226	0.0634691	0.470239	0.476341	0.147251	-1.7247	-1.47996	-1.24233	-0.216459	-0.416641	0.34987	-1.0471	-0.121295	-2.06297	-0.201428	-0.367734	-0.558585	-0.0611394	0.246983	-0.0151739	-0.215341	-0.860317	0.262714	-0.330734	0.352062	-0.236412	0.567494	-0.166697	0.379454	-0.0641191	-0.306914	-0.418927	-0.512588	-0.0388062	0.587521	2.269	-0.615114	-0.104446	0.282717	-0.712571	-0.192054	-0.123138	-0.46642	0.333115	0.169257
TCGA-BJ-A0ZC	-0.294346	-1.96017	1.4544	-0.0217677	0.108826	0.220669	0.877139	-1.12806	-0.0415488	-2.099	0.576244	-2.36993	-0.0824595	-0.698241	-0.55803	-0.438103	0.309105	-0.85327	0.189472	-0.0184342	-0.308885	0.0622606	-0.0788174	-0.708474	-0.107441	-1.23462	0.0450144	-0.0739343	0.685162	-0.117312	0.538594	0.0763025	-0.594746	-0.0768191	-0.629214	-0.567427	0.184512	-0.0864062	1.17582	2.1385	-0.302414	0.00485426	-0.0245832	-0.762271	-1.03505	-0.368438	-0.91052	-0.532385	-0.560243
TCGA-BJ-A0ZE	-0.450646	-2.82147	-0.412704	-0.479468	-0.713774	0.564069	0.398239	1.29684	-0.0372488	-2.099	-0.656856	-2.36993	-0.345959	-0.830641	-0.36953	-1.1953	0.465005	-1.29257	-0.217128	-0.488934	-0.618185	-0.143639	-0.216117	-0.245174	-0.325941	-1.23462	-0.545086	0.102966	-0.462338	-0.398912	0.426694	-0.467097	-0.551246	-0.184219	-0.619514	-0.648327	-0.890788	-0.349306	-0.0779792	2.621	-0.647814	0.237254	0.566517	-1.11137	-0.567554	-0.0806382	-0.64482	-0.468185	-0.115143
TCGA-BJ-A0ZG	-0.135046	-1.27467	1.1818	-0.253368	0.140126	0.157369	1.48064	-0.165359	-0.0301488	-2.099	-0.767156	-2.36993	-0.271259	-0.400141	-0.0531304	-0.542803	0.145305	1.11993	-0.168228	-0.221334	-0.428185	0.176161	0.455383	-0.0578739	0.306659	-1.23462	0.285414	-0.184634	0.669562	-0.225512	0.783994	-0.0548975	0.574654	-0.128519	-0.275014	-0.156427	0.067912	-0.0781062	0.737621	1.7379	-0.490914	-0.0301457	0.121017	-0.530271	-0.500754	-0.0770382	-0.37372	0.250215	-0.163743
TCGA-BJ-A0ZH	0.179254	-0.865767	0.367896	-0.123568	-0.112974	0.192269	1.30274	0.745541	0.330151	-2.099	-0.686556	-1.94263	-0.250959	-0.548641	0.49077	-0.832603	-0.0191953	0.39153	-0.104728	0.175166	-0.402985	-0.00913941	0.312283	0.245226	-0.0972408	-0.807317	0.288214	-0.0816343	-0.540538	-0.185312	0.317994	-0.173097	0.375554	-0.0662191	-0.0148141	-0.202927	-0.073888	-0.0382062	0.566121	2.3843	-0.583314	0.266754	0.664517	-0.169271	-0.0261542	-0.0852382	-0.17742	0.103915	0.509357
TCGA-BJ-A0ZJ	0.133854	-1.67247	0.599396	-0.146168	-0.062074	0.242269	0.778539	1.10594	0.337551	-2.099	-1.05966	-1.48293	-0.511159	-0.383841	0.11667	-0.661703	0.0980047	-0.23607	-0.0327284	0.130166	-0.112685	0.0424606	0.319883	-0.0795739	0.0221592	-0.724017	0.413114	0.0598657	0.272562	-0.277912	0.450194	-0.108597	0.543054	0.131681	-0.0217141	-0.154627	0.163312	-0.167206	0.196121	1.7302	-0.418014	0.0201543	0.448917	-0.593271	-0.153654	-0.195538	-0.18572	0.211615	0.132057
TCGA-BJ-A18Y	-0.0660464	-1.28957	-0.0919035	0.0704323	0.160926	0.245969	1.78244	3.56274	0.772651	-2.099	-1.65686	-0.359428	-0.216759	-0.265941	0.26687	-0.626003	0.533205	2.90473	0.0861716	0.274166	-0.424785	0.217261	0.165683	-0.163174	0.303559	-1.23462	0.684414	0.0895657	0.0445623	-0.0566124	0.253994	0.558003	0.880354	0.135681	-0.163214	-0.303727	0.639212	-0.155006	0.278321	2.1305	-0.207414	-0.0892457	0.469617	-0.471271	-0.381554	0.0141618	-0.24032	0.194315	0.0708575
TCGA-BJ-A18Z	-0.0604464	-0.162367	0.733396	0.104832	-0.037774	0.0141691	0.760639	2.30244	0.312851	-0.991899	-0.0188558	-1.26283	-0.159759	-0.421341	0.19787	-1.0314	0.00310466	0.42663	-0.0534284	0.0609658	-0.215785	-0.177439	0.247383	-0.120374	0.149959	-0.577417	0.518214	-0.214934	0.437362	-0.307612	0.278494	0.00660251	0.284754	-0.141519	-0.304214	-0.528827	0.288512	-0.0563062	0.404221	2.0966	-0.568114	-0.145746	0.108317	-0.344071	-0.0700542	-0.181538	-0.44002	-0.0188853	0.114157
TCGA-BJ-A190	-0.0595464	-2.53987	1.7252	-0.0791677	0.218426	0.537369	0.890639	1.19254	0.356151	-2.099	-0.0985558	-2.36993	0.160041	-0.461441	-0.22073	-0.359803	0.224005	-1.67287	0.148772	0.269966	-0.908185	0.0117606	0.760583	0.250526	0.260159	-1.23462	0.392214	-0.681134	0.436562	0.0645876	1.13809	0.383103	0.257654	-0.117419	-0.558514	-0.292327	0.505812	-0.141206	-0.0264792	0.933196	-0.402914	-0.586446	-0.333983	-0.161571	-0.339254	0.124962	-0.66132	-0.247985	0.342757
TCGA-BJ-A28R	0.0533536	-0.956367	0.528896	0.122232	0.069126	0.000269107	0.749439	-0.673859	0.379351	-1.7728	-2.06836	-2.36993	0.0550405	-0.450641	0.29387	-0.864603	0.167105	-0.59007	0.119472	0.0388658	0.0205151	-0.147539	0.234983	0.0469261	-0.289741	-1.23462	0.422014	0.00846574	0.339162	-0.209512	0.407294	-0.0223975	0.113454	-0.103419	-0.254414	-0.377127	0.130512	-0.152506	0.896921	2.1659	-0.375014	0.0972543	0.394617	0.0342292	-0.249654	-0.204038	-0.26602	-0.145485	0.365657
TCGA-BJ-A28S	0.0190536	-1.64817	0.247996	0.230632	0.016726	0.135769	1.44574	2.30994	0.898251	-2.099	0.499044	1.08947	-0.356959	-0.188941	0.40007	-0.543903	0.200205	-0.60927	0.269372	0.302266	-0.337185	0.0424606	0.364883	-0.411374	0.220359	-1.23462	0.790514	0.0800657	0.245762	-0.273812	0.439794	0.353003	1.25855	-0.0157191	-0.147714	-0.247727	1.10541	0.131994	0.125421	2.0698	-0.176214	-0.168146	0.758217	-0.716871	-0.376254	-0.0150382	-0.10662	0.367615	0.477957
TCGA-BJ-A28T	-0.0700464	-1.54347	1.2105	0.274432	0.261626	-0.351631	0.323639	0.0660407	0.319351	-0.372199	-1.94056	-1.54623	0.0296405	-0.462241	0.13107	-0.266603	0.595505	0.61283	0.0643716	0.138466	0.467715	0.118561	-0.210417	-0.387674	-0.109541	-1.23462	0.334814	-0.00393427	0.539562	0.157288	0.143094	0.447103	0.360754	-0.181919	0.0358859	-0.144027	0.273512	-0.0666062	0.00232076	1.7857	0.114886	-0.0392457	-0.212783	0.0142292	-0.543954	0.156162	-0.16232	0.154615	0.139157
TCGA-BJ-A28V	-0.143746	-1.74007	1.4312	-0.179268	-0.153574	0.119069	1.45964	0.236741	0.357051	-2.099	1.01754	-2.01973	-0.295059	-0.137041	-0.0125304	-0.507803	0.284705	-1.43127	0.138672	0.375066	-0.351485	0.220661	0.493583	-0.991674	0.204259	-1.23462	0.383014	0.0286657	0.728262	-0.349312	0.151694	0.145503	0.479254	-0.323019	-0.317514	0.0102733	0.913312	0.0936938	0.934221	2.0766	-0.066814	-0.423046	0.165317	-0.364871	-0.549054	0.00216182	-0.30772	0.115915	-0.0516425
TCGA-BJ-A28W	0.249154	-1.31157	1.4363	-0.673568	-0.395874	0.562669	0.867439	0.176841	0.136751	-2.099	-2.93766	-2.36993	-0.843359	-0.0719406	0.0937696	-1.038	-0.118595	-0.85087	-0.298428	0.202266	0.610315	0.438861	0.280283	0.996826	-0.111441	0.338283	0.566614	0.757866	-1.05954	0.0966876	0.475894	-0.703197	0.465954	0.403081	0.618686	0.406373	-0.152588	0.128394	-0.0484792	0.475696	-0.086214	0.352854	1.09282	0.125129	0.766146	0.0169618	0.32318	-0.00598528	0.137657
TCGA-BJ-A28X	-0.0401464	-0.429867	1.1255	0.465132	0.404226	-0.187831	0.705639	-1.20396	0.553351	-0.618599	-2.01286	-1.92843	0.112241	-0.404141	0.26957	-0.359203	0.157305	-0.58257	0.218572	0.396666	0.381815	-0.0474394	-0.228517	-0.157774	0.115759	-1.23462	0.869314	-0.0157343	0.378562	-0.0943124	0.228694	0.471403	0.606354	-0.0646191	-0.324314	-0.222527	0.357612	0.0952938	0.273121	1.8297	-0.263214	-0.158846	0.0283168	-0.159671	-0.533954	-0.0492382	-0.0113205	-0.00218528	0.274557
TCGA-BJ-A28Z	0.0226536	-1.18317	1.3763	-0.0825677	-0.232574	-0.0529309	0.976139	3.89294	-0.286849	-0.562399	-1.26746	-2.36993	-0.327659	-0.721641	0.0829696	-0.519703	0.0812047	-0.52637	-0.277228	-0.0714342	0.274515	-0.338039	-0.0661174	-0.275474	-0.386641	-0.673617	0.105914	-0.243834	0.188962	-0.336812	-0.156406	-0.135697	-0.319846	-0.0739191	-0.243214	-0.464127	-0.274188	-0.363206	-0.312479	1.6608	-0.456614	-0.0340457	0.0928168	-0.382271	-0.562154	-0.309338	-0.42512	-0.326585	-0.197943
TCGA-BJ-A290	0.427354	-1.06677	0.337996	0.599132	0.019626	0.382569	1.66754	0.111441	0.709351	-1.6944	-0.203256	5.46667	-0.268559	0.0428594	0.23567	-0.758003	0.00530466	7.86553	0.483872	0.233366	-0.440985	0.451661	0.654383	0.497426	0.593159	-1.23462	0.831914	0.225166	0.399162	-0.160712	0.669094	0.648503	0.652054	0.290581	0.119286	-0.146727	0.709612	-0.309406	1.13312	2.313	0.025386	0.0198543	0.289717	0.0158292	-0.0508542	-0.0463382	0.13128	0.662115	0.703757
TCGA-BJ-A291	-0.413246	0.607333	0.793796	-0.791668	-0.611674	0.260569	2.27074	-1.00766	-0.489649	-2.099	0.259044	0.611772	-0.850359	-0.666341	-0.0344304	-0.849803	-0.792895	7.27853	-0.407228	-0.403834	-0.508485	-0.332139	0.139383	-0.369874	-0.592741	-0.743217	-0.442186	0.180766	0.296862	-0.296612	0.614594	-0.531697	-0.410046	0.200781	-0.366114	-0.453127	-0.572088	-0.539306	-0.721479	1.3301	-0.606314	0.170154	0.635417	-0.729271	-0.659254	-0.326238	-0.72482	-0.0253853	-0.437943
TCGA-BJ-A2N7	0.180054	-2.31217	1.3534	-0.173268	0.121826	0.331569	0.232239	1.48254	0.157251	-1.7415	-0.305756	-2.01243	-0.391759	-0.582841	0.13897	-1.1859	0.317305	1.33753	-0.0725284	-0.0870342	-0.604185	0.121961	0.253683	0.125526	0.146259	-1.23462	0.297414	0.228666	0.130462	-0.226112	0.676394	-0.0841975	0.591154	0.204781	0.111886	-0.0903267	0.769712	-0.0566062	-0.0155792	2.0433	-0.365714	-0.0817457	0.517917	-0.512171	-0.364354	0.0496618	-0.23612	0.431015	0.472957
TCGA-BJ-A2N8	-0.223446	-2.37867	-0.264304	-0.131068	-0.415774	0.591069	1.09794	0.260241	0.362851	-1.0984	-1.55106	-1.14693	-0.757159	-0.511541	-0.54383	-0.826903	-0.287695	2.16043	0.0790716	-0.0324342	-0.855985	-0.397339	-0.232017	-0.325074	0.0447592	-1.23462	0.184714	0.282166	-0.465338	-0.659612	0.479894	-0.523797	0.169854	-0.0392191	-0.658614	0.170673	0.533412	0.193994	-0.152279	2.1818	-0.455514	-0.241746	0.214917	-0.849571	-0.630554	-0.378738	0.0344795	-0.0272853	0.247057
TCGA-BJ-A2N9	-0.157646	-2.11437	0.190596	-0.896068	-0.664774	1.04837	0.652939	-5.67156	-0.797749	-2.099	-1.50546	-2.36993	-1.36516	-0.771441	-0.39563	-1.4726	-0.396295	-1.23747	-0.720228	-0.159534	-1.04848	-0.478639	0.620883	0.397326	-0.654941	-1.23462	-0.467386	0.125766	-0.376338	0.168088	1.35289	-1.1289	-0.0851457	0.210181	-0.206714	-0.277527	-1.09049	-0.370306	0.0353208	1.4123	-0.885214	0.213354	0.697517	-0.473471	0.252146	-0.0142382	-0.43662	-0.0275853	0.0619575
TCGA-BJ-A2NA	-0.0337464	-0.387267	0.958696	-0.0214677	-0.389774	0.0428691	0.102739	-0.320659	0.199951	-1.7056	-2.14086	-1.97653	-0.0992595	-0.636941	-0.12603	-0.798103	0.119305	-1.66957	-0.160828	-0.344734	-0.125785	-0.284239	0.0862826	-0.147374	-0.148441	-1.23462	0.111414	-0.346734	0.285462	-0.528112	0.295494	-0.257797	0.137054	-0.352619	-0.481114	-0.471127	-0.325088	-0.0996062	0.663021	2.2944	-0.565514	-0.0525457	0.136417	-0.526571	-0.0105542	-0.276838	-0.59572	0.00311472	0.0502575
TCGA-BJ-A2P4	-0.275146	-1.95447	-0.192204	-0.644868	-0.953974	0.304669	3.13964	1.73874	0.320651	-2.099	-0.0575558	-0.588928	-0.802959	-0.451441	0.35947	-0.983203	0.0285047	2.36113	-0.261628	0.288666	-0.420185	0.167261	0.108483	0.172226	-0.138041	-1.23462	0.195114	0.571766	-0.651538	-0.109412	0.0255943	-0.161797	0.631454	0.112881	-0.0718141	-0.358027	0.272712	-0.482506	-0.124979	1.763	-0.400914	0.191154	1.02452	-0.355371	0.203246	-0.0723382	-0.43542	-0.0909853	0.0870575
TCGA-BJ-A3EZ	0.167654	-1.12177	-0.331204	0.0843323	-0.083274	-0.0284309	-0.278361	0.243541	0.356051	-1.0043	-1.52746	-2.36993	0.0492405	-0.588741	0.10727	-1.0596	0.279805	-1.70247	0.136672	0.0720658	-0.163685	-0.0800394	0.208483	0.113026	-0.133341	-1.23462	0.257414	-0.256634	0.220962	-0.222212	0.392394	-0.0774975	0.0681543	-0.155819	-0.184814	-0.169627	0.059912	-0.0584062	0.605821	2.3634	-0.336914	0.0251543	0.420217	0.0313292	-0.418354	-0.204238	-0.20432	-0.0791853	0.344157
TCGA-BJ-A3F0	-0.367846	-1.17527	0.687596	-0.857368	-0.708374	0.426869	2.71854	-2.92246	-0.972649	-2.099	0.687244	-1.26923	-0.925659	-0.874341	-0.25053	-0.540303	-0.0254953	-0.0442704	-0.539628	-0.643334	-0.699985	-0.211939	0.0340826	-0.577974	-0.747941	1.24528	-0.731486	0.0360657	-0.251038	-0.368012	0.570094	-0.729297	-1.11915	-0.0781191	-0.387114	-0.673527	-0.506288	-0.517206	0.629821	2.8402	-0.808514	0.331054	0.472217	-0.761671	-0.204154	-0.309538	-1.01092	-0.608885	-0.743343
TCGA-BJ-A3PR	0.104954	-1.08757	0.977896	0.179332	-0.036074	0.165969	-0.171861	-0.781159	0.492251	-1.6321	-2.32906	-1.55093	-0.277459	0.122559	0.23867	-0.553403	0.106405	-2.06297	0.0473716	0.266866	0.724215	0.176161	0.254583	0.0138261	-0.0394408	-0.132717	0.657414	0.0301657	-0.305538	0.126988	-0.0297057	0.100603	0.778054	0.0838809	0.0569859	0.226473	-0.205188	0.119594	0.326221	1.28	0.015386	0.248154	0.437517	-0.137571	0.313546	0.0260618	0.44798	0.188115	0.0207575
TCGA-BJ-A3PT	0.0181536	-1.15507	-0.00640354	-0.589468	-0.223774	0.367169	1.84994	0.693141	0.155151	-1.5776	-0.673656	-1.84853	-0.816259	-0.272641	0.42177	-0.849103	0.146605	1.75053	-0.308828	0.235066	-0.424485	0.192561	0.331783	0.0537261	0.0446592	-0.713217	0.319414	0.289066	-0.393738	-0.0715124	0.308994	-0.133197	1.00455	0.194381	-0.106814	0.107773	0.152612	-0.305006	-0.137579	1.7064	-0.406114	0.194854	0.681517	-0.381971	-0.0351542	0.112162	0.20058	0.222915	0.0793575
TCGA-BJ-A3PU	0.216454	-0.0210672	-0.226104	-0.605068	-0.407174	0.452269	-0.919061	-1.01046	0.283751	-2.099	-1.87196	-1.87233	-0.681559	-0.577241	0.11797	-2.0839	-0.123895	-1.56537	-0.394028	0.125166	-0.911385	-0.0524394	0.220183	0.477526	-0.118941	-0.737017	0.309914	0.386066	-0.585538	-0.236412	0.409494	-0.866897	0.456054	0.155081	-0.245814	0.125373	-0.317488	-0.00890617	0.552921	2.1398	-0.709014	0.175954	1.03272	-0.306671	0.254246	-0.226638	0.18878	-0.0821853	0.177557
TCGA-BJ-A45D	-0.120446	-0.986867	0.486496	-1.23697	-0.677274	0.689469	3.13904	0.328941	-0.360249	-2.099	-1.41906	-1.56233	-1.13236	-0.860041	0.21497	-1.8338	-0.515295	0.29493	-0.758028	-0.397234	-1.13718	0.0646606	0.157583	0.394726	-0.304441	-1.23462	0.288814	0.853966	-0.993738	-0.541812	0.307194	-1.0054	0.108654	0.198281	-0.163514	-0.250727	-0.589288	-0.297406	0.0909208	1.9339	-0.845714	0.00255426	1.49242	-0.773571	0.357046	-0.389438	-0.38422	-0.277885	-0.247943
TCGA-BJ-A45E	-0.342546	-1.36577	1.0739	-0.0747677	-0.193874	0.0526691	1.71434	-2.91816	-0.227149	-0.814599	-1.71446	-1.58933	-0.473759	-0.409441	0.13887	-0.125803	-0.274695	-2.06297	-0.280628	0.0985658	0.383015	-0.251439	-0.0481174	-0.233074	-0.545341	-1.23462	0.203614	-0.123634	-0.272238	-0.167112	-0.0877057	-0.189997	0.159154	0.0235809	0.0128859	-0.523627	-0.872888	-0.250706	-0.456279	0.867996	-0.485414	0.195154	0.709817	-0.293371	0.163546	-0.267738	-0.34732	-0.132285	-0.346343
TCGA-BJ-A45F	-0.264946	-1.53467	0.513196	0.209632	0.040326	0.224269	1.94384	-1.82756	0.838651	-2.099	-1.90786	-0.101728	-0.432559	-0.320341	0.18567	-0.768803	0.0162047	0.68673	0.152772	-0.0505342	-0.465385	0.115461	-0.179517	-0.472174	0.0613592	-1.23462	0.617314	-0.0153343	-0.0616377	-0.279312	0.135494	0.406603	1.11815	0.0527809	-0.404814	-0.580727	0.303312	-0.156906	-0.306879	2.0889	-0.265614	0.286754	0.371617	-0.753071	-0.525654	0.0127618	-0.29402	-0.201885	0.118857
TCGA-BJ-A45G	-0.0756464	-1.70607	1.1359	0.161832	0.314226	0.301369	1.43914	0.424241	0.798551	-1.0573	-1.27936	-1.32823	-0.255859	-0.239941	0.13457	-0.818103	0.598105	1.38063	0.188172	0.0419658	-0.679685	0.182961	0.102483	-0.238674	0.0483592	-1.23462	0.685214	0.00926574	-0.00953768	-0.154912	0.137294	0.381503	0.783654	0.0237809	-0.197514	-0.213427	0.431912	-0.102406	0.272621	2.185	-0.220114	0.135554	0.385917	-0.204571	-0.369954	0.152862	-0.0208205	0.145515	0.277157
TCGA-BJ-A45H	0.156154	-0.938167	0.619896	-0.0322677	-0.029474	0.325969	0.739039	-0.361959	0.306751	-1.5473	-1.16716	-0.446028	-0.537659	-0.195241	0.27237	-0.845803	0.346905	5.03023	0.135072	0.0864658	-0.334485	0.144361	0.281583	0.228526	0.0424592	-1.23462	0.404414	0.0203657	0.156962	-0.00571239	0.244794	0.0474025	0.295454	0.0397809	-0.0662141	-0.0267267	0.529112	-0.114806	0.181421	2.1555	-0.252614	0.124854	0.370617	-0.102471	-0.156054	-0.0751382	-0.0290205	0.347115	0.155857
TCGA-BJ-A45I	0.0891536	-0.00576723	0.475696	0.0995323	0.011626	0.0639691	0.768939	-0.177059	0.492551	-2.099	-0.920156	-2.36993	-0.156159	-0.446241	0.16637	-0.797903	-0.0855953	-0.90947	0.00657157	0.0756658	-0.112385	-0.145539	-0.0141174	-0.110174	-0.139941	0.369883	0.640514	-0.0594343	0.140862	-0.258112	0.0411943	-0.0857975	0.409854	-0.102919	-0.274914	-0.401127	0.056112	-0.0744062	0.614521	2.1037	-0.558514	0.163354	0.329217	-0.298571	-0.226154	-0.147538	-0.14712	0.0935147	0.146757
TCGA-BJ-A45J	0.190954	-0.431267	1.5121	0.127432	-0.109074	0.295669	1.49154	0.464141	0.355851	-2.099	-1.35386	-0.881928	-0.555259	-0.262141	0.32317	-1.3196	0.0328047	-0.77377	0.170472	0.667866	-0.145885	-0.00353942	0.360283	0.504726	0.396759	-0.789917	0.376514	0.00636573	0.287862	0.00438761	0.133394	-0.109897	0.880954	-0.0239191	-0.0411141	0.0988733	0.214412	-0.107606	1.09612	2.1085	-0.361214	0.147754	0.636217	0.0837292	0.0516458	-0.133238	0.0720795	0.464815	0.295657
TCGA-BJ-A45K	-0.377746	-1.72887	0.468996	-0.202968	0.015626	-0.0800309	2.67084	0.552741	0.217551	-2.099	-0.355356	-1.37543	-0.325659	0.0470594	0.22557	-0.602103	0.0581047	-1.33037	0.180572	0.416466	-0.399085	0.101161	0.486083	-0.707474	0.278259	-0.502017	0.801514	0.0702657	0.607462	-0.379812	0.0188943	0.382803	0.626554	-0.229719	-0.430814	-0.0649267	0.596112	0.148794	1.02612	1.8884	-0.189414	-0.401646	0.705817	-0.0255708	-0.237154	-0.178438	-0.23832	0.0863147	-0.0399425
TCGA-BJ-A4O8	-0.0266464	0.125233	0.530896	0.456432	0.192326	-0.207031	0.881939	1.58584	0.604051	-0.158799	-0.843556	-0.153228	-0.179759	-0.174041	0.27867	-0.651303	-0.0239953	5.74663	0.253372	0.429566	0.0458151	-0.0200394	0.226583	0.0764261	0.580259	-1.23462	0.938614	-0.224134	0.534262	-0.157912	-0.0285057	0.541803	0.978254	0.0477809	-0.167114	-0.203227	0.652812	0.0751938	0.642921	2.0445	-0.264514	-0.183946	0.0949168	-0.147771	-0.0472542	-0.125138	-0.11332	0.215015	0.333657
TCGA-BJ-A4O9	0.0961536	-0.113767	0.185796	-0.231068	-0.00377402	0.0495691	-0.072461	2.65484	0.538451	-1.4552	-0.661956	-1.72613	-0.464659	-0.736441	0.25507	-0.207503	-0.0435953	-1.70547	-0.0758284	-0.270834	-0.981485	-0.0852394	0.505483	0.175426	0.0370592	3.09608	0.382414	-0.146234	-0.0640377	-0.596412	0.640194	-0.226397	0.379554	-0.168119	-0.274114	-0.505727	0.259512	0.200394	0.425421	2.9171	-0.515214	-0.190846	0.416517	-0.710471	0.125946	-0.406138	-0.36992	0.527215	0.467457
TCGA-CE-A13K	-0.0542464	-0.631367	0.648996	-0.0709677	0.060326	0.0466691	1.74484	5.56214	0.0778512	-1.6207	-0.284056	-2.36993	-0.190959	-0.512841	0.13817	-0.617703	-0.0379953	-1.22607	-0.112328	0.144866	0.177215	-0.272639	0.181383	-0.431574	-0.151841	-1.23462	0.315914	-0.197134	0.415362	-0.329412	-0.127106	-0.139597	0.324854	-0.0681191	-0.407614	-0.337027	0.349012	-0.359306	-0.449679	1.5902	-0.381214	-0.0404457	0.248817	-0.226471	-0.498054	-0.301538	-0.43752	-0.0923853	-0.0736425
TCGA-CE-A27D	0.316254	-1.31727	0.0621965	-0.135068	-0.196974	0.154569	1.00074	3.59444	-0.0867488	-0.542899	-1.99696	-1.79933	-0.402559	-0.297941	0.40387	-0.760203	0.403505	-0.39257	-0.0632284	0.0856658	0.229615	0.205761	0.206983	-0.0624739	-0.160441	-1.23462	-0.103586	0.218266	0.0400623	0.135088	0.385394	0.00680251	0.254954	0.166981	0.430286	0.124073	0.217712	-0.183906	0.120821	1.7895	0.048186	0.172554	0.528817	0.0982292	-0.0657542	0.0568618	-0.19552	0.216715	0.206857
TCGA-CE-A3MD	0.164054	-1.34327	0.665396	0.0456323	-0.042374	0.0793691	2.03234	4.63754	0.601951	-0.724699	-0.214056	-0.789528	-0.418259	-0.126641	0.40017	-0.806903	0.189305	0.96673	0.355272	0.688666	0.0710151	0.167961	0.00488259	0.335126	0.437659	-1.23462	0.807714	0.0923657	0.0757623	0.00378761	0.161294	0.392603	0.917754	0.208781	0.264386	-0.0124267	0.654012	-0.0583062	-0.159379	2.0222	-0.094314	-0.0371457	0.882617	-0.183171	-0.322354	-0.136638	-0.0404205	0.313715	0.386757
TCGA-CE-A3ME	0.105454	-0.212467	-0.0657035	-0.0568677	-0.221874	0.0484691	0.642239	0.0160407	0.243651	-1.0295	-1.23576	-1.30043	-0.167359	-0.847841	0.13407	-0.883203	0.187405	-0.99347	-0.158128	-0.227934	-0.633485	-0.241539	0.238983	-0.00647387	-0.0297408	-1.23462	0.399314	-0.0323343	0.0559623	-0.503212	0.439194	-0.184697	0.190454	-0.315319	-0.236214	-0.415427	0.184712	-0.0199062	0.495021	3.2223	-0.642514	-0.183746	0.272517	-0.0832708	-0.0205542	-0.138338	-0.32662	0.0592147	0.294257
TCGA-CE-A481	0.0190536	-0.245567	0.681596	0.464132	0.327326	0.205069	1.38294	4.10304	0.790151	-1.076	-0.210956	-1.94343	-0.123859	0.000359438	0.31537	-0.467303	0.0544047	-2.06297	0.242772	0.498666	-0.0397849	0.0739606	0.0588826	-0.188174	0.450359	-1.23462	1.17101	0.0139657	0.508562	-0.0129124	-0.143306	0.523303	1.06135	0.0220809	-0.237914	-0.100527	0.790412	0.101194	-0.0424792	1.9069	-0.122114	-0.129846	0.295317	-0.165171	-0.319254	-0.0167382	0.0205795	0.0476147	0.292157
TCGA-CE-A482	0.109454	-0.960267	1.6595	0.515132	0.254026	0.226969	1.52374	4.43854	0.771751	-0.370299	-1.09226	-1.95783	-0.288759	-0.0524406	0.31907	-1.2801	0.175205	-1.33077	0.322772	0.173166	-0.102185	0.0700606	0.194783	0.00292613	0.376859	-1.23462	0.901414	-0.0115343	0.452162	-0.0840124	0.0834943	0.439903	1.36795	0.0977809	-0.0862141	-0.419827	0.366812	0.0789938	0.325521	2.2074	-0.111414	0.0121543	0.752717	-0.418071	-0.306154	-0.0823382	-0.16222	0.464415	0.391257
TCGA-CE-A483	0.164654	-0.750767	-0.200404	0.479732	0.238726	-0.0189309	0.411539	-2.48726	0.879451	-1.1478	-1.42426	-1.67193	-0.291859	-0.179241	0.14207	-0.454003	0.147505	-0.39477	0.286372	0.0363658	-0.873785	-0.106739	0.148883	-0.153374	0.183659	-1.23462	0.717414	-0.0885343	0.138262	-0.345812	0.394994	0.160303	0.961354	-0.167919	-0.298814	-0.0571267	0.081012	0.277394	0.667721	2.3946	-0.317714	-0.239546	0.240517	-0.232571	-0.414654	-0.0929382	0.25248	0.439315	0.563657
TCGA-CE-A484	0.281054	-0.902667	-1.727	0.334932	0.135526	-0.137231	2.58904	0.115241	1.80835	-1.0033	0.0052442	0.731272	-0.403759	0.321559	0.67657	-0.857603	0.329505	2.38653	0.957372	1.02667	0.116415	0.424761	-0.155717	0.317226	1.04896	-1.23462	1.22731	0.146966	-0.829938	-0.00481239	0.202294	0.643003	1.46245	0.340781	0.222386	0.283173	1.78711	0.314694	-0.0885792	2.4151	0.327386	0.000854257	1.20342	-0.0102708	-0.0754542	0.0988618	0.69298	0.417815	0.678857
TCGA-CE-A485	-0.0939464	0.244633	1.1909	0.701332	0.233626	-0.142331	2.13604	3.43274	0.846151	-0.115099	-0.598856	-1.06083	-0.0472595	-0.0845406	0.32137	-0.201603	0.281005	-1.60947	0.488972	0.633966	0.176115	-0.0394394	0.101583	-0.139574	0.542259	-1.23462	1.14061	-0.115434	0.640062	-0.0468124	-0.252906	0.705403	1.29005	-0.0719191	-0.221114	-0.106927	0.803012	0.213794	0.334621	1.7575	-0.043014	-0.194046	0.252217	-0.137171	-0.338754	-0.0376382	0.15658	0.213615	0.299357
TCGA-DE-A0XZ	0.157254	-1.23707	0.572496	0.622232	0.422726	0.0635691	1.09274	2.28424	0.858351	-2.099	-1.16326	-1.89543	-0.0733595	0.0676594	0.56557	-0.976303	0.0854047	7.21353	0.319972	0.337966	-0.213685	0.152561	0.326183	0.151926	0.467859	-0.760117	1.21571	0.00726573	-0.193838	0.100188	-0.0401057	0.665503	1.32335	0.104681	0.0540859	-0.0561267	0.585012	0.139094	0.703021	1.9646	-0.098914	-0.207546	0.286617	-0.0280708	-0.201554	0.0338618	0.17528	0.305715	0.441057
TCGA-DE-A0Y2	-0.157446	-0.336867	1.2679	0.221532	0.088626	-0.395631	-0.421261	0.251841	0.00855122	-1.6582	-1.85916	-2.36993	0.292141	-0.843141	-0.0132304	-1.0888	0.280005	-1.62217	-0.112228	-0.350334	-0.0653849	-0.248739	0.160283	-0.573574	-0.280541	-1.23462	0.265614	-0.700134	0.760562	-0.541112	0.234294	-0.209997	-0.0444457	-0.357219	-0.555314	-0.506727	-0.106588	-0.0235062	0.696321	2.3416	-0.541714	-0.176046	-0.320283	-0.354571	-0.406054	-0.264738	-0.42882	-0.212485	-0.0488425
TCGA-DE-A0Y3	0.195454	0.155933	1.374	0.0693323	-0.016874	-0.101131	-0.883761	-0.920959	0.0708512	-1.6331	-1.64966	-1.90403	0.0643405	-0.881841	0.10577	-0.943303	0.190005	-2.06297	-0.166028	-0.526734	-0.406185	-0.231639	0.389583	-0.117974	-0.422841	-1.23462	-0.0586856	-0.335734	0.200462	-0.548712	0.510494	-0.422797	-0.0802457	-0.201919	-0.341614	-0.514327	-0.298588	-0.120106	0.833121	2.5625	-0.651614	0.0201543	0.0821168	-0.245871	-0.148454	-0.273638	-0.43102	0.126315	0.379157
TCGA-DE-A3KN	-0.224746	-0.985167	2.212	0.138132	0.175926	-0.0561309	2.03574	5.40384	0.459951	-1.6909	-0.522356	0.480272	-0.0576595	-0.595741	0.0882696	-0.761903	0.0948047	-0.66547	0.0495716	0.192666	0.457215	-0.0504394	-0.0398174	-0.0977739	0.0835592	-1.23462	0.583914	-0.193534	0.515262	-0.230812	-0.0911057	0.251503	0.738654	-0.0155191	-0.201214	-0.285027	0.264012	-0.247106	-0.152879	1.8789	-0.310914	-0.197046	0.447917	-0.360171	-0.513554	-0.181338	-0.35512	0.00891472	0.149657
TCGA-DE-A4M8	0.0979536	-1.65077	1.2484	0.199832	0.028626	0.0719691	1.17644	1.88544	0.384851	-1.1054	-1.86926	-2.36993	-0.372259	-0.0421406	0.30177	-0.175803	0.0496047	5.65213	0.0197716	0.0399658	0.304315	0.101161	0.142183	-0.0183739	-0.0432408	-0.654017	0.463614	-0.216334	-0.398338	-0.211412	0.0645943	0.176203	0.653054	0.00848085	-0.0570141	-0.256527	0.475912	-0.0890062	-0.0515792	1.8088	-0.318114	-0.120746	0.400017	-0.157371	-0.0183542	-0.105538	-0.0677205	0.204215	0.0912575
TCGA-DE-A4MA	0.140354	0.100233	0.374396	-1.18227	-0.869674	0.508169	0.415139	-0.841059	-0.352149	-2.099	-3.66736	-2.36993	-1.10626	-0.800941	-0.27483	-2.3899	-0.576695	-0.89437	-0.905628	-0.415034	-1.09798	-0.0964394	0.0589826	0.725526	-0.311741	-1.23462	0.359414	0.530766	-0.676338	-0.670812	0.461794	-1.2235	0.0965543	0.0883809	-0.147214	-0.231627	-0.279988	-0.301406	0.554821	1.6844	-0.977814	-0.133546	1.25012	-0.168171	0.660746	-0.215738	-0.35032	-0.127885	0.103957
TCGA-DE-A4MB	0.0665536	-1.51477	0.655796	0.150332	0.094026	-0.0512309	0.413639	1.69594	-0.0147488	0.879701	-2.62546	-2.36993	-0.359959	-0.0681406	-0.0106304	-0.765703	0.211205	-2.06297	-0.0108284	-0.403034	-0.187685	-0.108039	0.192983	-0.238574	-0.117241	-1.23462	0.129014	-0.596034	0.0810623	-0.361712	0.194994	0.203703	0.367254	-0.0447191	-0.262114	-0.190327	0.055812	-0.254106	0.195521	2.1066	-0.400914	0.00545426	0.280117	-0.268871	0.224846	-0.0232382	-0.19262	0.159415	-0.0690425
TCGA-DE-A4MC	0.222854	-1.41757	0.882996	0.299632	0.229826	0.101569	0.00753903	1.18394	0.430751	0.334601	-1.53436	-2.36993	-0.267859	-0.318241	0.12507	-0.911903	0.213805	-1.31687	-0.0344284	-0.165234	-0.0729849	0.0452606	0.127683	0.0272261	-0.465041	-1.23462	0.120814	-0.529334	0.109362	-0.232512	0.420594	0.208603	0.420354	0.106681	-0.164114	-0.485327	-0.217988	0.0240938	0.479921	2.282	-0.500114	-0.0602457	0.303917	-0.319171	0.0511458	-0.167438	-0.51122	0.208815	0.158857
TCGA-DE-A4MD	0.417754	-0.912367	1.1972	0.352332	0.357526	0.111069	-1.48576	0.950041	0.982551	-1.6366	-1.52986	-2.36993	0.310541	-0.635041	0.39507	-0.812903	0.189505	-2.06297	0.236572	-0.299234	-0.639685	-0.109739	0.423483	0.00862613	-0.269941	-0.772217	0.584914	-1.00213	0.110362	-0.753512	1.03899	-0.219097	0.863254	-0.0655191	-0.379114	-0.690627	-0.383288	0.368194	0.225521	2.8832	-0.354714	0.0731543	0.306717	-0.763671	-0.200854	-0.0531382	-0.10922	0.241315	0.866757
TCGA-DE-A69K	0.164154	-0.480967	0.878796	0.199332	-0.082574	0.142969	0.701539	3.96894	0.0911512	-1.614	-0.705256	-1.52263	-0.178359	-0.462741	-0.13563	-1.0802	0.172905	2.02303	-0.182628	-0.0942342	0.429815	-0.157639	0.382683	0.138426	0.00935924	-1.23462	0.368814	-0.214334	0.450362	-0.209812	0.0919943	-0.156997	0.641154	-0.289919	-0.197714	-0.316127	0.012212	-0.245006	0.387421	2.2744	-0.377814	-0.121146	0.647917	-0.260971	-0.221854	-0.321638	-0.36162	0.197515	0.152857
TCGA-DE-A7U5	0.0836536	-0.0589672	0.437596	0.214132	-0.039674	-0.121731	-0.381761	-1.26446	0.202751	-0.621899	-0.446256	-2.36993	0.0604405	-0.493841	0.12487	-0.885503	0.0680047	-1.38977	-0.0172284	0.0186658	-0.0436849	-0.156739	0.200983	-0.118474	-0.134241	-1.23462	0.491014	-0.449034	0.500862	-0.329412	0.0435943	-0.0594975	0.294754	-0.363819	-0.269714	-0.245327	-0.037988	0.0727938	0.626321	2.1273	-0.622414	-0.100446	0.0462168	-0.0845708	-0.149754	-0.270638	-0.22992	-0.0228853	0.0330575
TCGA-DJ-A13L	0.119854	-0.463367	0.508596	0.104632	-0.197974	0.137669	0.341439	-0.276759	0.255351	0.397401	-1.85996	-1.92943	-0.281759	-0.0960406	0.28857	-0.847703	0.113405	-1.01237	0.0567716	0.264566	0.175915	0.160461	0.288683	-0.0781739	0.0823592	-1.23462	0.219114	-0.179834	0.0232623	0.0883876	0.167894	0.153203	0.622554	0.0656809	-0.163114	0.00917329	0.088212	-0.110706	0.471021	1.9353	-0.305314	0.0767543	0.280217	-0.159671	-0.104854	-0.0990382	0.16358	0.196315	-0.00544254
TCGA-DJ-A13M	0.164654	-2.66677	0.565796	-0.679568	-0.545974	0.862569	0.910639	1.24894	-0.101249	-2.099	-1.12996	-2.36993	-0.685059	-0.392341	0.24077	-1.3513	0.178705	1.84203	-0.283228	0.0256658	-1.09578	0.401761	0.0246826	0.328026	-0.0583408	-1.23462	0.0432144	0.643666	-1.18824	0.0823876	0.236994	-0.677897	0.0642543	0.261281	-0.0808141	0.368873	0.055912	-0.0905062	0.0122208	2.432	-0.471714	0.235554	0.723717	-0.135871	-0.135854	0.0606618	0.25848	-0.0369853	0.0398575
TCGA-DJ-A13O	0.214154	-0.454467	1.5317	-0.395968	-0.189574	0.334769	-0.471561	0.569141	0.0171512	-1.3319	-0.361556	-1.25253	-0.592659	-0.535341	0.15627	-1.2656	0.0185047	-0.94557	-0.318728	0.294166	-0.279585	0.132161	0.341183	0.320626	0.110859	-1.23462	0.171014	0.127766	-0.121538	-0.178712	0.487694	-0.474697	0.608454	0.283081	0.0758859	0.0878733	0.300812	-0.142406	0.455321	1.7844	-0.548114	0.0858543	0.755717	-0.404771	0.159446	-0.145338	0.0378795	0.380715	0.206057
TCGA-DJ-A13P	0.226154	0.0515328	0.390196	0.193032	0.099826	0.181869	1.48394	-0.608059	0.231351	-1.7073	-0.875256	-1.67053	-0.245059	-0.222741	0.29327	0.217697	0.196005	0.91193	0.162072	0.131266	-0.360985	0.177961	0.470883	0.222926	0.0661592	-1.23462	-0.0990856	-0.159334	0.405662	-0.000312392	0.100294	-0.0600975	0.435254	0.0294809	-0.145114	0.0850733	0.329412	0.00709383	0.329821	2.1982	-0.272814	0.113354	0.356817	-0.275571	-0.647154	-0.0487382	0.18148	0.451115	0.264257
TCGA-DJ-A13R	-0.136046	-2.64397	0.363496	-0.248268	-0.199974	-0.842331	1.63584	-4.82246	0.170151	-1.2499	-2.28726	-2.36993	-0.608159	-0.591141	0.31237	-0.927303	0.0301047	-1.21387	-0.247628	0.645166	0.432715	0.101361	0.0166826	0.206626	-0.536441	-1.23462	-0.208086	-0.480734	-0.481738	0.170588	0.427894	-0.0256975	0.436854	0.483281	0.0961859	-0.599127	0.087212	-0.451906	0.413321	1.0031	-0.115914	0.289054	0.938417	-0.214171	-0.0745542	0.167162	-0.23242	-0.160685	0.192057
TCGA-DJ-A13S	-0.213146	-2.22257	0.0260965	-0.239168	-0.157874	-0.0346309	1.24014	2.72964	0.0991512	-1.4216	0.384144	-2.36993	-0.166659	-0.819441	-0.0357304	-0.745503	0.194905	-1.13777	-0.0557284	-0.359534	-0.571985	-0.368239	0.0830826	-1.11367	-0.449541	-1.23462	0.00271436	-0.314334	-0.0370377	-0.722012	0.241194	-0.123797	-0.247746	-0.212719	-0.633614	-0.728627	-0.418688	-0.331006	-0.125679	2.0725	-0.473714	0.335154	0.164617	-1.08167	-0.497654	-0.320138	-0.63252	-0.582985	-0.410643
TCGA-DJ-A13T	0.249754	-0.850067	1.1615	0.331832	0.088726	0.129769	1.13884	-0.400359	0.154451	-1.4278	-1.48006	-1.69873	-0.0241595	-0.379641	0.15767	-0.155903	0.323405	6.29463	0.0867716	-0.171534	-0.422385	0.107661	0.308383	0.0602261	0.136559	-1.23462	0.344414	-0.203334	-0.0501377	-0.0509124	0.196194	0.0843025	0.302754	-0.242419	-0.130714	-0.0251267	0.167412	0.0219938	0.467421	2.1824	-0.210614	-0.399946	-0.0533832	0.0459292	-0.363154	-0.00493818	-0.00562047	0.321815	0.380057
TCGA-DJ-A13U	0.133254	-0.720867	0.0812965	0.0906323	-0.011774	-0.160931	0.270539	0.707741	0.215551	-1.0909	-1.91916	-0.621728	-0.128659	-0.685541	0.0302696	-0.556003	0.204805	-0.83137	-0.273728	-0.479034	-0.632285	-0.0898394	0.257583	-0.150474	-0.266741	-1.23462	0.202414	-0.294034	0.352862	-0.437012	0.598594	-0.207697	0.170254	-0.251419	-0.352714	-0.478727	0.032312	-0.0234062	0.262421	2.4866	-0.693914	-0.328946	0.154917	-0.308071	-0.136454	-0.240038	-0.27572	0.177915	0.525457
TCGA-DJ-A13V	0.291654	-0.657867	0.229396	0.168532	0.061226	0.0595691	1.21664	1.26394	0.407551	-2.099	-0.477756	-0.881728	-0.389159	-0.445341	0.31067	-0.853703	0.241805	2.96343	0.178672	0.238166	-0.234785	-0.181139	0.643283	0.348726	0.0998592	-0.697317	0.307114	0.0222657	0.536362	-0.154112	0.221594	-0.0920975	0.511954	0.202381	-0.0217141	-0.0965267	0.541712	-0.152506	0.661621	2.1217	-0.262114	0.0368543	0.278917	-0.236471	-0.120454	-0.335638	-0.0883205	0.326115	0.557757
TCGA-DJ-A13W	-1.21215	-2.01227	1.2012	-0.771268	-0.918074	-1.46143	4.52914	3.04194	-0.163349	-2.099	-0.0704558	-2.36993	-0.641359	-0.751741	-0.17753	-0.924903	0.0614047	-0.0531704	-0.345928	1.33867	-0.237085	-0.0762394	-0.329717	-0.282374	-0.202141	0.775183	1.07431	-0.864734	0.531062	-0.643312	0.779994	0.257403	0.0660543	-0.465619	-0.722414	-0.603027	0.479312	-0.781606	1.15982	0.967796	-0.274814	-0.658046	1.48512	-0.964871	0.110546	-0.417338	-0.18362	-0.454485	-0.492643
TCGA-DJ-A13X	0.125054	-1.50097	1.7756	0.282932	0.109626	0.191269	1.01214	0.577641	0.194151	-1.1203	-0.646156	-1.39123	-0.140959	-0.368241	0.12927	-0.494903	0.240405	3.44963	0.0489716	-0.274434	-0.177085	0.0616606	0.342483	-0.167574	0.196459	-1.23462	0.172814	-0.302834	0.645962	-0.270312	0.491094	-0.0469975	0.479654	-0.171319	-0.260014	-0.0705267	0.077912	-0.159006	0.635521	2.1591	-0.399314	-0.100946	0.0973168	-0.363071	-0.304354	-0.161138	-0.00692047	0.330915	0.275557
TCGA-DJ-A1QD	0.0886536	-1.39317	0.510396	0.307832	0.063026	-0.0821309	-0.144861	-1.25916	0.0576512	-1.7576	-2.14666	-1.32153	0.249741	-0.636841	-0.13803	-0.901703	0.428605	-1.44557	-0.0523284	-0.106534	-0.0826849	-0.0360394	0.250583	-0.211774	0.158959	-1.23462	0.279514	-0.407534	0.542462	-0.404012	0.299294	-0.0468975	0.230454	-0.560619	-0.230514	-0.0508267	0.099912	-0.0303062	0.507521	2.5416	-0.476314	-0.201946	-0.0130832	0.0526292	-0.247354	-0.0835382	-0.15382	0.202015	0.348957
TCGA-DJ-A1QE	0.0226536	0.291933	0.237296	0.305532	0.147326	-0.0790309	-1.04006	-1.21156	-0.235449	-0.513699	-0.929856	-2.36993	0.269941	-0.497441	0.0644696	-0.989403	0.193805	-1.06267	-0.165328	-0.418734	-0.169685	-0.290639	0.229183	-0.00197387	-0.342741	-1.23462	0.0880144	-0.272334	0.655062	-0.493712	0.271694	-0.0427975	-0.255446	-0.203419	-0.409614	-0.278227	-0.064888	-0.139606	0.942421	2.4199	-0.540714	-0.122446	0.0205168	-0.0309708	-0.332954	-0.289138	-0.48672	0.0423147	0.138057
TCGA-DJ-A1QF	-0.0189464	-0.510767	0.209096	0.350832	0.386726	-0.246031	0.817139	1.75704	0.202851	-1.1825	-1.34726	-2.08083	0.300341	-0.922141	0.23477	-0.238003	0.196805	0.12283	-0.0465284	-0.224534	-0.358785	0.0765606	0.245883	-0.461074	0.131759	-1.23462	0.314814	-0.124434	0.914362	-0.188312	0.486094	0.272403	0.416154	-0.279919	-0.204714	-0.468627	-0.049988	-0.208806	0.495921	2.3371	-0.320814	-0.162546	-0.253683	-0.354371	-0.770254	-0.122538	-0.40322	0.205415	0.398957
TCGA-DJ-A1QG	0.0717536	-1.08727	0.287796	-0.128768	0.047126	-0.280331	1.84004	2.21784	0.00205122	-2.099	1.24754	-2.36993	0.103541	-0.998941	0.25917	-0.597503	0.146405	-0.14547	-0.139628	-0.254334	-0.0474849	0.0784606	-0.0696174	-0.365874	-0.510941	0.926383	-0.243786	-0.528534	-0.287038	-0.253612	0.497894	0.123403	-0.133146	-0.137319	0.0238859	-0.412227	0.00321199	0.00689384	-0.323979	2.6598	-0.305914	-0.0983457	0.0513168	-0.562971	-0.400554	-0.0272382	-0.78812	0.0413147	0.0161575
TCGA-DJ-A1QH	0.128054	-0.845667	-0.308704	0.157832	0.212126	0.0103691	-1.10296	0.935741	-0.116049	-0.999999	-0.544956	-2.36993	0.105141	-0.835241	0.0218696	-1.2495	0.179005	-0.78357	-0.275128	-0.464934	-0.345685	-0.0624394	0.152283	0.179926	-0.200441	-1.23462	0.0438144	-0.374734	0.382362	-0.316912	0.488594	-0.150797	-0.204046	-0.363519	-0.184314	-0.327027	-0.108088	-0.108206	0.279921	2.5233	-0.647914	-0.192746	-0.0182832	-0.0388708	-0.408154	-0.140838	-0.40012	0.195215	0.333857
TCGA-DJ-A1QI	0.192454	0.612733	1.2677	0.227032	0.046226	0.170769	0.307739	1.85484	0.272551	-1.1391	-0.738256	-1.41003	0.0492405	-0.330141	-0.13543	-0.719103	0.333205	1.44763	0.189072	-0.0386342	-0.0970849	-0.0115394	0.447183	0.240026	0.0752592	-1.23462	0.0448144	-0.254234	0.345062	-0.101112	0.147394	0.103803	-0.0212457	-0.307219	-0.0869141	-0.208527	0.316012	0.0143938	0.490721	2.3642	-0.265614	-0.0526457	0.0597168	0.0283292	-0.399454	-0.251638	-0.27102	0.311015	0.190457
TCGA-DJ-A1QL	-0.176646	-2.01937	1.2213	-0.432068	0.135326	0.183469	2.50904	-0.579359	0.189551	-1.6753	-0.363556	-1.94623	-0.660559	-0.280041	0.18877	-0.445003	-0.127595	-1.04567	0.0975716	0.340266	-0.607485	0.278061	0.617483	-0.504674	0.0717592	-1.23462	0.711614	0.357666	0.468262	-0.268912	0.392194	0.164603	0.488354	0.0757809	-0.0549141	-0.144627	0.804912	-0.0166062	1.08442	1.9018	-0.251714	-0.325346	0.714217	-0.102371	-0.201554	-0.0194382	-0.28762	0.161915	-0.0259425
TCGA-DJ-A1QM	-0.316146	-0.470867	0.949496	-0.284768	0.020826	0.00136911	1.31134	0.468341	-0.361449	-0.831599	-1.53726	-1.48673	-0.184459	-0.979341	-0.14123	-0.625103	0.180805	0.15703	-0.280228	-0.430834	-0.478385	-0.314739	0.245383	-0.677474	-0.469641	-1.23462	-0.139386	-0.0986343	0.615062	-0.566112	0.461094	-0.442297	-0.565446	-0.0293191	-0.542014	-0.637227	0.226412	-0.182906	0.436221	2.1046	-0.451014	0.0476543	0.0505168	-0.569271	-0.475354	-0.365138	-0.82802	-0.435485	-0.388043
TCGA-DJ-A1QN	0.0408536	0.577033	1.0699	0.227132	0.273126	0.222369	1.64004	4.20364	0.266251	-0.178699	-1.04876	-1.31943	-0.111159	-0.623441	0.39357	-0.512203	-0.121695	5.69113	-0.106828	-0.124334	-0.402485	-0.0679394	0.667583	0.148126	-0.344941	-1.23462	0.362514	0.0672657	0.282862	-0.212712	0.256494	0.0134025	0.107554	0.0679809	-0.219714	-0.547327	-0.118088	-0.140406	0.357421	2.0231	-0.397014	-0.114146	0.218117	-0.276571	-0.593954	-0.191738	-0.33652	0.0623147	0.214657
TCGA-DJ-A1QO	-0.106746	-0.858767	1.0262	-0.205368	0.091726	-0.00713089	-0.059261	-1.12086	-0.272049	-1.573	-1.98946	-2.36993	-0.180659	-0.842841	0.0720696	-1.1608	-0.0147953	-2.06297	-0.306328	-0.432034	-0.510785	-0.426439	0.289083	-0.195974	-0.374641	-0.323917	-0.0343856	-0.435934	0.354662	-0.644012	0.481194	-0.418297	-0.0783457	-0.100319	-0.486114	-0.476527	-0.939588	-0.189906	1.17462	2.333	-0.783214	-0.0198457	0.352117	-0.398671	-0.204954	-0.274338	-0.72662	-0.254385	-0.117743
TCGA-DJ-A1QQ	0.134654	0.114833	0.732196	0.397032	0.291326	-0.460331	0.688039	-1.41536	0.0427512	-2.099	-1.35006	-1.07783	0.102841	-0.798141	-0.12363	-0.909503	0.477405	0.62243	0.00947157	-0.200934	-0.0473849	-0.334439	0.128383	-0.199274	0.0802592	-1.23462	0.578714	-0.279534	1.16086	-0.277512	0.201994	0.264403	0.545154	-0.253719	-0.171114	-0.443627	-0.159888	-0.0964062	1.11192	2.4081	-0.331214	-0.235246	0.0139168	-0.373371	-0.418154	-0.211738	-0.73642	0.184815	0.338557
TCGA-DJ-A2PN	-4.64e-05	-0.945967	1.8339	0.214932	-0.165874	0.0529691	1.13184	-1.19446	0.410551	-1.7064	-1.08116	-0.696528	0.0517405	-0.628141	0.0446696	-0.532503	0.217905	-0.53847	0.158572	0.0772658	-0.221285	-0.121239	0.163783	-0.212974	0.0821592	-1.23462	0.547714	-0.382934	0.607262	-0.449412	0.192694	-0.0850975	0.414154	-0.421419	-0.395114	-0.207127	0.062912	0.0373938	1.07152	2.3682	-0.522014	-0.446946	-0.0301832	-0.439071	-0.0968542	-0.213338	-0.26642	-0.0194853	0.202457
TCGA-DJ-A2PO	0.0652536	-1.01617	0.644796	0.209032	-0.290374	-0.0992309	0.757439	1.05244	0.529351	-0.442899	-2.01126	-1.31623	-0.168059	-0.693841	0.0311696	-0.227703	0.0133047	3.26213	-0.129928	-0.272034	-0.120585	-0.0743394	0.231283	-0.497874	-0.121941	-1.23462	0.357414	-0.280934	0.455762	-0.496012	0.371794	-0.141297	0.486954	-0.225519	-0.493514	-0.561427	0.095712	-0.0925062	0.202521	1.8466	-0.556714	-0.183046	0.299417	-0.703371	-0.473454	-0.309938	-0.30242	0.00601472	0.0984575
TCGA-DJ-A2PP	0.0453536	-1.90247	-1.1615	-0.114068	-0.188674	0.0365691	1.17764	1.73714	0.809651	-1.1754	-0.864256	-1.44633	-0.00665948	-0.837941	-0.23003	-0.517503	0.258205	0.39243	-0.0564284	-0.221534	-0.615085	0.0565606	0.0595826	-0.817174	-0.288241	-1.23462	0.00951436	-0.484134	0.285362	-0.597812	0.455694	-0.206997	0.00275427	-0.467319	-0.605314	-0.568327	0.385712	-0.0684062	0.114221	2.9337	-0.515314	-0.176246	-0.239483	-0.736571	-0.347154	-0.0347382	-0.58382	0.0358147	-0.119243
TCGA-DJ-A2PQ	0.261654	-1.14207	0.523296	0.231332	-0.00687402	0.271969	0.988039	1.63264	0.803551	-1.4622	-1.37916	-0.682928	-0.330559	-0.589841	0.33967	-0.512903	0.275605	-0.98577	0.476672	0.392766	-0.258385	0.0955606	0.366483	0.242326	0.118159	-1.23462	0.211414	-0.0454343	0.407762	-0.0280124	0.391394	-0.0677975	0.395654	0.0547809	-0.0721141	-0.132827	0.638912	0.0999938	0.339021	2.3559	-0.154414	0.0312543	0.180817	-0.165371	-0.427054	-0.264638	0.000879532	0.215315	0.373157
TCGA-DJ-A2PR	0.255354	-0.0816672	1.5691	0.385832	-0.086774	-0.204031	-0.754661	1.01664	0.470451	-2.099	-0.394556	-1.98093	-0.0647595	-0.526841	0.0063696	-0.552603	0.372205	4.72563	0.263372	0.273866	0.0479151	-0.166039	0.143883	-0.263574	0.00645923	-1.23462	0.640714	-0.149734	0.530762	-0.276512	-0.184006	0.0676025	0.214454	-0.0613191	-0.341214	-0.219927	1.01211	-0.135706	0.438521	2.0921	-0.267414	-0.352246	0.141517	-0.173671	-0.290254	-0.111338	-0.32962	0.159315	0.309357
TCGA-DJ-A2PS	0.271154	-1.27067	2.0488	0.260332	-0.229274	0.183369	0.825039	2.02164	0.605351	-0.986999	-1.17016	-1.89783	0.0154405	-0.723041	0.0243696	-0.487603	0.440405	5.67543	0.319172	0.213166	0.120815	0.0865606	0.216683	0.180426	0.100259	-1.23462	0.284114	-0.169534	0.497362	-0.158112	0.400194	-0.0926975	0.114154	-0.260719	-0.190214	-0.0614267	0.613812	0.0727938	0.115921	2.2103	-0.267114	-0.272246	-0.0596832	-0.354171	-0.569854	-0.235338	-0.0143205	0.279015	0.257257
TCGA-DJ-A2PT	0.0702536	0.411733	0.294396	-0.540168	-0.553074	0.350169	0.207639	-1.44426	-0.478749	-0.733899	-0.963356	-1.89073	-0.495659	-0.477041	0.0537696	-1.2296	0.0124047	-1.58377	-0.309328	0.00236584	-0.381985	-0.189239	0.222783	0.0131261	-0.254941	0.130483	-0.0233856	0.0844657	-0.0626377	-0.331412	0.209694	-0.558497	-0.261546	-0.109619	-0.240214	-0.00842671	-0.158988	-0.258906	0.651221	2.0073	-0.714814	0.186354	0.521317	-0.185371	0.0315458	-0.272838	-0.16062	-0.0807853	-0.116543
TCGA-DJ-A2PU	0.150454	0.362833	1.4239	-0.132568	-0.280774	-0.0991309	1.43834	-1.03526	-0.0389488	-2.099	-0.0283558	-1.65933	-0.238459	-0.684641	0.0056696	-0.184403	0.00870466	6.86193	-0.187528	-0.279934	-0.456985	-0.122239	0.419683	-0.189874	-0.154841	-1.23462	0.195414	0.0335657	0.816062	-0.492212	0.298994	-0.353297	-0.155646	-0.0973191	-0.492914	-0.230927	0.483412	-0.449106	0.529021	2.0906	-0.684014	-0.261746	0.183417	-0.260471	-0.490154	-0.331138	-0.30792	-0.102385	0.181257
TCGA-DJ-A2PV	0.158254	-0.390467	1.7866	0.285232	0.057126	-0.111131	1.51014	-0.726759	0.103651	-0.699899	-1.02596	-1.96123	-0.0265595	-0.417541	-0.16873	0.210097	0.298605	3.34943	-0.0255284	-0.336134	-0.164585	-0.109739	0.519483	-0.200174	0.0174592	-0.825917	0.320714	-0.268634	0.866862	-0.420812	0.241794	-0.105497	0.340054	-0.337919	-0.344714	-0.255627	0.215612	-0.143706	0.661221	1.8864	-0.398414	-0.252046	-0.0585832	-0.410671	-0.400954	-0.150638	-0.34352	0.267015	0.183757
TCGA-DJ-A2PW	0.112054	0.352633	1.3123	-0.101468	-0.332474	-0.0192309	-1.59256	1.77614	0.160251	-1.689	-2.67736	-1.95993	-0.164259	-0.583441	0.0780696	-0.945503	-0.131495	0.0371296	-0.165928	-0.0452342	-0.433785	-0.327739	0.368683	-0.244674	-0.378441	-0.824617	-0.0991856	-0.0820343	0.148362	-0.234312	-0.213106	-0.288897	-0.0617457	-0.150219	-0.231914	-0.294227	-0.150888	-0.313906	0.342621	2.0818	-0.526914	0.0498543	0.0135168	-0.254671	-0.616354	-0.131938	-0.29522	0.159915	-0.00164254
TCGA-DJ-A2PX	0.275154	-0.226267	1.5991	0.194432	-0.332874	0.222069	1.03554	1.37514	0.695251	-1.7092	-0.391556	-1.98013	-0.255459	-0.302041	0.0423696	-0.193503	0.230605	4.27743	0.148872	0.216366	0.254815	0.208361	0.242683	0.198726	0.0295592	-0.285617	0.283414	0.0325657	0.311962	-0.0717124	0.265894	-0.0529975	0.660254	-0.0296191	0.0345859	-0.0474267	0.671812	-0.0899062	-0.138179	1.9004	-0.259714	-0.190346	0.439917	-0.285171	-0.182554	-0.00263818	-0.13642	0.398115	0.367957
TCGA-DJ-A2PY	0.370054	0.0991328	1.023	0.352632	-0.240874	-0.0871309	-0.078361	-1.01016	0.545451	-0.370099	-1.50636	-2.36993	0.165341	-0.699841	-0.0321304	-0.418003	0.418305	1.65433	0.123072	0.0833658	-0.0256849	-0.0574394	0.115583	0.244626	-0.156341	-1.23462	0.0893144	-0.499734	0.435262	-0.205212	0.229994	0.0505025	-0.0284457	-0.262119	-0.203514	-0.207027	0.468412	0.0374938	0.314221	2.5239	-0.385114	-0.202046	0.00151676	-0.144371	-0.449854	-0.130238	-0.13432	0.205315	0.194157
TCGA-DJ-A2PZ	0.199654	-0.408367	0.335396	-0.0578677	-0.412174	-0.00603089	0.091339	-0.0730593	0.293851	-0.431499	-2.21246	-1.16453	-0.227859	-0.679341	-0.0658304	-0.601303	0.0968047	0.10143	-0.238628	-0.252334	-0.149485	-0.188439	0.0935826	-0.162274	-0.286441	-1.23462	0.0918144	-0.325834	0.140162	-0.403812	0.445294	-0.596397	0.121254	-0.335719	-0.291814	-0.404027	0.135512	-0.181506	0.251621	2.0103	-0.767114	-0.0551457	0.235917	-0.559171	-0.216654	-0.251238	-0.36292	0.175415	0.269557
TCGA-DJ-A2Q0	-0.551646	0.603733	-0.145304	-0.617768	-0.644574	-0.217831	1.75594	-2.71076	-0.399949	-2.099	-0.0292558	-1.85983	-0.0737595	-1.26614	-0.28163	-0.147603	0.309305	-2.06297	-0.357128	-0.673734	-0.514685	-0.777039	-0.276417	-0.839874	-0.992641	-1.23462	-0.343486	-0.541434	-0.459138	-0.258712	0.173494	-0.523397	-0.508846	-0.252419	-0.244214	-0.983127	-1.05459	0.00789384	-0.0314792	1.6883	-0.715414	-0.580546	0.154717	-0.907571	-0.179954	-0.354038	-1.29092	-0.753585	-0.499643
TCGA-DJ-A2Q1	0.131854	0.472933	-1.4159	-0.624668	-0.456674	-0.0403309	0.373639	2.20344	-0.0647488	1.156	0.289644	-2.36993	-0.165659	-0.747241	0.0705696	-0.897503	0.121005	-2.06297	0.0506716	0.305866	0.657515	-0.155739	0.273983	0.302026	-0.0209408	0.762283	-0.462986	-0.173834	0.227162	0.192688	-0.100906	-0.568497	0.0133543	0.310581	0.214386	-0.0138267	-0.070088	-0.604506	0.151921	2.1068	-0.283214	0.571554	0.610917	-0.0543708	-0.173854	-0.251938	-0.16042	-0.205485	-0.255543
TCGA-DJ-A2Q2	0.152154	-1.46367	-0.265504	0.198632	-0.401374	0.0122691	1.23724	-3.57836	0.449251	-2.099	0.0847442	-1.99473	-0.219159	-0.716541	-0.0826304	0.0633968	0.547305	-1.39027	-0.111528	-0.235034	0.0532151	0.399861	0.0324826	-0.409274	-0.339641	-1.23462	0.138214	-0.112534	0.376762	-0.162912	0.691494	-0.0247975	0.0866543	-0.425019	-0.318114	-0.0466267	-0.234788	0.0809938	0.416221	2.051	-0.345614	0.232254	0.250117	-0.146371	-0.323654	-0.00203818	-0.35882	0.235215	0.219657
TCGA-DJ-A2Q3	0.0677536	-0.799867	0.502096	0.193432	0.015826	-0.0122309	0.00593902	0.728141	0.170751	-0.712399	-0.993256	-1.51603	0.104041	-0.886841	0.0379696	-0.426203	0.314505	0.10653	-0.0409284	-0.152434	0.215215	-0.0340394	0.0367826	-0.149874	-0.291841	-0.890817	0.212314	-0.406734	0.393662	-0.296312	0.410694	-0.0770975	-0.0866457	-0.232419	-0.175814	-0.405027	-0.109288	-0.0763062	0.408721	2.2492	-0.494214	-0.183646	0.145517	-0.295871	-0.421354	-0.222138	-0.29742	0.0325147	0.111257
TCGA-DJ-A2Q4	0.0979536	-1.35997	0.541096	0.303432	-0.099374	-0.0417309	0.437239	-1.54726	-0.0352488	-2.099	-1.42356	-2.36993	-0.0694595	-0.902641	0.25167	-1.0869	0.269205	-0.15997	0.0402716	0.0266658	-0.0812849	-0.141239	0.222883	0.372326	-0.228741	-1.23462	0.142814	-0.329434	0.621862	-0.118312	0.00559434	0.00490251	-0.0790457	-0.000119149	-0.00701415	-0.484627	0.365412	-0.169806	1.03442	2.4046	-0.333114	-0.197046	0.283617	-0.107871	-0.277154	-0.192738	-0.48462	0.0636147	0.186657
TCGA-DJ-A2Q5	0.165954	-0.727067	0.575696	0.328432	0.194326	0.0526691	0.970239	1.60594	0.444751	-1.15	-1.09146	-1.67363	-0.143759	-0.440641	0.35037	-0.669903	0.214505	6.49753	0.0438716	0.252066	0.222515	0.163861	0.379983	0.158226	0.157759	-0.844817	0.468214	0.0130657	0.518062	0.0261876	0.145794	0.222503	0.381354	0.114981	0.108586	-0.0631267	0.735912	-0.0905062	0.173321	1.9927	-0.114314	-0.145546	0.164217	0.113429	-0.229154	-0.0864382	-0.0667205	0.170815	0.295257
TCGA-DJ-A2Q6	0.120554	0.179633	2.0064	0.483732	0.175126	-0.0885309	1.51544	1.68834	0.631651	-1.1184	-1.52776	-0.935228	0.342841	-0.626241	0.20927	-0.629503	0.433805	2.98663	0.389872	0.499766	0.338715	0.0552606	0.0684826	0.123526	0.179459	-0.920417	0.421314	-0.0863343	0.763962	-0.0133124	0.239394	0.423403	0.468854	0.0542809	-0.0400141	-0.0398267	0.858212	0.0986938	0.456121	2.0507	-0.013514	-0.211846	0.0751168	-0.0346708	-0.704654	-0.0625382	-0.16082	0.306415	0.365057
TCGA-DJ-A2Q7	0.300554	-0.815867	0.777796	-0.0450677	0.146126	0.443669	1.43674	-0.0569593	0.394651	-1.2786	-0.834056	-0.0237278	-0.534359	-0.459241	0.35547	-0.606103	-0.0290953	4.67433	-0.0537284	-0.0898342	-0.693285	0.0799606	0.638483	0.289026	-0.220141	-1.23462	0.448214	0.269266	-0.0407377	-0.000812392	0.420094	-0.245197	0.340754	0.174981	0.0419859	-0.0874267	0.115912	-0.114506	0.452621	2.0201	-0.398214	0.0362543	0.404117	-0.222271	-0.474154	-0.140338	0.0204795	0.167515	0.370657
TCGA-DJ-A2Q9	0.168954	-0.0821672	0.00999646	0.159332	-0.268074	-0.139031	-0.164761	-0.556159	-0.0823488	2.5531	-0.768056	-2.36993	0.196441	-0.341241	0.0578696	0.374297	0.472605	-2.06297	0.161672	0.297166	0.781515	0.0315606	0.212483	-0.0611739	-0.218141	-0.486117	0.00511436	-0.369434	0.707662	-0.212212	-0.151806	-0.0705975	-0.264546	-0.281419	-0.109014	-0.0434267	-0.262288	-0.0474062	-0.0952792	1.8887	-0.159214	-0.277246	-0.328883	-0.000470776	-0.113954	-0.0824382	-0.12912	-0.142785	-0.240443
TCGA-DJ-A2QA	0.155654	-0.515767	0.795596	-1.54547	-2.21727	0.498969	2.68224	0.664041	-1.22925	-2.099	-2.99366	-0.612428	-1.22286	-0.888341	-0.0260304	-1.7634	-0.319495	2.49893	-0.727628	-0.141834	-0.849785	0.116261	-0.0415174	1.15573	-0.774241	-1.23462	-0.202186	0.942366	-0.592138	-0.0778124	0.550294	-1.2987	-0.479246	0.225081	0.0817859	0.203873	-0.00438801	-0.699506	0.415521	2.1023	-1.41081	-0.127646	1.52542	-0.104471	0.235246	0.150262	-0.37762	-0.0432853	0.0737575
TCGA-DJ-A2QB	-0.337046	-1.35137	0.247896	-0.286568	-0.541174	0.0876691	1.85244	-0.656159	0.203051	-1.0062	-0.448856	-0.504628	0.128341	-1.06724	0.0812696	-1.0161	0.00660466	1.09573	-0.110328	-0.0789342	-0.480685	-0.194639	-0.0825174	-0.743974	-0.488941	-1.23462	-0.0527856	0.00706574	-0.922738	-0.479812	0.399094	-0.281197	-0.766646	-0.216819	-0.650414	-0.517827	-0.00898801	-0.0900062	-0.131679	2.35	-0.350914	-0.0243457	-0.0167832	-0.753671	-0.513454	-0.283138	-0.23172	-0.751185	-0.203343
TCGA-DJ-A2QC	0.0781536	0.584233	1.7516	-0.648268	-0.472874	0.549669	2.97244	0.357041	-0.255849	-0.453499	-1.67456	-0.230528	-1.10126	-0.649941	0.25187	-1.3758	-0.333495	4.58363	-0.420828	-0.163034	-0.653785	0.146161	0.535483	0.824826	-0.275541	-1.23462	-0.0210856	0.392366	-0.101238	-0.184512	0.402394	-0.937597	0.515454	0.115281	0.228786	-0.118227	-0.372688	-0.622206	0.476921	1.6066	-0.458914	0.114654	1.35822	-0.229271	0.00254579	-0.177038	-0.10332	0.380815	0.427757
TCGA-DJ-A3UK	0.0658536	-0.500267	2.2044	0.621732	0.397826	0.0670691	1.44184	0.768941	0.819351	-0.496799	-1.32486	-1.62263	-0.309759	-0.442741	0.49447	-0.494103	-0.0263953	3.38843	0.166572	0.0761658	-0.693685	0.0503606	0.292083	0.128326	0.208259	-1.23462	1.02751	0.182366	0.636362	-0.218812	0.283994	0.566403	1.26795	0.0945809	-0.236014	-0.195327	0.518512	0.158294	0.519221	2.1612	-0.238814	-0.450146	0.327417	-0.422371	-0.776154	0.0591618	-0.0184205	0.414115	0.575157
TCGA-DJ-A3UM	-0.133246	-0.128267	0.844296	0.213932	0.425426	0.111669	1.22414	-0.964159	0.355751	-0.838399	-2.24776	-0.248828	-0.292959	-0.537941	0.39387	-0.757503	-0.0126953	3.47643	-0.0706284	-0.185134	-0.620585	-0.0442394	0.327483	-0.0187739	-0.0740408	-0.879417	0.472014	-0.0160343	0.569962	-0.196212	0.193294	0.213403	0.417854	-0.0468191	-0.270514	-0.519327	-0.031588	-0.183706	1.02072	2.323	-0.503314	-0.0730457	0.207617	-0.173871	-0.252554	-0.116438	-0.41592	0.0539147	0.190857
TCGA-DJ-A3UN	0.153654	-1.46447	1.662	0.193732	0.157926	0.238069	1.49004	0.938441	0.283651	-1.3436	-1.89826	-0.111528	-0.747759	-0.703641	0.41017	-1.2626	0.000204659	2.87193	0.124472	-0.0989342	-0.875685	-0.136239	0.146583	0.0880261	-0.198441	-1.23462	0.811214	0.225466	0.0674623	-0.186612	0.437894	0.106403	0.641454	-0.0140191	-0.235714	-0.295927	0.232712	-0.0780062	0.475221	2.5585	-0.458214	-0.236246	0.512017	-0.501571	-0.470854	-0.147438	-0.16072	0.221715	0.450557
TCGA-DJ-A3UO	0.0579536	-1.15977	0.559696	0.0308323	-0.020674	0.0225691	0.825039	3.58574	0.331951	-1.6718	-1.04236	-0.599228	-0.539359	-0.860141	0.25417	-1.1448	-0.271095	4.23853	-0.0804284	-0.0897342	-0.577485	-0.233039	0.218883	0.350626	-0.0697408	-1.23462	0.630914	0.0367657	-0.271438	-0.326212	0.256494	0.0745025	0.234454	-0.0699191	-0.247514	-0.279027	0.028612	-0.0846062	0.551121	2.3874	-0.472114	-0.0910457	0.314317	-0.201971	-0.324954	-0.207038	-0.30062	0.275415	0.259857
TCGA-DJ-A3UP	0.0917536	-2.13117	1.7742	0.403332	0.448526	0.152969	1.01574	0.507241	0.635551	-1.7012	-0.919856	-1.97213	-0.328959	-0.426241	0.32427	-0.587303	0.0132047	1.09703	0.151872	0.142066	-0.763185	-0.0154394	0.155883	-0.0551739	0.289059	-0.525217	0.909214	0.223066	-0.321538	-0.172712	0.179894	0.692803	1.01635	0.137181	-0.185614	-0.322527	0.820112	0.255494	0.646221	2.2871	-0.248614	-0.379746	0.117917	-0.649371	-0.690654	-0.121338	-0.0925205	0.235515	0.493757
TCGA-DJ-A3UQ	0.108754	-0.137567	0.325896	0.285332	0.171526	0.00836911	0.412739	-0.336559	0.0472512	-0.343899	-1.32476	-2.36993	-0.489159	-0.491641	0.23557	-1.0815	0.0934047	3.43263	-0.144128	-0.205334	-0.319585	-0.166639	0.221483	-0.138174	-0.271641	-1.23462	0.346414	-0.152734	0.497562	-0.278412	0.199194	0.0612025	0.164554	-0.155919	-0.326914	-0.306027	0.164012	-0.307806	0.478021	2.1571	-0.527414	-0.0832457	0.275517	-0.195671	-0.355854	-0.131538	-0.32112	0.145015	0.238157
TCGA-DJ-A3UR	0.199454	-0.483567	0.951596	-0.0277677	0.313626	0.293669	1.57404	-0.577359	0.421151	-0.697599	-1.10066	-0.164728	-0.759759	-0.439441	0.46767	-0.427703	-0.119295	2.43963	-0.0522284	-0.0177342	-0.792785	0.0130606	0.619583	0.265726	0.0432592	-1.23462	0.335214	0.286766	0.319862	-0.159112	0.321294	-0.0325975	0.773154	0.174781	0.00828585	-0.153427	0.213812	-0.219406	0.666121	1.9213	-0.395514	-0.139846	0.595317	-0.384371	-0.354454	-0.272938	-0.0444205	0.323015	0.375357
TCGA-DJ-A3US	-0.0896464	-1.83877	1.1192	0.165132	0.174326	0.177869	1.46034	0.644241	0.461951	-0.522199	-1.35526	-1.15453	-0.459059	-0.612341	0.28597	-0.798203	0.357705	-0.0721704	0.178672	0.376766	-0.189285	-0.0968394	0.0666826	-0.378774	0.137259	-0.502517	0.678514	0.167566	0.322662	-0.270912	0.243294	0.373103	0.639554	0.247381	-0.136714	-0.259427	0.512212	-0.0605062	0.674521	1.891	-0.234214	-0.109446	0.551317	-0.241971	-0.576354	-0.334138	-0.12882	-0.0775853	0.211057
TCGA-DJ-A3UT	-0.118846	-1.85537	0.392796	-0.0954677	0.243826	0.406669	2.20694	0.742141	0.646551	-2.099	-1.17536	-1.95803	-0.421259	-0.0441406	0.27277	-1.0969	0.537305	0.98473	0.204672	0.388666	-0.617185	0.393161	0.190983	0.0788261	0.366159	-1.23462	0.493414	0.253966	-0.203038	0.0186876	0.324694	0.450803	0.988054	0.210381	0.147086	0.0254733	0.680512	-0.0533062	0.499221	1.9902	-0.110714	0.349754	0.544217	0.0559292	-0.286954	-0.0155382	0.0101795	0.0941147	0.334557
TCGA-DJ-A3UU	0.0973536	-1.31627	1.3762	0.334732	0.203526	-0.0500309	-0.118261	-0.419059	0.469851	0.258401	-1.30996	-0.669628	-0.305059	-0.386941	0.18857	-0.568603	0.217105	4.08913	0.235772	0.0775658	-0.370885	0.0113606	0.0469826	0.0602261	0.157559	-0.775217	0.649614	-0.101434	0.750862	-0.132312	0.119494	0.340903	0.718754	-0.0496191	-0.249714	-0.289027	0.616912	-0.0224062	0.649021	2.0159	-0.262014	-0.206646	-0.0342832	-0.181071	-0.528854	-0.0404382	-0.17982	0.399315	0.382357
TCGA-DJ-A3UV	-0.0466464	-1.20697	0.617996	0.000232329	0.290326	0.116469	1.61584	3.83864	0.165751	-0.298099	-0.390056	-1.20503	-0.291259	-0.567741	0.34647	-0.516203	0.425705	-0.89807	0.185472	0.348566	-0.138485	0.00856059	0.0854826	-0.109374	0.0484592	-0.844517	0.482214	0.0887657	0.565862	-0.0941124	0.226694	0.244203	0.386454	0.150581	-0.153914	-0.195827	0.628512	-0.0457062	0.190821	1.9156	-0.217614	-0.0711457	0.465517	-0.114771	-0.483054	-0.176638	-0.32452	-0.0799853	0.0611575
TCGA-DJ-A3UW	0.111954	-0.0793672	0.747896	-0.0258677	0.048126	0.226169	0.319439	0.765841	0.0813512	-0.257899	-1.14746	-2.36993	-0.427659	-0.338841	0.26467	-0.726303	0.0732047	3.79063	0.0461716	0.175866	-0.0127849	-0.0351394	0.353683	0.187426	-0.0699408	-1.23462	0.156214	-0.0844343	0.139462	-0.0648124	-0.0583057	-0.0289975	0.0510543	0.107981	-0.0824141	-0.118327	0.109812	-0.245206	0.0381208	1.8704	-0.359314	0.191454	0.565917	0.135929	-0.0166542	-0.158438	-0.0253205	-0.0558853	0.0270575
TCGA-DJ-A3UX	0.0665536	-0.918067	2.0039	0.332932	0.238626	-0.0195309	-0.209161	-0.330559	0.523451	-1.3919	-1.31366	-1.97343	-0.157659	-0.361641	0.20817	-0.700303	0.406105	3.59963	0.196872	0.0839658	-0.338385	0.120361	0.0584826	-0.0889739	0.0677592	-0.527517	0.738414	0.0356657	0.505162	-0.0869124	0.324694	0.377203	0.806154	-0.132919	-0.206714	0.0143733	0.455512	-0.0121062	0.536521	2.2708	-0.276714	-0.271746	0.183217	-0.124271	-0.460454	0.0802618	0.0980795	0.429115	0.465157
TCGA-DJ-A3UY	0.0392536	-1.04117	0.508296	0.301032	0.255426	-0.0882309	0.069839	-0.989559	0.320651	-0.155499	-1.31356	-2.36993	-0.0674595	-0.649641	0.13617	-0.658503	0.276305	-1.35577	0.103172	-0.205334	-0.373485	-0.000539415	-0.0575174	-0.218274	-0.175841	-1.23462	0.598014	-0.227134	0.605462	-0.335312	0.403094	0.0859025	0.440954	-0.209319	-0.326714	-0.254227	0.125612	-0.0898062	0.603921	2.3362	-0.459214	-0.111946	0.0963168	-0.0998708	-0.571954	-0.0151382	-0.19202	0.0112147	0.333257
TCGA-DJ-A3UZ	-0.0141464	-1.46367	2.6605	0.252732	0.356926	0.125269	0.634739	2.63704	0.712651	-1.6804	-1.33426	-0.775628	-0.340159	-0.403941	0.26787	-0.690103	0.352705	0.53363	0.253072	0.166866	-0.255485	-0.00983942	0.158283	-0.212874	0.133359	-1.23462	0.873614	-0.00983427	0.345662	-0.160312	0.293894	0.353003	1.06775	-0.121019	-0.0800141	0.0155733	0.649312	0.00729384	0.447121	1.8115	-0.195114	-0.228646	0.485217	-0.266071	-0.483854	-0.00463818	0.0368795	0.361415	0.394957
TCGA-DJ-A3V0	0.0205536	-1.08697	0.723996	0.121532	-0.050074	0.0874691	0.994939	0.0561407	0.306251	-2.099	-1.08966	-1.90283	-0.574659	-0.429541	0.54077	-1.3654	-0.135295	-0.0420704	-0.217728	-0.101534	-0.259285	-0.0237394	0.324683	0.145326	-0.152841	-0.767517	0.461014	-0.00223427	0.251362	-0.299612	0.171094	-0.0876975	0.772754	0.185081	-0.0147141	-0.359627	0.289312	-0.0618062	0.530521	1.9227	-0.484214	0.221354	0.663217	-0.496871	-0.0139542	-0.0702382	-0.13742	0.307415	0.122257
TCGA-DJ-A3V2	0.235854	-0.413867	0.945396	0.193432	0.121126	0.328069	1.11784	-0.582059	0.680351	-0.350299	-1.79726	-1.99683	-0.446659	-0.228841	0.46457	-0.728603	0.0470047	5.65873	0.107772	0.212066	-0.157385	0.137161	0.352883	0.352026	0.0961592	-0.861517	0.552414	0.222866	0.0434623	0.00978761	0.180994	-0.0300975	0.743554	0.0953809	0.186586	0.142473	0.152912	-0.0137062	0.352921	1.9959	-0.249114	0.0766543	0.523817	-0.0753708	-0.391954	-0.0713382	0.25938	0.371315	0.403257
TCGA-DJ-A3V3	-0.0601464	-1.34987	0.648096	0.121032	0.096926	0.307669	1.98304	2.51164	0.566951	-1.3116	-2.37346	0.0511722	-0.596359	-0.238641	0.40727	-1.1351	0.132705	-0.56987	0.0914716	0.430266	-0.497085	0.0362606	0.355183	0.0876261	0.163959	-0.447217	0.736314	0.148166	0.272762	-0.175412	0.182394	0.199703	0.839154	0.155181	0.0403859	-0.191527	0.259312	-0.0558062	0.494921	1.8758	-0.285614	-0.0246457	0.858417	-0.206371	-0.114954	-0.113738	-0.12332	0.194115	0.270557
TCGA-DJ-A3V4	0.240754	-0.570867	0.633696	0.229532	0.234926	0.119369	0.154839	-0.365659	0.653351	-0.952099	-1.04416	-1.03763	-0.416059	-0.536541	0.27367	-0.684403	0.143005	0.15223	0.123072	-0.0481342	-0.328585	0.127861	0.0434826	0.0583261	-0.175941	-1.23462	0.567114	-0.135034	0.382162	-0.106612	0.409394	0.0437025	0.792654	-0.0794191	-0.0562141	-0.214327	0.251712	0.0462938	0.353621	2.1646	-0.397914	-0.0762457	0.242317	-0.308671	-0.384654	-0.00933818	-0.19772	0.421215	0.388657
TCGA-DJ-A3V5	0.0507536	-0.313067	0.409796	0.219332	0.242026	0.00416911	0.232939	-0.162659	0.376451	-0.457099	-1.76946	-1.03953	-0.308559	-0.544541	0.20757	-0.830103	0.0741047	-1.37957	0.171572	-0.139834	-0.516785	-0.155339	0.225783	-0.193374	-0.111641	-1.23462	0.556114	-0.273434	0.528962	-0.270712	0.310594	0.0543025	0.436854	-0.165319	-0.264214	-0.456027	0.204912	0.0383938	0.417221	1.9929	-0.523214	-0.212246	0.0329168	-0.275471	-0.356254	-0.252338	-0.24952	0.159215	0.253357
TCGA-DJ-A3V6	0.0956536	-1.00337	-0.0581035	0.122232	0.024026	0.0420691	0.705939	1.20004	0.384051	-0.694799	-1.09686	-1.20963	-0.289959	-0.578941	0.20197	-0.936403	-0.0316953	-0.45017	0.0697716	-0.00623416	-0.523185	-0.208639	0.285083	-0.221674	-0.159841	-1.23462	0.394914	-0.160634	0.143662	-0.380512	0.223894	-0.108597	0.341154	-0.0477191	-0.213614	-0.326827	-0.066488	-0.0219062	0.529721	2.1263	-0.586814	0.186254	0.483917	-0.327571	-0.193854	-0.225738	-0.13402	0.242215	0.244157
TCGA-DJ-A3V7	0.0645536	-0.529267	-0.151404	0.0419323	0.248426	0.229769	0.224139	0.233641	0.561351	-1.4113	-1.26826	-2.36993	-0.594559	-0.573241	0.38507	-1.2951	-0.0178953	-0.91147	0.101272	0.126466	-0.758185	-0.185439	0.263383	-0.0259739	-0.210941	-0.850217	0.530614	-0.0563343	0.0550623	-0.215112	0.419894	-0.140297	0.582454	-0.0797191	-0.204814	-0.287927	0.075012	0.0794938	0.00242077	2.1924	-0.490114	0.170954	0.626417	-0.300171	-0.200154	-0.226638	-0.0581205	0.0657147	0.303557
TCGA-DJ-A3V8	0.230854	-0.303067	0.866196	-0.0207677	0.020726	0.298369	0.067339	-2.25166	0.336751	-1.4317	-2.54566	-1.99813	-0.493359	-0.328741	0.27707	-0.892403	0.202805	-0.0846704	0.144172	0.162766	-0.587985	-0.0685394	0.333883	0.114626	-0.109441	-0.862817	0.331714	-0.0812343	0.0921623	-0.173312	0.146494	-0.0326975	0.569554	-0.146819	-0.0176141	-0.375527	0.305412	0.123694	0.509421	2.3269	-0.429014	-0.0228457	0.485317	-0.306971	-0.00495421	-0.202338	-0.17412	0.184315	0.165557
TCGA-DJ-A3V9	0.000153632	0.0122328	0.821196	0.422132	0.559026	-0.0468309	1.71334	-0.0747593	0.649851	-2.099	-1.74596	-0.951528	-0.191459	0.105759	0.47877	-0.944103	0.148505	6.02443	0.405072	0.653966	-0.377785	0.0929606	0.376583	0.0868261	0.775559	0.0247826	1.08081	-0.0499343	0.471362	0.146088	0.0651943	0.746503	1.30395	0.0106809	-0.0899141	-0.206927	0.637212	0.170494	0.953821	1.9053	-0.186114	-0.188046	0.0266168	-0.144971	-0.100854	0.0381618	-0.0180205	0.600415	0.422657
TCGA-DJ-A3VA	-0.114646	-0.285067	1.434	0.607232	0.253426	0.0456691	0.579539	0.540041	0.735551	-2.099	-1.55986	-1.44193	-0.0985595	-0.0185406	0.41547	-1.0501	0.0223047	5.21913	0.353072	0.406266	-0.500885	0.0640606	0.419183	-0.0302739	0.687759	-1.23462	0.887114	0.0395657	0.483962	0.174688	-0.0302057	0.736603	1.31675	-0.186319	-0.223714	-0.223927	0.622212	0.183594	0.795221	2.1616	-0.120114	-0.253646	0.0783168	-0.237371	-0.259954	0.0295618	0.10668	0.473215	0.363257
TCGA-DJ-A3VB	0.0698536	0.558533	0.935296	-0.108568	-0.211174	0.0978691	0.264639	-0.0561593	0.0578512	-1.4849	-0.786156	-1.32633	-0.576359	-0.349841	0.36677	-1.498	0.131705	-1.72347	-0.219528	0.169966	0.0118151	-0.110439	0.383483	0.156726	-0.313841	-1.23462	-0.274186	-0.156234	-0.429438	-0.165112	0.0947943	-0.310497	0.365254	0.157981	0.146886	-0.483327	0.418412	-0.156806	0.669021	2.2181	-0.529114	0.579654	0.879817	0.00862922	0.130846	-0.0791382	-0.46092	0.173415	-0.0228425
TCGA-DJ-A3VD	0.0286536	-0.711567	1.017	0.380832	0.356726	-0.144531	-0.224261	-0.0373593	0.364851	0.491101	-0.903156	-2.36993	-0.0839595	-0.196741	0.24757	-0.369303	0.211305	-1.23717	0.205272	-0.00443416	0.290815	0.0487606	0.325283	-0.0744739	-0.0462408	-0.408817	0.415214	-0.203534	0.590762	0.00828761	0.00669434	0.288503	0.549554	-0.101119	-0.0318141	-0.321027	0.048812	-0.0408062	0.390821	1.9599	-0.133714	-0.0175457	-0.00488324	-0.0123708	-0.0156542	-0.0424382	-0.22272	-0.00108528	0.0240575
TCGA-DJ-A3VE	0.206354	0.469133	1.9889	0.495332	0.224526	0.104469	1.40844	0.0630407	0.855551	-2.099	-0.614356	-1.54753	-0.0766595	-0.100341	0.37277	-0.649603	0.141105	2.75853	0.430172	0.385166	-0.227585	0.120161	0.449683	0.314126	0.441559	-1.23462	0.992214	0.0769657	0.722962	0.100688	0.00569434	0.445203	1.08885	0.0249809	0.0803859	-0.111127	0.944612	0.0932938	0.664321	2.1251	-0.226014	-0.322746	0.139917	0.0447292	-0.248154	0.0463618	-0.0694205	0.360515	0.531557
TCGA-DJ-A3VF	0.0642536	0.108233	-0.558904	0.277132	0.065926	-0.100231	0.206739	1.37764	0.186051	0.276201	0.0241442	-2.36993	-0.153559	-0.583241	0.29607	-0.546303	0.177205	-2.06297	0.0893716	0.00986584	0.137515	-0.108939	0.196883	-0.130974	-0.291341	-1.23462	0.286214	-0.361934	0.559062	-0.0704124	0.0889943	0.0773025	-0.0370457	-0.109219	-0.332214	-0.338927	0.080412	-0.102606	0.0633208	1.9034	-0.363414	-0.0671457	-0.00548324	-0.206171	-0.377654	-0.146938	-0.16832	-0.178385	0.0476575
TCGA-DJ-A3VG	-0.131346	-1.69377	0.124896	0.282932	0.022126	0.122569	2.09434	1.55174	1.05755	-2.099	-0.864756	-1.95623	-0.462859	-0.111741	0.36017	-0.671303	0.423005	0.34763	0.467172	0.574066	-0.298085	0.316361	0.00498259	-0.113374	0.246359	-1.23462	0.829014	0.0829657	0.0410623	0.102888	0.294094	0.733703	1.10865	0.248681	-0.0975141	-0.126027	0.934912	-0.118806	0.515021	2.2106	-0.043614	0.00785426	0.719417	-0.422671	-0.297754	0.230462	-0.0668205	0.403615	0.0260575
TCGA-DJ-A3VI	0.0412536	-1.51957	1.1508	0.292932	0.211926	0.349269	-0.462761	-0.470659	0.576151	-1.7051	-2.13966	-2.36993	-0.259759	-0.478841	0.37267	-0.636803	-0.135295	-1.36017	0.0941716	-0.0594342	-0.684885	-0.0165394	0.237283	0.0298261	-0.137441	-0.840717	0.567614	-0.119834	0.369462	-0.0381124	0.283394	0.251503	0.768554	-0.101919	-0.172714	-0.514627	0.228912	0.0280938	0.719821	2.2422	-0.536814	-0.0191457	0.311817	0.0548292	-0.110354	-0.00753818	-0.19382	0.0800147	0.231157
TCGA-DJ-A3VK	0.145054	-1.47397	0.939396	0.181332	0.181526	0.185969	2.19394	2.61544	0.880251	-1.3475	-0.519956	-1.12683	-0.505759	-0.265841	0.43797	-0.646703	0.0733047	3.62583	0.205372	0.278166	-0.336885	0.113961	0.381783	0.0216261	0.169459	-1.23462	0.703114	0.0772657	-0.138838	-0.0873124	0.503094	0.344803	1.24425	0.187981	-0.0514141	-0.241327	0.682612	0.0569938	0.0517208	2.0546	-0.128514	-0.0534457	0.725217	-0.540671	-0.279754	-0.161038	-0.0295205	0.254515	0.381457
TCGA-DJ-A3VL	0.0163536	-1.91177	1.2784	-0.135568	-0.223674	0.313369	1.98004	1.08694	0.666251	-1.1573	-2.72566	-2.36993	-0.899259	-0.349041	0.38047	-0.960603	-0.0561953	-1.51657	0.234072	0.570766	-0.172285	0.0863606	0.311083	0.0538261	0.101659	-0.688217	0.530214	0.167466	-0.421238	-0.155012	0.423294	0.0111025	0.812554	0.245581	-0.0696141	-0.178127	0.973812	0.0734938	0.168921	1.793	-0.322714	-0.00564574	1.20082	-0.236471	0.0218458	-0.296038	-0.00942047	0.260215	0.219457
TCGA-DJ-A3VM	-0.0616464	-1.80777	0.517396	-0.0426677	0.330126	0.156869	1.84134	1.57194	0.226251	-1.2816	-0.0312558	-1.03403	-0.240159	-0.546941	0.63597	-0.455303	0.0952047	0.41553	-0.122928	-0.230334	-0.708785	0.106761	0.390483	-0.288074	-0.391041	-1.23462	0.480314	-0.0996343	-0.332538	-0.247612	0.298594	0.472503	0.285854	-0.0580191	-0.347114	-0.749627	-0.194188	-0.155906	0.187521	2.2398	-0.454614	-0.0882457	0.402817	-0.458371	-0.447454	-0.158438	-0.48232	-0.439785	-0.00484254
TCGA-DJ-A4UL	0.151754	-1.19367	0.979096	-0.501768	-0.400674	0.585369	1.53484	-0.401359	0.296951	-1.6047	-0.407256	0.0880722	-1.01016	-0.266241	0.18027	-1.3415	-0.222695	1.31523	-0.145528	0.125666	-1.09678	-0.136039	0.537783	0.559926	-0.147041	-1.23462	0.607914	0.395866	-0.143638	-0.401012	0.407494	-0.618797	0.506354	0.220581	0.0184859	-0.153927	0.252412	-0.195606	0.713821	1.8641	-0.502714	0.0966543	1.14562	-0.453371	0.372346	-0.389738	-0.12012	0.163115	0.225057
TCGA-DJ-A4UP	0.0327536	-1.41177	1.0418	0.0423323	-0.047974	0.0543691	1.00814	4.19044	0.484651	-1.302	-1.13286	-1.06253	-0.262459	-0.0999406	0.18267	-0.879203	0.333205	-1.61017	0.204872	0.379066	0.0796151	0.0647606	0.366083	-0.146074	0.399659	-1.23462	0.711414	0.0200657	0.246362	-0.182212	0.0293943	0.174903	1.08795	0.0556809	0.0724859	0.0450733	0.547312	-0.0290062	-0.116079	1.7148	-0.130314	-0.0438457	0.534117	0.0561292	0.00724579	-0.224238	0.0256795	0.190915	0.276457
TCGA-DJ-A4UR	-0.208946	-0.940067	0.463996	0.313432	-0.116774	-0.293631	3.37994	1.80224	0.907851	-2.099	-1.86066	1.24397	-0.335159	-0.125441	0.53237	-0.842603	0.0866047	0.91353	0.262572	0.900266	-0.0647849	0.278961	-0.182317	-0.0897739	0.676759	-0.534517	1.40411	-0.269134	-0.874938	-0.139712	0.00309434	0.893203	0.987654	0.227481	0.0650859	-0.665127	1.14661	0.140694	0.106221	1.9766	-0.085614	-0.300046	0.863817	-0.490971	-0.102054	-0.421138	-0.11302	-0.127985	0.228257
TCGA-DJ-A4UT	-0.145646	-0.758867	1.3009	0.192132	-0.048774	-0.378531	2.09964	1.11324	0.269551	-0.842699	-2.41106	-2.36993	-0.217659	-0.406341	0.0495696	-0.465703	0.155105	-0.80667	0.117572	0.277766	0.269115	-0.182539	0.105183	-0.280474	0.0956592	-0.685717	0.673214	-0.412234	0.219762	-0.338812	-0.130906	0.0203025	0.513254	-0.202419	-0.279414	-0.374827	0.110612	-0.119106	0.225621	1.7286	-0.453214	-0.00154574	0.482817	-0.291571	0.0212458	-0.364938	-0.22252	-0.226685	-0.0808425
TCGA-DJ-A4UW	0.369354	-0.0452672	0.421896	0.165432	-0.032474	0.0385691	1.66414	1.65414	0.510751	-0.768599	-1.65676	-0.501728	-0.635259	0.0878594	0.0437696	-0.281703	0.494805	6.41203	0.260872	0.403166	0.315115	0.389161	0.454483	0.518726	0.402259	-1.23462	0.0248144	-0.0735343	0.248362	0.0193876	0.250494	0.170703	1.23915	0.116081	0.316486	0.222673	1.07201	-0.00940616	0.0899208	1.4492	-0.025214	0.268154	0.646517	0.145029	0.112646	-0.0107382	0.0955795	0.724115	0.407657
TCGA-DJ-A4V0	-0.0361464	-1.31127	0.796396	0.383732	0.160526	-0.0237309	1.10044	2.51894	0.617551	-1.0257	-1.55886	-1.06413	-0.118159	0.0425594	0.0884696	-0.256603	0.515405	-2.06297	0.301172	0.116666	0.217215	0.215761	0.118883	-0.400074	0.291159	-0.782417	0.480714	-0.216734	0.357162	-0.159112	0.0179943	0.424103	0.832954	-0.0606191	-0.0742141	-0.0394267	0.336712	0.0608938	0.319521	1.8914	-0.058514	0.0688543	0.123817	-0.253071	-0.143454	0.000561818	-0.0281205	0.279715	0.0865575
TCGA-DJ-A4V2	0.0557536	-0.431767	-0.00830354	0.225332	-0.013474	-0.0887309	0.087139	-1.77926	0.414251	-1.6606	-1.17766	-2.36993	-0.0432595	-0.403341	0.0503696	-0.893503	0.202605	-1.01657	0.0672716	0.0903658	-0.396185	-0.173339	0.439583	-0.165374	0.171859	-1.23462	0.388414	-0.415734	0.450262	-0.433012	0.160694	0.0238025	0.428554	-0.202219	-0.393414	-0.301627	0.211612	0.0430938	0.693721	2.1899	-0.461814	-0.0621457	0.239717	-0.250071	-0.205454	-0.273038	-0.30662	-0.0902853	0.226557
TCGA-DJ-A4V4	0.216854	-0.226167	1.2783	-0.0752677	-0.106974	0.0687691	0.717339	0.789341	0.463751	-0.416199	-1.35156	-0.900928	-0.487659	-0.404141	0.13357	-0.782403	-0.0751953	0.86893	-0.0227284	0.103266	-0.277085	-0.0229394	0.413983	0.208326	0.0987592	-1.23462	0.384614	-0.00653427	-0.0657377	-0.368312	0.420494	-0.136197	0.884354	-0.0515191	0.00678585	-0.225627	0.419312	0.0182938	0.303521	1.9876	-0.406514	-0.0266457	0.531217	-0.544271	0.0810458	-0.240638	-0.14712	0.110915	0.412057
TCGA-DJ-A4V5	-0.0153464	-0.547167	1.2104	0.130732	-0.00197402	0.0822691	1.35944	1.80864	0.285451	-0.815199	0.432044	-1.92773	-0.206459	-0.490241	0.19187	-0.736403	0.151705	-2.06297	0.0870716	0.452366	-0.0658849	-0.120239	0.281083	-0.142274	0.157559	-0.180717	0.471314	-0.108334	0.480862	-0.283212	-0.0715057	0.0885025	0.381654	0.00268085	-0.235314	-0.202527	0.397512	-0.00960616	0.736721	2.0799	-0.318914	-0.0833457	0.449817	-0.0602708	-0.0826542	-0.278338	-0.26552	-0.140785	-0.0490425
TCGA-DO-A1K0	0.0936536	-1.16727	0.637296	0.562032	0.292126	-0.217831	0.723639	-0.00975931	0.373951	-0.396099	-1.20496	-1.56103	0.162941	-0.726841	0.33247	-0.607503	0.167605	-1.60257	0.119872	-0.304534	-0.333885	-0.0686394	0.279783	-0.349474	-0.192241	-1.23462	0.512214	-0.443134	0.466262	-0.330612	0.322894	0.148203	0.385854	-0.0342191	-0.366214	-0.758227	0.075112	0.0197938	0.748621	2.3165	-0.441314	-0.0608457	-0.146083	-0.577271	-0.561054	-0.0951382	-0.23092	0.0786147	0.199257
TCGA-DO-A2HM	-0.139246	-1.31897	1.4692	0.613832	0.185526	-0.334231	-0.098361	-0.000659313	0.456951	0.277101	-1.39176	-2.36993	-0.0785595	-0.254041	0.0486696	-0.630503	0.146805	-2.06297	0.0470716	-0.0530342	0.466615	-0.197739	-0.342317	-0.507274	-0.0696408	0.816283	0.723914	-0.335934	0.0141623	-0.230512	0.0216943	0.537203	0.813754	-0.150919	-0.349714	-0.433027	-0.259688	-0.0499062	0.164521	1.8809	-0.240814	-0.168246	-0.0582832	-0.586971	-0.167454	0.0309618	-0.0976205	0.0107147	-0.00694254
TCGA-E3-A3DZ	-0.0126464	-2.44987	0.294696	-0.0125677	-0.040374	0.389969	1.81104	0.399341	0.714251	-1.6448	0.935944	-2.36993	0.0312405	-0.519741	0.37977	-0.430403	0.484505	2.13773	0.339872	0.382366	-0.535485	0.380061	0.182083	0.263426	0.449259	-1.23462	0.715014	0.140666	-0.109038	0.0682876	0.160094	0.475403	0.661354	-0.0343191	0.0156859	-0.205427	0.827312	0.213394	0.619821	2.4196	-0.090514	-0.236746	0.301317	-0.0993708	-0.391654	0.101362	-0.12052	0.0407147	0.180257
TCGA-E3-A3E0	0.0987536	-1.84327	1.1757	0.0969323	-0.077074	0.376969	0.934639	1.68794	0.461851	-1.6166	-1.47376	-1.88753	-0.602159	-0.428841	-0.000730402	-0.511603	0.169105	1.94523	0.351672	0.248666	-0.417985	-0.0593394	0.309983	0.0389261	0.101859	-0.391217	0.296314	0.0869657	0.292762	-0.300212	0.358294	-0.0622975	0.588654	0.0110809	-0.183714	-0.100127	0.406212	0.125994	0.237321	2.2339	-0.274714	-0.0751457	0.300717	-0.327871	-0.455254	-0.177438	-0.15332	0.295415	0.446257
TCGA-E3-A3E1	0.124754	-0.548367	0.953496	-0.458168	-0.075674	0.168369	0.055139	0.862941	-0.185449	-1.7197	-2.34356	-2.36993	-0.209359	-0.840241	0.11707	-0.823303	0.0919047	1.17253	-0.202928	-0.340934	-0.502485	-0.0228394	0.423483	0.167026	-0.555241	-1.23462	-0.273086	-0.216234	0.287162	-0.475712	0.518994	-0.365997	-0.658346	-0.217819	-0.259114	-0.689327	-0.230688	-0.263206	0.707021	2.5848	-0.586314	-0.0379457	0.334017	-0.499971	-0.0632542	-0.250338	-0.83582	-0.0706853	0.205357
TCGA-E3-A3E2	0.310554	-0.0489672	1.3499	0.0893323	-0.00787402	0.346869	1.38484	-0.00825931	0.303151	-1.2941	-1.67166	-0.850128	-0.473059	-0.234741	0.29877	-0.621003	0.170105	6.98463	0.367672	0.442766	0.229015	0.235461	0.474683	0.686826	0.0137592	-1.23462	0.131614	0.207466	-0.126638	0.158188	0.258194	-0.0635975	0.429054	0.300581	0.341686	0.0792733	0.625512	-0.148406	0.447421	2.0431	0.034286	0.220254	0.521217	0.0701292	-0.0590542	-0.0386382	0.0552795	0.358915	0.481557
TCGA-E3-A3E3	0.0259536	-0.134567	-0.176204	-0.0660677	-0.014274	0.0666691	0.833939	-0.593859	0.0635512	-1.0741	-2.22126	-1.94243	-0.365559	-0.675741	0.0337696	-0.952603	0.0311047	1.09633	-0.0395284	-0.329634	-0.574985	-0.233339	0.123483	0.0202261	-0.0518408	-1.23462	0.187014	-0.123334	0.0747623	-0.438212	0.517494	-0.310597	0.173754	-0.160719	-0.180514	-0.326027	-0.036588	-0.0747062	0.541521	2.6076	-0.577214	0.0588543	0.244517	-0.0928708	-0.204354	-0.232938	-0.29912	0.0650147	0.358557
TCGA-E3-A3E5	0.119254	-1.34457	2.4519	0.235532	-0.056174	0.286069	1.25904	0.259741	0.468351	-2.099	-1.08196	-2.36993	-0.532759	-0.530641	0.54387	-0.732503	-0.194095	4.94103	0.196772	-0.0948342	-0.484385	-0.0816394	0.411283	0.266626	-0.288141	-1.23462	0.400514	0.122666	-0.509938	-0.0152124	0.415694	-0.144797	0.610854	0.232081	0.00388585	-0.707827	0.571512	0.149494	0.555421	2.2889	-0.344814	-0.121546	0.735117	-0.774571	-0.309154	-0.0740382	-0.37542	0.111615	0.401257
TCGA-E8-A242	-0.0861464	0.808833	1.1465	-0.122468	-0.234274	0.0165691	-0.744961	-0.376559	-0.519749	-0.535899	-1.54596	-2.36993	-0.392959	-0.804041	0.15057	-1.1503	-0.0998953	-1.42277	-0.457028	-0.472234	-0.0655849	-0.310039	0.270983	-0.129274	-0.671941	-1.23462	-0.252386	-0.368734	0.167362	-0.512312	0.172294	-0.375797	-0.499146	-0.225519	-0.303114	-0.440527	-0.359088	-0.185706	0.598021	2.2296	-0.723814	-0.0681457	0.248317	-0.299671	-0.477554	-0.219238	-0.57212	-0.0383853	-0.149943
TCGA-E8-A2EA	-0.0855464	-0.672367	0.531396	-0.265268	-0.687374	0.176869	0.849439	-1.73446	0.272151	-0.464199	-1.40736	-2.36993	-0.501059	-0.203441	0.41967	-0.877403	0.0222047	-2.06297	-0.290128	0.733466	-0.119985	-0.112339	-0.0538174	0.0818261	0.214559	-0.727617	0.406514	0.298666	0.277262	-0.0621124	0.392794	-0.0562975	0.674154	0.211981	-0.126814	0.103373	0.443512	-0.0261062	0.417921	1.7919	-0.512514	0.115054	0.466817	-0.446371	-0.104954	0.114562	0.0160795	-0.0919853	0.0351575
TCGA-E8-A2JQ	0.174254	-1.46247	0.546496	0.0696323	-0.154374	0.0349691	0.248539	-1.88526	0.349851	-2.099	-2.67866	-2.36993	-0.480259	-0.129841	0.0831696	-0.772403	-0.0109953	-0.75457	0.0147716	0.276266	-0.0513849	0.101961	0.0922826	-0.00537387	0.0406592	-1.23462	0.398214	-0.208634	0.232962	-0.178912	0.272294	-0.258597	0.0659543	0.136681	-0.143214	-0.181027	0.213112	0.0869938	0.293421	1.9454	-0.469714	-0.00804574	0.350217	0.00382922	0.0902458	-0.214638	-0.0878205	-0.106785	0.0727575
TCGA-E8-A3X7	0.123454	-0.432267	1.2555	-0.506868	-0.245474	0.373169	0.425639	0.589841	0.0279512	-1.1111	-1.68556	-1.06253	-0.865559	-0.761041	0.22367	-1.8763	-0.311795	0.50173	-0.585228	-0.379434	-0.825885	-0.295439	0.0949826	0.182926	-0.258641	-1.23462	0.464214	0.0767657	-0.116338	-0.495212	0.384394	-0.706897	0.335254	-0.184819	-0.247614	-0.446727	-0.640588	-0.165706	0.300021	1.9305	-0.927014	-0.0420457	0.734617	-0.565571	-0.0878542	-0.327538	-0.27672	0.0483147	0.301457
TCGA-E8-A413	0.116454	0.102133	0.796096	0.337532	0.149926	-0.105631	0.704439	-0.299059	0.650751	-1.3096	-0.617056	-2.36993	-0.167959	-0.0933406	0.30387	-0.453003	0.198505	1.27403	0.249472	0.289666	-0.249385	0.00166059	0.421883	0.0203261	0.199259	-0.786517	0.629214	-0.0105343	0.683562	-0.0497124	0.0390943	0.392103	0.813354	-0.0961191	0.0500859	-0.165927	0.640712	0.0956938	0.358921	1.8651	-0.188714	-0.155546	0.270417	-0.124371	0.0458458	0.00776182	-0.0979205	0.282115	0.346457
TCGA-E8-A414	-0.0822464	0.350233	0.430496	0.248932	0.357926	-0.139931	0.570839	0.729041	0.507451	-0.564299	-1.40596	-1.66293	0.194541	-0.516641	0.22947	-0.487503	0.206205	1.41203	0.165272	0.385466	0.0253151	-0.0290394	0.00558259	-0.298074	0.183859	-1.23462	0.712714	-0.128634	0.666962	-0.112412	-0.0203057	0.545403	0.584754	-0.314119	-0.327714	-0.210227	0.344312	0.0548938	0.244521	2.0442	-0.301314	-0.141446	-0.201883	-0.104871	-0.453554	-0.0566382	-0.0205205	0.0190147	0.118657
TCGA-E8-A415	-0.259046	-1.04107	0.891296	0.251732	0.339526	0.0166691	0.039239	-0.710459	0.677051	-1.4731	-1.48756	-2.02333	-0.227759	-0.279241	0.30527	-0.852003	0.100105	-0.52627	0.237072	0.222466	-0.600385	0.0341606	0.136383	-0.243074	0.245059	-0.888017	0.797514	0.0318657	0.356262	-0.0725124	0.197394	0.558703	0.882254	-0.143819	-0.352514	-0.335227	0.340612	0.0302938	0.652021	2.3905	-0.285914	-0.109346	0.124517	-0.245771	-0.472254	-0.0372382	-0.16802	0.106215	0.106857
TCGA-E8-A416	-0.275346	-1.06397	1.9026	0.163632	0.182726	0.126669	0.112639	1.01204	0.968551	-1.3973	-0.289356	-2.36993	-0.345359	-0.142741	0.12167	-0.394103	0.820905	-0.25327	0.379772	0.795066	-0.440985	0.0626606	0.269083	-0.284274	0.508959	-0.532917	0.861014	0.185066	0.669962	-0.0602124	0.174094	0.720503	1.32705	-0.00161915	-0.158514	-0.0353267	0.951112	0.327594	0.415421	1.8166	-0.049814	-0.381946	0.168617	-0.211371	-0.265554	-0.267238	0.22878	0.397215	0.200357
TCGA-E8-A417	0.166754	-1.40947	-0.0312035	0.540332	0.479226	0.00336911	-0.065961	-0.941959	0.909951	-1.1802	-2.74856	-1.99483	-0.216959	-0.307941	0.50077	-0.917303	-0.0503953	-2.06297	0.339272	0.0743658	-0.643985	-0.00653941	0.240683	-0.0859739	0.0461592	-0.859517	0.921914	0.0314657	0.290362	-0.0801124	0.401294	0.218103	1.12755	-0.139219	-0.206914	-0.461427	-0.062388	0.243694	0.652021	2.3166	-0.257414	0.0159543	0.439417	-0.414171	-0.345954	-0.0995382	0.0302795	0.304015	0.618957
TCGA-E8-A418	-0.0369464	-1.76357	-1.2586	0.240232	0.394326	0.388669	-0.740761	2.24364	0.449151	-0.603799	-2.04486	-2.36993	-0.332859	0.0277594	0.23537	-0.982903	0.0193047	-2.06297	0.147472	0.165666	-0.735085	-0.111239	0.170483	-0.265774	0.0165592	-0.901317	0.578114	0.000165735	0.0175623	-0.160512	0.133094	0.301303	0.722754	-0.197619	-0.340014	-0.135327	-0.575588	0.0766938	0.384221	2.3301	-0.444814	0.247854	0.478117	0.0745292	-0.213554	-0.251038	0.0477795	-0.0459853	0.125857
TCGA-E8-A419	-0.0777464	-0.263167	0.617796	0.438432	0.214726	0.129569	-0.028861	-2.01456	0.642451	-0.399399	-2.34616	-2.36993	-0.192259	0.249059	0.28417	-1.19	0.135605	-0.97617	0.365272	0.313766	-0.309385	-0.0349394	0.178883	-0.0273739	0.468159	-0.427817	0.853914	-0.113334	0.0659623	0.0210876	-0.0691057	0.499303	0.918954	-0.269119	-0.0969141	-0.204427	0.291712	0.201794	0.610721	2.1671	-0.278414	0.187454	0.305517	0.106829	0.0361458	-0.0780382	0.0971795	0.108315	0.181357
TCGA-E8-A432	-0.206746	-1.05907	-0.192104	-0.160068	-0.482474	0.484769	2.00654	5.64564	-0.166949	-0.552099	-0.778656	-0.990628	-0.344159	0.0947594	-0.23623	-0.496803	0.143605	-0.87317	-0.449828	0.236166	-0.249985	0.297761	0.252683	-0.362774	0.249659	-0.833717	0.669814	0.391966	-0.125838	0.202988	-0.0511057	0.389203	0.636854	0.0479809	0.0310859	0.0449733	-0.058588	-0.408306	-0.802979	1.9633	0.053686	-0.0734457	0.359017	-0.327471	-0.268054	-0.107138	-0.0144205	0.196315	0.0786575
TCGA-E8-A433	0.280954	0.0997328	-0.268904	-0.620968	-0.651574	0.464569	1.21184	-0.436359	0.210251	-1.1245	-1.12526	-2.36993	-0.895659	-0.366241	0.18007	-1.455	-0.197095	-0.51217	-0.239428	0.357566	-0.607685	0.0570606	0.393583	0.704526	0.0185592	-1.23462	0.482714	0.419966	-0.282338	-0.115312	0.332194	-0.836697	0.445754	0.111981	0.117786	0.116173	0.204712	-0.0520062	0.316421	1.7718	-0.639414	0.0911543	1.00802	0.0587292	0.394846	-0.128438	-0.00552047	0.111515	0.349857
TCGA-E8-A434	0.0361536	-0.657667	0.148296	0.0489323	0.340626	0.189269	0.356039	0.0814407	0.775451	-0.515299	-1.79426	-0.956028	-0.466459	-0.279841	0.45897	-0.878503	0.138605	0.25743	0.240772	0.473066	-0.713185	0.144861	0.172483	0.0601261	0.593559	-0.820017	0.865614	0.130666	0.221462	-0.0941124	0.407194	0.269103	1.25985	0.0526809	0.0233859	-0.0914267	0.456212	0.226494	0.346821	2.2078	-0.217014	-0.00764574	0.255117	-0.263871	-0.233354	-0.0143382	0.0712795	0.300015	0.353157
TCGA-E8-A436	-0.111146	0.141433	0.837896	0.208032	0.218126	0.00946911	0.230139	0.170941	0.499051	-0.0587987	-0.561356	-1.61133	-0.133159	-0.267141	0.23597	-0.953903	0.146805	-1.03607	0.182372	0.139066	-0.389585	-0.167239	0.0574826	-0.195574	0.162359	-1.23462	0.869414	-0.0455343	0.189662	-0.179612	0.00869434	0.201103	0.618854	-0.166119	-0.409014	-0.239827	0.340012	-0.0158062	0.615221	2.138	-0.317114	-0.000445743	0.188917	-0.0823708	-0.215354	-0.246238	-0.0711205	-0.109785	0.218957
TCGA-E8-A438	-0.543646	-1.02147	1.1859	0.0454323	-0.048174	-0.0804309	3.14054	5.02694	0.627651	-1.6019	-1.09766	-0.575628	-0.759359	-0.305241	0.66577	-1.1755	-0.381995	-2.06297	0.127172	0.544366	-0.180885	-0.0130394	-0.0305174	-0.0755739	0.464359	-1.23462	1.17351	0.370866	0.0982623	-0.323812	-0.298606	0.378703	1.36015	0.0806809	-0.181914	-0.503327	0.764512	-0.286006	0.102621	1.4711	-0.258614	-0.154946	1.37392	-0.496471	0.0645458	-0.234538	-0.37482	-0.100485	0.212157
TCGA-E8-A44K	-0.0715464	-0.332567	0.345096	0.322432	0.136226	0.0516691	0.413839	-0.102159	0.566351	-1.5528	-1.58956	-1.82373	-0.339959	-0.229841	0.32177	-1.2547	-0.0834953	-1.12147	-0.0545284	0.0290658	-0.621585	-0.117439	0.0878826	-0.0226739	0.108759	-1.23462	0.769414	-0.153234	0.0936623	-0.242712	0.173594	0.0811025	0.801554	-0.0771191	-0.277914	-0.564527	0.333012	0.0378938	0.764521	2.1706	-0.420914	0.0417543	0.471217	-0.615871	0.0771458	-0.141138	-0.16902	0.167315	0.304557
TCGA-E8-A44M	-0.253446	-1.61777	0.330996	0.477432	0.266026	0.00826911	0.582939	3.95414	0.735551	-0.167399	-1.73576	-2.36993	-0.278559	0.199759	0.37917	-0.662403	0.115105	-1.57537	0.292672	0.541066	0.108615	0.0259606	-0.142917	-0.338274	0.480759	-1.23462	1.07471	0.0856657	0.248362	-0.108112	-0.0200057	0.472003	0.965154	-0.0815191	-0.125514	-0.0920267	0.365112	0.223094	0.298821	2.0312	-0.065514	0.0511543	0.232917	-0.215071	-0.313054	-0.0739382	0.21568	-0.0581853	0.176857
TCGA-EL-A3CN	0.216054	-0.695267	0.0748965	-0.170968	-0.020074	-0.120031	-0.133761	-0.719159	-0.228049	-0.229199	-1.52546	-2.36993	-0.0847595	-1.15544	0.0573696	-0.946403	0.194605	-0.96687	-0.217928	-0.109834	-0.0818849	-0.181439	0.258983	-0.338174	-0.740241	-1.23462	-0.246586	-0.397734	0.398962	-0.476012	0.0546943	-0.290597	-0.450346	-0.229319	-0.240114	-0.530627	-0.473588	-0.222006	0.348121	2.1112	-0.797614	-0.00754574	0.0866168	-0.222971	-0.317054	-0.351138	-0.67012	-0.0484853	-0.0994425
TCGA-EL-A3CU	0.100054	-0.424467	0.213996	0.245532	-0.114474	-0.0927309	-0.300461	0.855341	0.269451	-1.6241	-2.10716	-2.36993	0.252741	-0.430141	0.12207	-0.135303	0.239205	-0.32367	0.0363716	-0.257134	0.114515	-0.118739	0.316683	-0.176574	-0.233841	-1.23462	0.0938144	-0.441134	0.494262	-0.316512	0.203494	-0.0958975	-0.255946	-0.278619	-0.338414	-0.407227	0.109812	-0.0510062	0.144621	2.2488	-0.399214	-0.145146	-0.293483	0.0722292	-0.435954	-0.213238	-0.30842	-0.0638853	0.240457
TCGA-EL-A3CV	0.124054	0.0529328	0.188096	0.200732	-0.067974	-0.309631	-0.112961	-0.645059	-0.315949	-0.00909866	-2.10456	-1.38653	0.391041	-0.825641	0.13627	0.122397	0.329005	-1.33927	-0.110128	-0.411234	0.699615	-0.0817394	0.134783	-0.196374	-0.713841	-1.23462	-0.557686	-0.609734	0.364862	-0.489412	0.308694	-0.359797	-0.323446	-0.249919	-0.236714	-0.542127	-0.392788	0.0222938	0.192721	2.4892	-0.567214	0.0714543	-0.330183	-0.634371	-0.321054	-0.178038	-0.35492	0.133615	-0.224143
TCGA-EL-A3CX	0.228454	1.90583	-1.9555	-0.340868	-0.122374	0.538869	-0.645761	2.58194	0.0170512	-2.099	-1.29816	3.41577	-0.491359	-0.574641	-0.0689304	0.0678968	-0.591895	7.56693	-0.476928	0.143366	-1.48178	-0.185539	0.646083	1.20873	0.183259	-1.23462	0.333914	0.325066	0.469162	0.138488	0.888594	-0.423597	0.378254	-0.0181191	0.0464859	-0.0850267	-0.153288	-0.321406	-0.107979	1.4691	-0.488214	-0.211546	-0.0171832	0.115529	-0.428154	0.0625618	-0.0962205	0.433015	0.289657
TCGA-EL-A3CZ	-0.0129464	-1.95097	1.6193	0.209732	-0.055474	0.0455691	1.28234	1.33224	0.455951	-1.6245	-0.0940558	-2.36993	-0.00885949	-0.787641	-0.34043	-0.275403	0.833205	1.84573	0.0793716	-0.339634	-0.452485	0.0802606	-0.0806174	-0.586474	0.0685592	-1.23462	0.142014	-0.456834	0.472262	-0.355512	0.531294	0.211203	0.474554	-0.266419	-0.558914	-0.563627	0.466312	-0.0269062	0.266521	2.529	-0.512814	-0.239346	-0.253983	-1.02157	-0.681554	-0.272538	-0.46062	0.133115	0.173157
TCGA-EL-A3D0	0.684354	-1.35797	1.6726	0.312832	0.024026	0.116369	0.659439	1.52344	-0.139849	-0.440899	-2.38206	-0.886228	-0.312159	-0.600741	0.56737	-1.1038	0.248105	0.69173	-0.513728	0.0738658	-0.293885	0.210761	0.221383	0.788326	-0.317741	-1.23462	0.115514	0.0740657	-0.230438	0.416488	0.664294	0.290203	0.905854	0.301481	0.566386	-0.197827	0.494112	0.0855938	0.263621	2.3901	-0.382814	-0.190846	0.295317	-0.453571	-0.303454	0.143362	-0.38452	0.863015	0.763257
TCGA-EL-A3D1	0.0764536	-1.10867	1.4469	-1.28477	-1.14937	0.635069	1.49754	1.97634	-1.18015	-2.099	-3.66736	1.21367	-1.21026	-0.758441	0.0934696	-2.0839	-0.734995	5.47323	-1.18193	-0.315834	-0.860585	-0.207239	0.407683	0.603426	-0.491641	-0.324617	0.0258144	0.458366	-0.965938	-0.471312	0.200094	-1.3634	0.195754	0.251081	0.0148859	-0.175227	-0.466188	-0.421106	0.558921	1.5775	-1.16931	-0.0847457	1.24372	-0.557271	0.668246	-0.204538	-0.56362	-0.0988853	-0.125643
TCGA-EL-A3D4	-0.126046	-1.25347	1.911	-0.581268	-0.416374	0.408169	2.41084	3.51604	-0.640249	-2.099	-2.20966	0.460672	-0.680659	-0.390441	0.60467	-1.4127	-0.143195	0.10483	-0.415228	-0.0616342	-0.162985	0.0871606	0.428883	0.490726	-0.0857408	-1.23462	0.556614	0.442466	-0.431538	-0.0227124	0.396294	-0.501397	0.119954	0.190381	-0.0416141	0.00887329	0.124512	-0.233006	-0.165879	0.382596	-0.443214	-0.0465457	0.850917	-0.159471	0.131946	-0.192138	-0.43202	0.0519147	0.180957
TCGA-EL-A3D5	0.129354	-1.20857	-0.523604	-0.106668	-0.373174	0.504369	1.36324	-0.596559	-0.775249	-1.2203	-0.502656	-2.36993	-0.211459	-0.158641	-0.35413	-0.487703	0.838305	-2.06297	0.000571572	-0.326334	-0.431585	0.181961	0.892583	-0.0282739	-0.115041	-1.23462	0.198114	0.934966	-0.0211377	-0.0663124	0.348994	-0.00539749	-0.382846	-0.196619	0.303386	-0.0164267	0.391912	-0.250206	1.86122	1.8842	-0.189814	0.422454	1.15612	0.569829	-0.472954	0.151062	-0.21582	-0.0427853	0.0676575
TCGA-EL-A3D6	0.340754	0.267833	0.966996	0.283332	-0.259574	0.233569	-0.492261	-0.0886593	0.423751	-1.2653	-2.10396	-1.53623	0.0230405	-0.401241	0.23837	-0.670303	0.221005	-2.06297	0.0923716	0.263866	0.168815	0.136561	0.262183	0.594726	-0.187441	-1.23462	-0.0880856	-0.447134	0.0883623	0.0561876	0.291794	-0.00329749	0.179954	0.0927809	0.109586	-0.117227	0.332612	0.0860938	0.295121	2.4486	-0.450614	0.117054	0.219517	-0.0895708	-0.286154	0.0496618	-0.24512	0.247415	0.0885575
TCGA-EL-A3GO	0.0697536	-0.459867	-0.969504	0.240932	0.059126	-0.477431	2.09174	-0.645159	-0.276349	-0.605599	1.03614	-1.58233	-0.0297595	-0.418941	0.0607696	0.0899968	0.785605	-0.23847	0.244872	0.325766	0.348915	0.336061	0.317983	-0.408174	0.208959	-1.23462	0.495114	0.166966	0.904062	0.114688	0.0271943	0.466103	0.527854	-0.0628191	0.355686	0.0921733	0.225812	0.172994	1.77652	1.961	-0.043514	-0.132046	0.625217	-0.0664708	-0.585754	-0.00693818	-0.31942	0.420115	0.174357
TCGA-EL-A3GP	0.382154	-0.959267	1.3744	0.130632	0.197326	-0.0124309	0.880839	0.203841	-0.0893488	-0.518899	-0.163056	-2.36993	0.391841	-0.828841	0.23257	0.218497	0.435505	3.91623	-0.182228	-0.362634	0.143915	-0.269439	0.132483	-0.148774	-0.315741	-1.23462	-0.253986	-0.452934	0.147162	-0.270612	0.768794	-0.204797	-0.123146	-0.363119	0.0289859	-0.102627	-0.108988	-0.0888062	-1.19078	1.9765	-0.484414	-0.0204457	0.138817	0.154529	-0.262954	-0.104538	-0.32862	0.0350147	0.329157
TCGA-EL-A3GQ	0.277754	-0.311367	2.3812	0.897432	0.257226	-0.165731	0.638739	1.13724	0.822951	-0.611599	-0.567056	-0.882528	0.462141	-0.238341	0.0087696	0.302797	0.686905	6.23223	0.569772	0.435666	0.198615	0.197361	0.119983	0.240726	0.781259	-1.23462	0.899214	-0.203834	1.08866	0.221588	0.363494	0.773203	1.11085	-0.299519	0.0573859	0.0700733	1.09961	0.413194	0.456721	2.411	0.154486	-0.555746	-0.431983	0.118029	-0.791754	0.149762	-0.0280205	0.676915	0.815557
TCGA-EL-A3GS	-0.138946	-1.08667	0.0607965	0.0806323	-0.165674	-0.166531	-0.469261	-1.68416	-0.180949	-1.392	-2.96036	-2.36993	0.350841	-1.07504	-0.13583	-0.845603	0.292605	-2.06297	-0.0473284	-0.277234	-0.357185	-0.293239	-0.0268174	-0.520974	-0.582541	-1.23462	0.0618144	-0.547234	0.742662	-0.437712	0.0295943	-0.100597	-0.838946	-0.386419	-0.619314	-0.574127	-0.650888	-0.112606	0.788621	2.2158	-0.548114	-0.315946	-0.231683	-0.538971	-0.420854	-0.262038	-0.57992	-0.391985	-0.356543
TCGA-EL-A3GU	0.150254	-0.427667	0.644696	0.0177323	-0.215074	0.0376691	0.722439	0.993941	-0.0276488	0.0600013	0.149544	-2.36993	-0.284159	-0.464441	-0.0433304	-0.543403	0.287505	-0.51427	-0.0797284	-0.172034	-0.000484901	-0.0656394	0.369383	0.331126	-0.240941	-1.23462	0.0937144	-0.452534	0.400862	-0.291112	0.254294	-0.252997	-0.0146457	-0.0567191	-0.0641141	-0.410427	0.080112	-0.0482062	0.255821	2.0205	-0.579514	-0.165346	0.310817	-0.0523708	0.0265458	-0.345138	-0.43582	0.109315	0.174657
TCGA-EL-A3GV	0.240654	-1.27887	1.4516	0.155532	-0.091274	0.0109691	0.880439	1.57204	-0.104849	-0.488799	-1.41526	-1.61783	0.0262405	-0.453441	-0.10503	-0.366603	0.295005	5.64223	-0.132728	-0.442634	-0.128385	0.0889606	0.512183	0.110726	-0.0318408	-1.23462	-0.0363856	-0.414534	0.653862	-0.388712	0.260994	-0.109597	0.0962543	-0.304919	-0.115914	-0.262127	0.156612	0.135994	0.346521	2.3215	-0.521214	-0.273146	0.0817168	-0.230371	-0.287354	-0.250938	-0.31372	0.323215	0.292457
TCGA-EL-A3GW	0.180754	-1.74857	-0.188104	-0.116568	-0.196574	0.263669	0.935339	0.540241	0.0734512	-2.099	-1.61706	-2.00753	0.103141	-0.721541	-0.0880304	-0.411503	0.367505	0.62113	0.000571572	-0.363434	-0.572985	0.119161	0.265883	0.100026	-0.186441	-0.872217	-0.443486	-0.137634	-0.536638	-0.213312	0.0528943	-0.263797	-0.451046	-0.134619	-0.210814	-0.386227	0.221812	0.00759384	-0.0936792	2.9793	-0.052314	-0.0214457	0.113217	-0.382771	-0.330254	-0.0940382	-0.46942	0.00171472	0.173157
TCGA-EL-A3GX	0.164754	-0.570367	1.0093	0.376032	-0.146274	0.00556911	-1.79726	-1.69176	0.101951	-0.528399	-2.93896	-2.36993	-0.0885595	-0.466341	-0.0926304	-0.565003	0.178505	0.72593	0.0145716	-0.213434	-0.445985	-0.207239	0.197683	-0.102074	-0.0308408	-1.23462	0.263514	-0.307134	0.111062	-0.319612	0.128594	-0.0810975	0.108154	-0.301819	-0.272214	-0.205327	-0.150688	-0.148906	0.762921	2.2802	-0.640514	-0.145246	0.0974168	-0.159671	-0.306854	-0.275738	-0.00922047	0.191615	0.291957
TCGA-EL-A3GY	0.105654	-0.586467	0.951996	0.290732	-0.264074	-0.00663089	0.026139	0.284241	0.000151221	0.00800134	-0.120556	-2.04283	-0.167859	-0.572441	0.0487696	-0.615903	0.261705	2.26503	0.0160716	-0.146034	-0.472285	-0.139339	0.470183	0.126426	-0.113041	-1.23462	-0.0482856	-0.226334	0.681762	-0.249212	0.289394	-0.288897	-0.0112457	-0.243519	-0.246414	-0.229227	0.070812	-0.160906	0.571321	2.2601	-0.413514	-0.0519457	0.186717	-0.165371	-0.311354	-0.142538	-0.0513205	0.157415	0.286557
TCGA-EL-A3GZ	0.368454	-0.570467	0.0660965	0.308932	0.014026	0.0843691	1.01944	1.34304	0.221351	-1.6685	-2.04156	-0.324028	-0.329159	-0.398041	0.18167	-0.939203	0.287705	5.65343	0.290772	0.419166	-0.209885	0.0130606	0.445483	0.669726	0.302159	-0.804117	0.572014	0.0358657	0.521062	0.133988	0.145894	0.388903	0.411654	0.0421809	0.0964859	0.0277733	0.584112	-0.0858062	0.675421	1.9787	-0.247214	0.0109543	0.184217	0.298429	-0.272354	-0.128238	0.0896795	0.493415	0.543757
TCGA-EL-A3H3	0.283654	-0.982567	0.667896	-0.0470677	-0.190774	-0.521731	-0.250061	5.44504	-0.818849	-0.516699	-3.18306	-1.52373	0.310441	-1.14624	0.38957	-1.2307	0.363505	0.00432957	-0.00252843	0.377366	0.583415	-0.191039	0.0570826	0.305026	-0.634341	-1.23462	-0.594186	-0.0180343	0.244462	0.404088	0.606594	0.234203	-0.802746	0.434781	0.362886	-0.508727	-0.626288	-0.305906	0.135321	2.317	0.109586	0.263054	0.256817	0.268429	-0.626854	-0.292238	-0.63292	0.199415	0.0452575
TCGA-EL-A3H4	0.258454	-0.608567	1.6322	0.683732	0.384126	-0.498031	-0.512061	-0.713959	-0.553149	-2.099	-0.456056	-1.15463	0.433241	-1.20724	0.0627696	-0.869703	0.440705	-0.0722704	-0.167028	-0.602134	-0.129285	-0.344339	0.127283	-0.185874	-0.948641	-0.822617	-0.493086	-0.512634	0.683062	-0.289512	0.368294	0.294303	-0.968046	-0.246119	-0.0900141	-0.866727	0.387212	0.00129383	0.734221	2.6081	-0.554414	-0.0932457	-0.306783	-0.729171	-0.610154	-0.0116382	-0.90872	0.425615	0.381357
TCGA-EL-A3H5	0.326754	0.0979328	1.1374	0.241332	-0.021174	-0.306531	1.11824	1.66964	-0.531949	-0.974299	-1.15066	-2.36993	-0.428859	-0.520941	0.0948696	-0.309603	0.259405	-2.06297	-0.391928	0.0260658	0.535015	-0.0585394	0.257283	0.166926	-0.253641	-1.23462	-0.169486	-0.473334	0.780362	0.0171876	0.304494	0.189603	0.450054	0.258981	0.350286	-0.276427	0.460212	-0.0993062	-0.663179	1.6459	-0.329214	-0.0208457	-0.140983	-0.0638708	-0.186954	-0.302638	-0.33922	0.628315	0.356457
TCGA-EL-A3H7	0.110454	0.479533	0.266696	0.155532	-0.146474	0.112669	0.513739	-1.03136	0.134051	-1.4015	-1.01546	-2.36993	-0.371459	-0.491541	0.29897	-0.961303	0.159505	-0.54437	0.0361716	0.00106584	-0.100285	-0.0101394	0.290483	0.153126	-0.286341	-0.844017	0.187514	-0.178934	0.574562	-0.115312	0.222094	-0.181397	-0.114346	0.0386809	-0.163814	-0.350627	-0.066588	-0.196906	0.401221	2.0848	-0.511614	0.0642543	0.364717	-0.0573708	-0.00035421	-0.191638	-0.24232	-0.0820853	0.125257
TCGA-EL-A3H8	0.0792536	-0.306767	1.9792	0.349532	-0.100174	-0.0859309	0.361939	1.13784	0.274451	-1.6181	-1.35826	-2.36993	0.191441	-0.893041	0.20127	-0.662403	0.300705	1.09273	0.239372	0.0407658	-0.317785	-0.191439	0.180883	0.0131261	-0.451541	-1.23462	0.365714	-0.178134	0.532162	-0.267012	0.267194	-0.0763975	-0.445346	-0.133519	-0.441914	-0.454427	0.184012	-0.0333062	0.734921	2.6599	-0.375414	-0.216446	-0.0141832	-0.554071	-0.536354	-0.173438	-0.32932	0.107815	0.214057
TCGA-EL-A3MW	0.298354	-0.162267	1.102	0.113732	-0.120574	0.103569	1.09244	-0.613859	0.343951	-2.099	-0.381956	-2.36993	-0.397659	-0.336341	0.29387	-0.369303	0.206605	6.66273	0.183172	0.296566	-0.414585	0.0433606	0.494383	0.535326	-0.0239408	-1.23462	0.265314	0.0959657	0.565462	-0.131512	0.298394	-0.0521975	0.471154	0.111781	0.104686	0.000273289	0.338212	-0.118306	0.436221	2.1176	-0.282414	-0.0986457	0.642717	-0.283371	-0.383554	-0.0769382	-0.0612205	0.412715	0.561557
TCGA-EL-A3MX	0.00485363	-1.46387	0.0499965	0.441432	0.225626	-0.179731	0.400539	2.94044	1.49245	-1.6512	-0.230456	6.25007	-0.172259	-0.0397406	0.17887	-2.006	-0.370895	-0.76657	0.518372	1.11027	-0.612585	0.143461	0.677283	1.50503	0.953959	-0.169617	1.73421	-0.00823426	0.172262	-0.0958124	0.0364943	0.772203	1.07155	-0.0826191	0.147186	-0.305027	1.50941	0.171794	0.118121	1.7273	0.113886	-0.133446	0.509717	0.0528292	0.00494579	0.143462	0.0176795	0.388715	1.16856
TCGA-EL-A3N2	0.234554	-0.373467	0.285496	0.524132	0.187326	0.0932691	0.453239	2.49424	0.440151	-1.6912	-2.10176	-1.96213	-0.0542595	-0.463341	0.29777	-0.945003	0.171305	-0.34627	0.0710716	-0.0612342	-0.277785	0.0580606	0.348983	-0.0140739	-0.246941	-0.826817	0.331914	-0.214034	0.270062	-0.0913124	0.246794	0.199303	0.504954	-0.0444191	-0.191014	-0.594027	0.173612	0.0528938	0.316421	2.1585	-0.326714	-0.0735457	0.285017	-0.548271	-0.226154	-0.0305382	-0.37262	0.325215	0.364057
TCGA-EL-A3T0	-0.0926464	-0.564767	1.9121	0.148132	0.073426	0.121169	2.27464	2.86864	0.163251	-0.846299	-1.20946	-0.213928	-0.126159	-0.124441	0.34547	-0.0187032	0.157205	3.57343	0.157372	0.354766	0.121915	0.250861	0.322983	-0.00727387	-0.0319408	-1.23462	0.256614	0.0395657	0.420862	0.118788	-0.0633057	0.346903	0.501254	-0.00741915	-0.196714	0.112073	0.501112	-0.120806	0.237021	1.8709	-0.104914	-0.0736457	0.326117	0.239229	-0.292554	0.163862	0.0385795	0.327715	0.114257
TCGA-EL-A3T1	0.00985363	-0.994667	-0.444504	0.502932	0.331226	0.0161691	-0.188161	0.379041	0.152551	-0.212299	-1.11746	-2.02533	-0.00585949	-0.564641	0.31947	-0.996903	-0.102995	-2.06297	-0.0606284	-0.302834	-0.265885	-0.194339	0.194783	-0.222074	-0.304541	-1.23462	0.289014	-0.173434	0.485862	-0.343812	0.123794	0.0626025	0.415254	-0.256719	-0.397114	-0.320427	-0.180588	-0.154106	0.516421	2.0549	-0.625414	-0.103746	0.473917	-0.207971	-0.337954	-0.185938	0.00767953	-0.00348528	0.0975575
TCGA-EL-A3T2	0.0183536	-2.33787	1.3273	0.739432	0.612426	0.0798691	0.712739	0.806741	0.687551	-2.099	0.159644	-1.65313	0.175341	-0.318841	0.18187	-0.645703	0.719805	-0.36147	0.419272	0.378066	-0.358485	0.101561	0.0531826	-0.318774	0.394759	-0.832117	0.948914	-0.0158343	-0.0213377	-0.0281124	0.475994	0.818403	1.38645	-0.145819	-0.309914	0.145173	1.27291	0.254194	0.692021	2.209	-0.085814	-0.714046	-0.0896832	0.00752922	-0.852254	0.0420618	0.0917795	0.288915	0.610157
TCGA-EL-A3T3	-0.0109464	-0.336567	0.898396	0.334232	0.032526	0.121969	0.648839	-0.593759	0.616551	-2.099	-0.240556	-1.25193	-0.467159	-0.175141	0.23677	-1.3324	0.0541047	-1.23087	0.0163716	0.220066	-0.674785	-0.158839	0.00518259	0.0657261	0.489359	-1.23462	0.943214	-0.0272343	0.466162	-0.241712	0.0767943	0.295003	1.06655	-0.147419	-0.123914	0.0739733	0.309612	0.0766938	0.999921	1.9283	-0.447214	-0.277746	0.173817	-0.128671	-0.0403542	0.133562	0.11178	0.225515	0.367457
TCGA-EL-A3T6	0.0372536	-0.778367	0.632796	0.254632	-0.173274	-0.0530309	-0.576261	-3.44186	0.380251	-0.755499	-2.32386	-1.98313	-0.367359	-0.463641	0.37357	-1.0239	0.0168047	-1.67617	0.00597157	0.0650658	-0.323585	-0.0217394	0.358383	-0.0951739	-0.530541	-0.847817	0.0471144	-0.332434	0.258762	-0.124412	0.100894	-0.0502975	0.255854	-0.0710191	-0.239114	-0.256527	-0.134988	0.00939383	0.690821	2.2706	-0.604514	-0.0183457	0.268717	-0.141271	-0.168754	-0.104438	-0.10652	0.00411472	-0.117343
TCGA-EL-A3T7	-0.0323464	1.77743	1.455	0.441132	0.343026	0.105369	-0.369461	0.539941	0.224151	-1.515	-1.02596	-1.37133	-0.613759	-0.430641	0.18137	-1.3307	0.0130047	4.42603	-0.00412843	-0.130534	-0.782385	-0.148439	0.491083	0.207326	-0.0102408	-0.650617	0.417014	-0.119234	0.466462	-0.0664124	0.0601943	0.319403	0.877454	-0.112719	-0.00701415	-0.380127	0.170012	-0.0252062	0.534521	1.9849	-0.399114	-0.157446	0.0427168	-0.272571	-0.474054	0.0320618	-0.42202	0.432515	0.521957
TCGA-EL-A3T8	0.0611536	0.981033	1.1156	0.403532	0.141226	0.112669	2.00784	0.0713407	0.401751	-1.6475	-0.0793558	-0.144928	-0.272759	-0.370541	0.38927	-0.463903	0.180005	4.08323	0.324872	0.338766	-0.582285	0.0306606	0.232683	0.255226	0.390659	-0.783117	0.726514	0.124766	0.736362	-0.0734124	0.250694	0.341403	0.781154	-0.0454191	-0.192414	0.0449733	0.577412	0.0125938	0.790521	2.2312	-0.285214	-0.213746	0.338117	-0.123271	-0.355154	-0.0935382	0.10688	0.202715	0.379257
TCGA-EL-A3TA	0.00985363	-0.782167	0.600296	0.0604323	0.064226	0.212069	2.53554	0.366541	0.354351	-1.3037	-1.33266	0.754572	-0.589259	-0.0632406	0.47747	-0.812703	-0.0502953	2.65783	0.146072	0.732866	-0.476285	0.229561	0.425183	0.438526	0.344959	-1.23462	0.630314	0.475466	0.394562	0.158788	0.231694	0.148503	0.753154	0.330681	0.0395859	0.268873	0.636312	-0.0962062	0.465621	1.5401	-0.167814	-0.105346	0.627817	0.113329	-0.0356542	0.189162	0.14988	0.292415	0.268957
TCGA-EL-A3TB	0.110754	-2.33177	1.1272	0.0350323	-0.184174	0.313269	0.842939	2.08804	0.238451	-1.6894	-0.571156	-1.96033	-0.848259	-0.427241	0.27397	-1.6808	0.0544047	-0.20437	-0.266428	0.0706658	-0.978985	-0.0536394	0.157183	0.0622261	0.0840592	-1.23462	0.781414	0.222766	0.341862	-0.219912	0.338994	-0.126297	0.740154	-0.0500191	-0.161114	0.0244733	0.055312	-0.120606	0.484821	1.9336	-0.473114	-0.0990457	0.659617	-0.146271	-0.355054	-0.0503382	0.20368	0.256715	0.306757
TCGA-EL-A3ZG	0.164154	-0.522767	-0.294104	-0.168068	0.124726	0.472269	1.13444	1.18804	0.344751	-1.7109	-0.493356	-1.98183	-0.719659	-0.314641	0.39467	-0.429503	0.128005	-1.36937	0.179072	0.0220658	-0.411085	0.278561	0.253983	0.375826	-0.118541	-1.23462	-0.0987856	-0.00263426	-0.347138	-0.0216124	0.343294	0.0208025	0.462354	0.0732809	-0.225114	-0.279927	0.230512	0.169794	0.150521	2.4933	-0.439414	0.305254	0.599317	-0.392771	0.0751458	-0.0209382	-0.22082	0.490415	0.179357
TCGA-EL-A3ZH	-0.271446	-3.89057	1.2023	0.235632	0.210526	0.234269	1.15834	-1.38996	0.921451	-2.099	-2.11066	-1.64983	0.173441	-0.135641	0.24317	-1.2804	0.596705	-1.34287	0.390972	0.232266	-0.983985	0.310361	0.0145826	-0.585974	0.145759	-0.830017	0.871314	-0.0195343	0.460362	0.0249876	0.0374943	0.696203	1.08315	0.0507809	-0.412414	-0.408327	1.28011	0.112994	0.890421	1.8839	0.080886	-0.267646	0.0344168	0.0460292	-0.309154	0.148062	-0.11622	0.121015	0.0838575
TCGA-EL-A3ZK	-0.0595464	-1.10577	-0.00140354	0.606432	0.379926	0.0439691	-0.543561	-1.56526	0.516251	-0.612199	-1.58166	-1.92583	0.00984051	-0.0284406	0.22987	-0.805203	0.0762047	-0.24587	0.234572	-0.0353342	-0.565085	-0.185239	0.119083	-0.388574	0.172659	-1.23462	0.673814	-0.208934	0.194562	-0.292112	0.00719434	0.508803	1.35975	-0.384619	-0.285314	-0.212427	0.00801199	0.0575938	0.611921	2.335	-0.230414	-0.113346	0.102617	-0.198471	-0.0932542	-0.0542382	0.12058	0.209115	0.133357
TCGA-EL-A3ZL	0.0636536	-1.25827	0.986496	0.626532	0.314726	-0.149631	2.21164	1.10814	1.22825	-2.099	-0.283356	-1.19443	-0.360059	0.260059	0.65737	-0.705703	-0.0571953	5.67233	0.791272	1.12947	-0.0657849	0.299661	0.521283	0.524526	0.483959	-1.23462	1.24241	0.189766	-0.333638	0.250988	0.0969943	0.674703	1.73245	0.489581	0.315986	-0.134527	1.29381	0.472594	0.481121	1.4698	0.310586	-0.0436457	0.925017	-0.0676708	0.0633458	0.139862	0.17378	0.447915	0.675657
TCGA-EL-A3ZM	0.518954	0.0568328	0.100096	-0.384168	-0.306474	0.525969	-0.324261	-0.0340593	0.246951	-2.099	-2.37096	-2.36993	-0.563959	-0.167641	0.0712696	-1.7234	-0.295295	-1.61517	-0.236528	0.352866	-0.233885	-0.168039	0.565983	0.715826	-0.362241	-1.23462	0.126314	0.0542657	-0.561938	0.0801876	0.446094	-0.823997	0.0972543	0.0823809	-0.278814	0.104873	-0.351188	-0.0516062	0.0598208	1.9598	-0.675514	0.224054	0.738517	0.261229	0.200646	-0.318238	0.0606795	0.131115	0.521957
TCGA-EL-A3ZN	-0.135546	-0.784967	1.2688	0.603332	0.269626	-0.0661309	2.42814	4.03634	1.31325	-1.6169	-1.04476	-0.792628	-0.294159	0.367559	0.58847	-1.0089	0.236905	-0.14547	0.648172	1.06467	0.333415	0.176361	0.104183	-0.139074	0.922459	-1.23462	1.25191	0.208166	0.00966232	0.207088	0.0223943	0.955603	1.95085	0.0625809	0.115586	-0.000226711	1.61061	0.297094	0.351621	1.6216	0.149286	-0.114746	0.816517	0.402229	-0.192454	0.129162	0.32108	0.554215	0.563957
TCGA-EL-A3ZO	-0.00404637	1.18983	0.0577965	-0.198568	-0.00817402	0.103169	-0.100361	0.842241	0.0400512	-0.376299	-0.0616558	-1.95993	-0.828859	-0.177341	0.22647	-1.4692	-0.117595	-2.06297	-0.159828	0.0875658	-0.159785	0.0395606	0.472683	-0.101874	-0.0422408	-1.23462	-0.0201856	-0.00863427	-0.472338	-0.122712	0.0153943	-0.212997	0.608754	0.0326809	-0.00601415	-0.150927	0.056712	-0.270106	0.153321	2.0811	-0.502514	0.361454	0.784217	0.0429292	0.247946	-0.213538	-0.0260205	0.155915	-0.0294425
TCGA-EL-A3ZP	0.00515363	-0.550767	0.426496	0.401932	0.261326	0.00766911	1.75654	1.56134	0.781151	-0.182699	-1.91116	-1.88823	-0.282359	0.157559	0.49507	-0.989503	0.293305	-0.69257	0.441772	0.816666	-0.0781849	0.295161	0.485983	0.0879261	0.377559	-1.23462	0.833514	0.133566	0.152562	0.105888	-0.0867057	0.561503	1.14195	0.240181	0.242786	0.0324733	0.639012	0.141794	0.457421	1.9688	-0.080714	0.319054	0.656717	0.305829	-0.0685542	0.00696182	0.0979795	0.218615	0.326057
TCGA-EL-A3ZQ	0.330554	-1.22617	-0.0694035	-1.14957	-1.17977	0.222769	1.43724	2.15254	-0.303449	-2.099	-0.894456	-0.285328	-1.07036	-1.27134	-0.83273	-2.2998	-0.801395	-2.06297	-0.694228	-0.168534	-1.03948	-0.0625394	0.0295826	0.883126	-0.291641	-1.23462	-0.265386	0.841766	-0.783538	-0.707712	-0.403306	-1.6768	-0.430646	-0.460519	-0.448714	0.175273	-0.721988	-0.542806	-0.212779	1.5169	-0.802314	-0.696046	1.29742	-0.172771	0.359246	-0.163338	-0.42862	-0.101885	0.139757
TCGA-EL-A3ZR	-0.0905464	-1.94167	0.698196	-0.160868	0.050926	0.125969	1.57074	3.33254	0.741951	-2.099	-1.59596	-2.36993	-0.605759	-0.267741	0.32817	-1.1926	-0.0397953	-1.62367	0.0825716	0.242666	-0.699985	-0.0373394	0.145083	-0.197874	0.167459	-1.23462	0.872914	0.479066	-0.240738	-0.310312	0.0950943	0.460203	1.21985	0.120081	-0.233414	-0.568027	0.617612	0.0361938	0.132821	2.277	-0.299714	-0.361246	0.797417	-0.793071	-0.411954	-0.295138	-0.32222	0.0144147	0.162057
TCGA-EL-A3ZS	0.0655536	-0.713767	1.4315	0.600632	0.509126	-0.0314309	0.894639	-0.00375931	0.803051	-0.428799	-1.06026	-1.07413	-0.0721595	0.322159	0.41607	-0.532603	0.341405	-0.39277	0.574672	0.632666	-0.0366849	0.222961	0.363883	0.0540261	0.321059	-1.23462	0.939714	0.0248657	0.336362	0.192688	-0.137506	0.799803	1.24215	0.00448085	0.100386	0.0443733	0.597912	0.289994	0.551921	1.8533	0.015186	-0.0339457	0.196217	0.448329	-0.317854	0.260162	0.16248	0.403515	0.429457
TCGA-EL-A3ZT	-0.136746	-0.862967	1.1833	0.716832	0.376426	-0.0994309	1.17254	-1.92086	0.965051	-0.957599	-0.625556	-0.599428	-0.138659	0.0733594	0.43917	-0.935003	0.106305	-1.57547	0.677572	0.742766	-0.378185	0.0980606	0.104983	0.0533261	0.790559	-0.747117	1.21121	-0.178034	0.411962	0.130488	-0.129906	1.1043	1.76615	0.0407809	0.0703859	-0.0669267	0.492812	0.267994	1.18412	1.8408	-0.031414	-0.182446	0.288717	0.112329	-0.0128542	0.140962	-0.0963205	0.239415	0.549057
TCGA-EL-A4JV	-0.0793464	-1.86767	1.2558	-0.0312677	-0.118774	0.178169	2.09654	2.38464	0.533251	-2.099	-0.330656	-1.00073	-0.420559	-0.253841	0.20057	-0.574403	0.299905	-0.30817	0.170172	0.122966	-0.595985	0.272961	0.185383	0.0174261	0.116159	-1.23462	0.516314	0.0614657	0.0578623	-0.204012	0.269494	0.376903	0.944554	0.0910809	-0.208714	-0.237427	0.553512	-0.0473062	0.217821	2.1688	-0.157214	-0.135646	0.566917	-0.659571	-0.306454	-0.213038	-0.20072	0.185115	0.196857
TCGA-EL-A4JW	-0.0881464	-0.0987672	-0.722804	-0.0605677	-0.110874	-0.0504309	1.12324	-1.43306	0.0518512	-1.658	-1.85886	-1.08893	-0.133559	-0.407441	-0.0663304	-0.485103	0.140005	-2.06297	0.0376716	-0.191234	-0.351985	-0.217139	0.290283	-0.328574	-0.00984076	-0.793617	0.253714	-0.542534	0.555362	-0.591412	0.146094	-0.0631975	0.287854	-0.457719	-0.269814	-0.237327	-0.194288	0.0252938	0.889821	2.5502	-0.585014	-0.0989457	0.00561676	-0.132771	0.195046	-0.179738	-0.30582	-0.100985	0.0744575
TCGA-EL-A4JX	-0.145746	-0.473467	0.204896	0.244932	-0.043874	-0.202931	-0.859861	-1.24776	0.271851	-1.3487	1.04624	-2.36993	-0.165759	-0.125241	0.0457696	-0.888803	-0.118795	-1.31267	0.0454716	-0.0122342	0.182915	-0.272839	-0.0129174	-0.534274	-0.0542408	-0.484317	0.474714	-0.489034	-0.146638	-0.472112	-0.176706	0.160803	0.528354	-0.261719	-0.401514	-0.353427	-0.170188	-0.0946062	0.622821	1.9214	-0.419514	-0.0126457	-0.0777832	-0.279571	-0.0930542	-0.191238	-0.27252	-0.166185	-0.162443
TCGA-EL-A4JZ	-0.0454464	-0.713567	0.824096	-0.00406767	-0.039174	-0.0360309	1.88034	3.12264	0.288351	-1.0367	-0.0109558	-1.92333	-0.196959	-0.213641	0.33067	-0.697903	0.00320466	1.78733	-0.0461284	0.268066	0.251515	0.0123606	0.312283	0.0291261	-0.148241	-1.23462	0.551414	-0.0500343	-0.201538	-0.142512	-0.0353057	0.158303	0.328054	0.0458809	-0.0723141	-0.455627	0.678412	-0.139506	0.139021	1.6272	-0.257314	-0.0243457	0.547617	-0.191071	0.107846	-0.135638	-0.47122	0.192315	-0.00264254
TCGA-EL-A4K0	-0.00274637	0.185733	0.814996	0.541132	0.366426	-0.261031	0.265639	2.88684	0.764351	-1.0414	-1.85036	-0.883228	0.0635405	-0.0334406	-0.0083304	-0.410603	-0.00679534	3.46253	0.236872	0.0356658	-0.176585	-0.00143942	0.394883	-0.0617739	0.452559	-1.23462	0.809014	-0.264934	0.593462	-0.129912	-0.186506	0.548003	1.10175	-0.171619	-0.265614	-0.333227	0.482712	0.194094	-0.00527924	1.9777	-0.214814	-0.186846	-0.255183	-0.0229708	-0.410454	-0.0266382	-0.23712	0.318415	0.341557
TCGA-EL-A4K1	0.0744536	0.0544328	0.169296	-0.0750677	-0.259774	-0.0713309	1.69944	-0.178259	0.569151	-1.5295	-0.708256	-0.404928	-0.572759	-0.351841	0.16307	-0.715703	-0.0214953	-1.49347	0.165372	0.408966	0.0339151	0.0138606	0.182083	0.234326	0.0474592	-1.23462	0.272614	-0.0592343	-0.281138	-0.213312	0.237094	-0.268297	0.642654	0.149081	0.188786	-0.167127	0.375212	-0.0806062	0.474621	2.1024	-0.413214	0.432854	0.787017	-0.154971	0.130646	-0.259238	-0.17652	0.0600147	0.151557
TCGA-EL-A4K2	-0.194146	-2.66937	0.581296	0.0359323	-0.120374	0.183269	1.47954	-2.66886	0.858651	-2.099	-0.867656	-1.93613	-0.483559	-0.377241	0.13617	-0.733303	0.187405	2.53093	0.0906716	0.468366	-0.463485	0.186061	0.158683	-0.256274	0.245759	-1.23462	0.514814	-0.00743426	0.180562	-0.237912	0.266094	0.352603	1.13125	0.240281	-0.0963141	-0.127927	0.557012	0.0217938	0.236821	1.8436	-0.290414	0.0786543	0.418317	-0.591471	-0.159354	-0.259538	-0.13042	0.102315	0.126657
TCGA-EL-A4K4	0.226754	-0.500667	0.411596	0.204232	-0.399974	-0.0662309	-0.769361	-1.03366	-0.0588488	-1.67	-1.11926	-2.36993	-0.357459	-0.762741	0.26337	-0.928603	-0.0400953	-0.80877	-0.195628	-0.593834	-0.179485	-0.207039	0.396983	0.0258261	-0.679941	-1.23462	-0.386186	-0.691234	0.381362	-0.584612	0.523394	-0.715797	-0.399746	-0.0711191	-0.286014	-0.489027	-0.389488	-0.189706	0.393621	2.15	-1.01051	0.0904543	0.125917	-0.425671	-0.0402542	-0.434538	-0.52342	-0.152585	0.279857
TCGA-EL-A4K6	-0.591246	-3.03937	1.5524	1.20613	1.03893	-0.367231	0.184939	1.90554	2.22425	-1.6336	-2.56836	-0.654428	-0.155559	1.01176	0.93917	-1.3517	0.0476047	2.80343	1.56377	1.70617	-0.870485	0.691561	-0.0697174	-0.121474	1.45866	-0.769217	2.55761	-0.232734	-0.624838	0.101788	0.510394	1.6519	2.42745	0.398881	0.238686	0.265773	2.39371	1.34139	0.801521	1.8051	0.769386	-0.701446	1.26472	-0.414271	0.410146	0.452862	0.91418	0.356715	1.08146
TCGA-EL-A4K7	-0.100446	-1.71757	0.382896	-0.651068	-0.517774	0.327469	0.150139	1.16984	0.418151	-1.4281	-2.99646	-2.36993	-1.03756	-0.338341	0.10167	-1.7566	-0.429295	1.05753	-0.339228	0.158066	-1.13008	-0.177639	0.419783	0.632326	-0.101841	-1.23462	0.546914	0.309966	-0.312438	-0.556512	0.378594	-0.736197	0.763254	0.0900809	-0.141814	-0.184127	0.189312	-0.393906	0.633521	1.7634	-0.554114	-0.0596457	0.995717	-0.208371	0.405646	-0.307838	-0.29842	-0.115085	0.402757
TCGA-EL-A4K9	0.227154	-1.15897	1.3734	0.115732	-0.00807402	0.0398691	2.39274	1.60714	0.599351	-1.5808	0.831344	-0.360928	-0.433459	-0.244741	0.18527	-0.488203	-0.228395	6.02883	-0.00612843	0.0435658	-0.182485	-0.0205394	0.838983	0.401926	0.0514592	-0.716417	0.557014	-0.0796343	-0.376738	-0.165312	0.137194	0.150903	0.901354	-0.0812191	-0.0282141	-0.198527	0.553612	0.00699384	0.286821	1.7272	-0.334714	-0.113846	0.0591168	-0.214671	-0.188054	-0.0627382	-0.24402	0.181415	0.506457
TCGA-EL-A4KD	-0.344546	-0.210267	1.0688	0.394232	-0.090674	-0.195631	2.49424	2.79264	0.955151	-2.099	0.799744	0.0150722	-0.210759	-0.357541	0.23927	-0.281403	0.143905	-1.08137	0.305372	0.581266	0.0702151	0.0794606	-0.0811174	-0.196874	0.516759	-1.23462	0.879214	-0.0284343	0.475262	-0.202512	-0.0952057	0.526503	0.998054	-0.0100191	-0.229014	-0.203927	0.836512	0.0472938	0.270321	1.7566	-0.166414	-0.248746	0.382217	-0.245871	-0.248254	-0.102638	-0.32672	-0.0549853	0.259457
TCGA-EL-A4KG	-0.00924637	0.712233	1.1133	-0.347168	-0.209674	0.190069	0.106239	-1.19406	0.237451	-2.099	-0.704456	-2.36993	-0.372759	-0.397141	0.24717	-1.6778	-0.146795	0.66273	-0.0920284	0.198466	-0.397485	-0.245539	0.172583	-0.0101739	0.108359	-1.23462	0.231314	-0.114034	-0.111138	-0.345512	0.0159943	-0.243397	0.297254	-0.0185191	-0.110214	-0.287827	0.167812	-0.0109062	0.725221	2.1102	-0.561214	0.215854	0.314817	-0.172071	0.118346	-0.207938	-0.19672	-0.123385	-0.0790425
TCGA-EL-A4KH	0.128354	-0.228167	0.815296	-0.972568	-0.633774	0.490269	2.82274	-0.261359	0.0340512	-1.2702	-0.981856	-0.635028	-1.08926	-0.311841	-0.0385304	-1.2655	-0.541595	7.58733	-0.555928	-0.148234	-1.03318	-0.0149394	0.265583	0.664426	0.0770592	-0.405817	0.475314	0.725166	-0.480338	-0.519612	0.238794	-0.833897	0.584154	0.125781	0.00448585	0.149473	0.129412	-0.0797062	0.266221	1.5177	-0.605814	-0.231446	1.18882	-0.287571	0.373146	-0.171138	-0.10412	0.180215	0.248557
TCGA-EL-A4KI	0.115454	-1.24547	2.3768	-0.794268	-0.670174	0.648769	2.49294	2.40134	0.490151	-0.894699	0.0038442	0.266372	-0.825559	-0.304141	-0.0914304	-1.6633	-0.564395	0.67083	-0.282328	0.339866	-0.883685	0.410361	0.519983	0.590626	0.377959	-1.23462	0.589514	0.168566	-0.953338	-0.572212	0.918294	-0.684797	0.833354	0.586881	-0.113714	0.0706733	0.641212	-0.224706	0.177521	1.7567	-0.494914	-0.0558457	1.66902	-0.540271	0.496546	-0.229138	-0.11032	-0.269885	0.201157
TCGA-EM-A1CS	0.134754	-1.59877	0.315896	0.476232	0.361826	0.0253691	0.925539	0.981641	0.593151	-1.4334	-0.101256	-0.906028	0.113641	-0.225441	0.28707	-0.255303	0.0248047	3.32033	0.00547157	-0.257734	-0.653285	0.107561	0.647283	-0.280674	0.147259	-1.23462	0.724214	-0.187134	0.165162	-0.256712	0.0744943	0.393303	0.650154	-0.252319	-0.343414	-0.300027	0.298512	0.107094	0.885921	2.2182	-0.266414	-0.454746	-0.301583	-0.229371	-0.725754	-0.0470382	0.0375795	0.189315	0.326357
TCGA-EM-A1CT	0.0329536	-1.60707	0.646496	0.253132	0.236826	-0.239531	-0.456461	-0.0626593	0.392451	-0.544199	-1.58666	-1.17333	-0.280959	-0.712941	0.0683696	-0.644503	0.00130466	-2.06297	-0.222328	-0.491034	-0.543985	-0.243939	0.380383	-0.462174	-0.238441	-1.23462	0.421114	-0.464734	0.331962	-0.590512	0.440194	-0.259397	0.610754	-0.210019	-0.411014	-0.741127	-0.141388	-0.0688062	0.554321	1.9673	-0.739314	-0.159546	0.103317	-0.581771	-0.423354	-0.254538	-0.47562	0.0335147	0.230757
TCGA-EM-A1CU	0.299354	0.648233	2.3288	0.262232	-0.018574	0.00126911	0.080739	-0.966959	0.163351	-1.6518	-0.557756	-2.36993	-0.173759	-0.506241	0.35947	-0.574503	0.317505	2.94843	0.255072	0.119866	-0.304185	0.0311606	0.355883	0.415426	0.144359	-0.787417	0.283714	-0.276534	0.711462	-0.199212	0.173394	0.217603	0.523654	0.168881	-0.0603141	-0.122027	0.865512	-0.0417062	0.932621	2.308	-0.438714	-0.211646	0.211917	-0.222171	-0.151354	-0.0443382	-0.13672	0.267315	0.0903575
TCGA-EM-A1CV	0.193754	-2.25257	1.3753	0.385232	0.200926	0.000469107	0.966639	0.626241	0.472551	-1.2634	-0.286756	-2.36993	-0.0641595	-0.308141	0.19067	-0.381903	0.388905	7.32333	0.288672	-0.102234	-0.225185	0.171561	0.389983	-0.161074	0.218059	-1.23462	0.437914	-0.152134	0.844662	-0.319912	0.477194	0.196403	0.592454	-0.105119	-0.317514	-0.178527	0.489512	0.0968938	0.836021	2.4659	-0.178114	-0.125546	0.263417	-0.229371	-0.354454	-0.133838	-0.0683205	0.319215	0.358557
TCGA-EM-A1CW	-0.151246	-1.45757	1.3291	-0.629768	-0.433474	0.158369	0.955939	-3.95996	-0.172349	-1.693	-1.95576	-1.64733	-0.772759	-1.18744	-0.25213	-0.749403	-0.0924953	-0.86117	-0.430028	-0.524834	-0.816285	-0.251339	-0.0570174	-0.469374	-0.790741	-0.828617	-0.344186	-0.237934	0.0446623	-0.463612	0.634394	-0.894897	-0.474346	-0.151019	-0.426014	-0.688827	-0.554788	-0.227506	0.118521	2.1037	-0.822514	-0.0181457	-0.00388324	-0.854871	0.0311458	-0.337738	-0.75582	-0.337085	-0.171843
TCGA-EM-A1YC	-0.321946	-0.375367	-0.172504	-0.790268	-0.694374	0.0298691	0.620439	-4.63226	-0.675649	-2.099	-0.0519558	-1.33063	-0.0840595	-1.34664	-0.59133	-0.969003	-0.529295	-1.62817	-0.685928	-0.759734	-1.02958	-0.971339	-0.0526174	-0.282974	-0.573341	-1.23462	-0.651986	-0.679234	-0.427738	-0.806612	0.818494	-0.975597	-1.04915	-0.528419	-1.13071	-1.20033	-1.46509	0.104994	-0.442679	1.5116	-0.969614	-0.489546	0.648117	-1.01197	-0.0787542	-0.639738	-1.48392	-0.548085	-0.0615425
TCGA-EM-A1YD	-0.283946	-1.19327	0.765096	-0.169668	-0.021674	0.279569	1.89314	1.21204	-0.245349	-2.099	-0.826956	-1.15553	0.0217405	-0.500641	-0.26973	-0.279303	0.196605	0.68583	-0.0847284	-0.0147342	-0.262285	0.00456058	0.401983	-0.603574	0.0338592	-0.708417	-0.0126856	-0.344234	0.628062	-0.0645124	0.720994	-0.0315975	0.389754	-0.0480191	-0.142614	-0.366027	0.341012	-0.167306	0.401221	1.3347	-0.383514	-0.210246	0.491017	-0.248071	-0.681854	-0.341238	-0.58362	-0.236885	-0.327843
TCGA-EM-A1YE	-0.215946	-1.18227	0.359696	-0.667568	-0.463674	0.707969	2.10284	-0.258559	-0.0475488	-0.957599	-2.17726	-1.22853	-0.734859	-0.573341	-0.14363	-1.7088	-0.652095	0.97893	-0.0578284	0.191266	-0.927985	0.0439606	0.0317826	-0.478674	0.0973592	-0.553817	-0.0927856	0.164966	0.194362	-0.152312	0.797894	-0.156597	0.331354	0.266781	-0.0954141	-0.562727	0.545712	-0.290906	0.360021	2.3611	-0.369014	0.473954	0.527517	-0.737071	-0.311154	-0.251438	-0.78372	-0.209685	-0.302943
TCGA-EM-A22I	-0.0311464	-0.120067	-0.0257035	0.185932	0.017226	0.103669	0.025039	1.90824	0.138551	-0.998599	0.484944	-2.36993	0.00994052	-0.566841	0.0027696	-1.1255	0.192105	0.20423	-0.0897284	-0.118534	-0.104485	-0.103539	0.222783	0.0145261	-0.173741	-1.23462	0.241714	-0.354234	0.462062	-0.238412	0.399894	-0.0628975	0.115654	-0.209119	-0.317614	-0.382627	-0.123288	-0.0922062	0.346421	2.2582	-0.577314	0.0177543	0.200817	-0.118571	-0.144454	-0.0850382	-0.41752	-0.0969853	0.145457
TCGA-EM-A22J	-0.0361464	-1.10957	-0.488104	-0.0661677	-0.085874	0.234469	1.46574	1.23884	0.498751	-1.6573	-0.0277558	-1.59043	-0.0470595	-0.708041	0.0764696	-0.495303	0.485305	0.52563	0.0322716	-0.237034	-0.392085	0.372761	-0.0970174	-0.689174	-0.405641	-0.792917	0.0427144	-0.400634	0.0914623	-0.260412	0.440294	0.165903	-0.151846	-0.0623191	-0.455414	-0.651027	0.486112	-0.135006	-0.321479	2.3406	-0.384614	0.00715426	-0.0125832	-0.813571	-0.436054	-0.0261382	-0.58632	-0.131885	-0.180143
TCGA-EM-A22K	-0.0138464	-1.54267	0.234296	0.313132	0.158326	0.270769	2.16194	4.07064	0.687751	-1.3165	-0.835356	-0.884428	-0.114259	-0.415641	0.34407	-0.602003	0.373505	2.62873	0.0477716	0.116166	-0.219285	0.264861	0.186383	-0.0820739	0.261259	-1.23462	0.528614	0.0149657	-0.314238	-0.129412	0.165794	0.573603	0.873354	0.122381	-0.120914	-0.563827	0.238812	-0.0134062	-0.140679	2.4349	-0.127614	-0.190646	0.202417	-0.527771	-0.441654	-0.103138	-0.34692	-0.00138528	0.0884575
TCGA-EM-A22L	0.0319536	-2.72247	-0.667604	0.312832	0.00472598	0.228169	1.86824	1.77084	0.721751	-2.099	-1.82386	-1.34453	0.329141	-0.224541	0.0665696	-0.821403	0.688605	2.11383	0.262272	0.0263658	-0.225185	0.459061	0.0459826	-0.259874	0.299259	-1.23462	0.363814	0.113666	-0.427438	-0.0724124	-0.146706	0.692103	0.460754	-0.119119	-0.234714	-0.0965267	0.468612	0.00969383	-0.177179	3.1468	-0.015614	0.102954	-0.121183	-0.230371	-0.394154	0.185562	0.00307953	0.0485147	0.0883575
TCGA-EM-A22M	0.0637536	-0.832767	0.880796	-0.279768	-0.242374	0.182069	1.23784	2.59114	-0.0846488	-0.670699	-0.188656	-0.941628	-0.555259	-0.434741	0.27907	-1.1275	-0.0315953	3.17143	-0.231228	0.0359658	-0.121085	-0.0516394	0.352383	0.520626	-0.203541	-1.23462	0.479614	0.236266	-0.839638	-0.169612	0.0638943	-0.331097	-0.0271457	0.116181	-0.0374141	-0.227327	0.177812	-0.147006	0.168621	1.7784	-0.520714	-0.0387457	0.750017	0.0994292	0.177946	-0.268438	-0.19162	-0.0901853	0.0141575
TCGA-EM-A22N	-0.342446	-1.31217	0.715496	-0.567168	-0.297974	0.114669	1.72384	-1.46036	-0.0605488	-2.099	-2.32426	-1.98323	0.000540515	-0.786041	-0.24083	-0.407503	-0.0378953	-0.0364704	-0.220228	-0.448934	-0.353185	-0.504739	-0.00821741	-1.08307	-0.568041	-1.23462	-0.0567856	-0.862734	0.121262	-0.491512	0.516094	-0.0575975	0.0497543	-0.396019	-0.535714	-0.816927	-0.336288	0.237494	-0.104279	2.0833	-0.392514	-0.308446	-0.546083	-0.662771	-0.338254	-0.143738	-1.15332	-0.409585	-0.440443
TCGA-EM-A22O	-0.179546	-0.0289672	0.411796	-0.300268	-0.639074	-0.0567309	-0.064961	1.09774	-0.279449	-2.099	-0.892856	-2.36993	-0.714459	-0.714841	0.34737	-1.3371	-0.415595	-1.08207	-0.746828	-0.763934	-1.13748	-0.259439	0.280583	0.102426	-0.561541	-1.23462	0.219514	-0.0721343	-0.0913377	-0.558812	0.910794	-0.656697	-0.0759457	-0.285819	-0.454214	-0.774327	-0.435388	-0.0779062	0.316721	2.516	-1.00901	0.230554	0.412417	-0.480471	-0.0263542	0.0175618	-0.67142	0.149515	0.160157
TCGA-EM-A22P	0.178354	-0.705067	1.3632	0.473632	-0.018674	0.0380691	1.51874	0.921041	0.675351	-0.666299	0.265844	-1.62163	-0.00505948	-0.0251406	0.28297	-0.162903	0.102305	5.91143	0.200672	0.202966	0.362715	0.149061	0.381583	0.171726	0.156159	0.00388259	0.545314	-0.0566343	-0.0349377	-0.155712	0.124894	0.345503	0.897454	-0.230619	-0.166414	-0.153627	0.605312	0.278194	0.264021	2.0217	-0.177114	-0.0966457	0.184217	-0.391571	-0.0318542	-0.0102382	0.0312795	0.405615	0.365557
TCGA-EM-A22Q	-0.833846	-2.48237	-1.4046	-1.96477	-3.63107	-1.05443	3.48684	3.28434	-2.06395	-2.099	-1.68556	-2.36993	-1.25196	-0.913541	-0.29393	-2.0847	-0.719395	-0.0811704	-1.67003	-0.0271342	-1.03198	-0.543739	-0.806417	0.0114261	-0.514941	-1.23462	-0.0958856	1.59217	-0.894838	-1.10221	-0.328206	-0.634097	-0.625146	-0.776819	-0.799014	-0.303427	0.028212	-1.03251	-0.383579	1.8245	-1.43151	-0.648846	1.27182	-0.480571	0.0567458	0.551862	-0.95692	-0.774885	-0.488643
TCGA-EM-A2CK	-0.0287464	-1.92777	0.214596	-0.000267671	-0.215474	0.292469	1.92134	1.97954	0.525051	-2.099	-0.373056	-1.45833	-0.245259	-0.558641	-0.0183304	-0.712703	0.250005	2.66773	0.0367716	-0.00953416	-0.312785	0.385761	0.00908259	-0.0157739	-0.0890408	-1.23462	0.0417144	0.112566	0.105962	-0.00661239	0.386894	0.247603	0.417254	0.0978809	-0.127014	-0.386027	0.458212	-0.269106	0.145121	2.2769	-0.234114	-0.0646457	0.330517	-0.886171	-0.533454	0.118862	-0.37172	0.245315	0.113257
TCGA-EM-A2CN	-0.153046	-0.910367	1.9791	-0.0143677	0.102626	-0.280331	0.644639	1.73344	0.722351	-2.099	-1.25596	-2.36993	-0.524559	-0.498741	0.43577	-1.1842	0.520605	2.29033	0.381272	1.24487	-0.886885	0.132461	0.226683	0.157826	0.366659	1.17678	0.985714	-0.125134	-0.368538	-0.322112	0.525894	0.416603	0.740854	0.105281	-0.101414	0.0374733	1.29521	-0.161606	0.750721	1.9977	-0.217814	-0.210146	0.744717	-0.387571	-0.0913542	-0.0415382	0.23138	0.0316147	0.0793575
TCGA-EM-A2CP	-0.126146	-1.17327	0.658896	-0.0485677	0.015926	-0.123831	1.25084	-2.29206	-0.0206488	-1.2366	1.76314	-2.36993	-0.219059	-0.456841	-0.0455304	0.100097	0.357005	2.27493	0.0862716	0.0150658	0.295815	0.0511606	-0.203817	-0.643674	-0.144841	-0.739917	-0.0114856	-0.00163426	0.142862	-0.0881124	0.455494	0.00520251	0.220754	-0.123919	-0.0336141	-0.259727	0.640612	0.0460938	-0.565579	1.5813	-0.075314	0.222054	-0.0834832	-0.0386708	-0.349654	0.0221618	-0.47882	-0.380885	-0.314443
TCGA-EM-A2CQ	-0.181646	-0.861167	-0.269904	-0.266668	-0.101374	-0.0234309	1.51994	-2.73046	0.0310512	-1.7448	-1.01466	-2.36993	-0.0950595	-0.928541	-0.0599304	-0.778603	0.225505	-1.70877	-0.140828	-0.355534	-0.719385	-0.0146394	-0.0249174	-0.718774	-0.361241	-0.596117	-0.0753856	-0.222434	0.283762	-0.509112	0.524794	-0.185797	-0.410446	-0.409019	-0.394414	-0.461327	0.382012	-0.0842062	0.0375208	2.6968	-0.516314	-0.0222457	-0.103183	-0.346771	-0.241454	-0.198038	-0.46412	-0.284485	-0.0123425
TCGA-EM-A2CR	-0.127746	-2.65697	0.0248965	-1.86087	-4.08477	-0.808731	2.54524	2.61824	-1.82035	-0.801699	-2.10976	-1.39043	-0.974259	-0.445441	0.37777	-1.0543	-0.623795	-2.06297	-1.75603	0.484366	-0.764985	-0.313839	-0.281717	0.447926	-0.350641	-1.23462	-0.164086	1.82137	-1.02984	-0.741012	-0.320006	-0.372697	0.718754	-0.153719	-0.324614	0.411273	0.266612	-0.716906	-0.0978792	1.4734	-1.30581	0.0657543	1.14252	-0.589371	0.712146	0.739962	-0.75192	-0.794885	-0.642443
TCGA-EM-A2CS	-0.0180464	-0.987867	1.0029	0.144432	-0.088174	0.0577691	1.37074	2.03124	0.174251	-0.860499	-0.768556	4.24787	0.150741	-0.829741	0.0678696	-0.390403	0.0537047	6.23653	0.170872	-0.0730342	-0.309385	-0.128839	0.249683	0.235126	-0.0974408	-0.812517	0.438614	-0.100934	0.724262	-0.233512	0.591894	0.0616025	-0.166846	-0.0592191	-0.493114	-0.409227	0.616012	-0.0338062	0.435221	2.4818	-0.346514	-0.306046	-0.00268324	-0.673371	-0.532954	-0.167838	-0.60442	0.218615	0.155457
TCGA-EM-A2CT	0.106154	-0.900567	-0.758804	-0.258468	-0.286674	0.0629691	1.23104	0.828341	0.426151	-2.099	-1.20336	-2.36993	-0.276259	-0.986941	-0.16013	-0.481503	0.0241047	-0.12807	-0.0282284	-0.302634	-0.831185	0.0149606	0.00378259	-0.257674	-0.279741	-1.23462	-0.00968564	-0.210834	0.0461623	-0.606712	0.760694	-0.276397	-0.0727457	-0.205719	-0.401414	-0.690727	0.620312	-0.0321062	0.0100208	3.1302	-0.438414	-0.0872457	-0.0652832	-0.829471	0.104546	-0.190938	-0.70532	-0.151985	0.0307575
TCGA-EM-A2CU	-0.160446	-0.477267	2.1082	-0.334568	-0.432674	0.322069	2.08124	3.70284	0.0169512	-0.375099	-0.946256	-0.509028	-0.374859	-0.528841	0.25747	-0.504403	-0.0340953	0.65813	-0.203428	0.00776584	0.196615	-0.100739	0.249883	-0.333774	-0.499041	-1.23462	0.0996144	-0.0419343	-0.0213377	-0.382012	0.00159434	-0.388797	-0.234546	0.00348085	-0.346114	-0.338727	0.183912	-0.528506	0.0817208	1.7132	-0.459614	0.170854	0.774117	-0.402471	-0.259854	-0.224738	-0.59992	-0.237685	-0.186343
TCGA-EM-A2OV	-0.467946	-0.377967	1.5657	-0.132868	-0.302074	-0.0882309	1.19394	-2.75846	-0.0583488	-1.6523	-1.06306	-0.546028	-0.0697595	-1.21064	-0.32303	-0.807503	0.157705	-1.00027	-0.288428	-0.383934	-1.11728	-0.289139	-0.220917	-0.681874	-0.400941	-1.23462	-0.0238856	-0.390934	0.633062	-0.447612	0.557094	-0.299797	-0.437646	-0.504419	-0.348614	-0.859627	-0.369088	-0.0623062	0.353221	1.6632	-0.555814	-0.305546	0.0107168	-0.567971	-0.610954	-0.306438	-1.00352	-0.464285	-0.331943
TCGA-EM-A2OX	-0.0720464	-0.246867	1.2098	0.00913233	-0.417474	0.0444691	1.52204	3.76844	0.127351	-0.773499	-1.80506	0.189572	-0.339259	-0.907541	0.0642696	-1.0543	-0.175195	2.99803	0.0640716	-0.340534	-0.212385	-0.179339	0.0804826	0.382726	-0.268041	-1.23462	0.378114	-0.191734	0.434362	-0.204212	0.210394	-0.253497	0.00805426	-0.225519	-0.318514	-0.499827	0.508812	-0.232906	0.0796208	2.1083	-0.459914	-0.380946	0.353517	-0.727671	-0.143954	-0.291438	-0.50982	0.298415	0.0957575
TCGA-EM-A2OY	-0.175046	-1.39337	0.339396	-0.557368	-0.566074	0.0417691	0.603139	-3.28406	0.365351	-0.669799	-1.53446	-1.86083	-0.180259	-0.748741	-0.26053	-0.803603	0.102405	-1.17817	-0.129728	-0.316934	-0.537785	-0.641439	-0.219817	-0.154174	-0.332541	-1.23462	-0.0559856	-0.538234	-0.727538	0.00618761	0.705694	-0.183097	0.377754	0.00618085	-0.404614	-0.869427	-0.892888	-0.239106	-0.449579	1.9745	-0.431214	-0.618646	0.485017	-0.776171	-0.0300542	0.0238618	-0.93852	-0.0311853	-0.195543
TCGA-EM-A2OZ	0.0583536	-0.355567	0.249996	0.212132	-0.299974	0.117969	0.561639	-0.654259	0.649851	-0.930899	-1.08516	-2.09743	-0.102859	-0.713341	-0.11333	-0.265803	0.217105	-0.44067	-0.0210284	-0.333134	-0.394685	-0.0373394	0.206983	0.0732261	-0.0467408	-0.733117	0.225814	-0.228734	0.0738623	-0.478812	0.510094	-0.197797	0.178754	-0.396319	-0.315314	-0.454627	0.028412	0.137194	0.385421	2.9903	-0.556614	-0.0335457	0.244917	-0.400071	-0.138454	-0.114438	-0.29382	0.294015	0.264157
TCGA-EM-A2P0	0.0466536	-1.30197	1.6948	0.418732	0.027526	-0.0346309	0.674839	-0.0129593	0.506551	-1.67	-1.11956	-1.94093	0.168741	-0.505241	0.0132696	-0.609103	0.532005	0.92343	0.247872	0.156466	-0.299585	0.0853606	0.0878826	0.0478261	0.149059	-0.475417	0.642414	-0.232734	0.739662	-0.118312	0.164794	0.399603	0.561654	-0.182919	-0.115314	-0.0846267	0.458012	0.0765938	0.729721	2.1616	-0.403414	-0.464046	0.101917	-0.216471	-0.638954	0.0300618	-0.12462	0.256015	0.224357
TCGA-EM-A2P1	0.314054	-0.200667	1.2082	0.506532	-0.012674	-0.357031	-1.04736	0.00374069	0.00995122	-0.306499	-0.827356	-2.36993	0.125941	-0.628341	-0.0086304	-0.543003	0.451005	0.28943	0.119072	0.364766	0.691615	0.0106606	-0.246917	-0.0731739	0.0816592	-1.23462	0.175914	-0.283734	0.218962	0.154288	0.118194	0.327203	0.301254	-0.167619	0.190486	-0.199727	-0.270588	0.161094	-0.172379	2.1079	-0.236714	-0.0122457	-0.275883	0.220429	-0.254454	-0.0689382	-0.25762	0.270515	0.181557
TCGA-EM-A2P2	0.300254	-2.30607	1.4694	0.181132	-0.179474	0.202069	1.21994	3.03504	0.0706512	-2.099	-1.79236	6.56007	-0.0665595	-0.813441	0.0394696	-0.277803	0.116505	1.58783	0.188072	0.294766	-0.368985	0.172361	0.115883	0.770426	0.188259	-1.23462	0.207714	0.107766	0.409762	0.0744876	0.438594	0.00380251	0.205754	0.00288085	0.0948859	-0.182727	0.757912	0.0259938	0.212521	2.1548	-0.129114	-0.287946	0.450117	-0.163371	-0.269754	0.0344618	-0.31152	-0.000585283	0.447157
TCGA-EM-A3AJ	-0.324646	0.0759328	0.550696	0.200432	-0.478674	0.250069	1.91694	-2.35536	0.00545122	-1.6243	-1.37576	-1.53873	-0.218859	-0.664441	0.17807	0.485897	0.100705	3.17053	0.225872	0.345666	-0.0031849	-0.301439	-0.213717	-0.268274	-0.0979408	-1.23462	0.328214	0.0836657	0.423162	-0.199812	0.159794	-0.0884975	0.0155543	-0.147519	-0.175414	-0.202927	-0.196588	0.165994	1.84752	2.2082	-0.293514	-0.0152457	0.391817	-0.414371	-0.225554	-0.185238	-0.18712	-0.270785	-0.148143
TCGA-EM-A3AK	0.0489536	-0.706767	1.8762	0.170132	-0.157574	0.195469	1.83664	2.03464	0.336451	-0.787299	-1.22186	-1.24173	-0.365859	-0.430041	0.0394696	-0.558903	-0.0435953	3.80043	-0.0245284	-0.142834	-0.199685	0.00746058	0.310683	-0.0650739	-0.209741	-1.23462	0.288614	-0.190734	0.391462	-0.266912	0.452094	-0.191297	0.408154	-0.161419	-0.326414	-0.437727	-0.00568801	-0.180406	0.362021	2.0762	-0.521014	-0.134846	0.441017	-0.385371	-0.206554	-0.148338	-0.19422	0.283215	0.194857
TCGA-EM-A3AL	-0.0995464	-0.0674672	0.961896	-0.215168	-0.132474	0.155269	2.45694	0.381041	0.424751	-2.099	0.582444	-1.74883	-0.228159	-0.146441	0.14547	0.0107968	0.202305	-1.71927	0.337672	0.626266	0.114615	0.417061	0.294683	-0.382174	0.151959	-1.23462	0.344114	0.139066	0.531062	-0.0760124	0.261094	0.138603	0.471654	-0.0348191	-0.0480141	0.179373	0.814912	0.0275938	0.570821	1.9143	0.060186	-0.153246	0.336417	-0.148471	-0.513554	0.279362	-0.14922	0.357615	-0.0474425
TCGA-EM-A3AN	0.352554	-0.918967	0.239896	0.255832	-0.159374	0.280569	1.35934	3.86674	0.498651	-1.0126	-1.36526	-1.48823	-0.0687595	-0.232541	0.28037	-1.0818	0.504505	2.07203	0.399572	0.331666	0.0767151	0.0739606	0.214083	0.411326	-0.0369408	-1.23462	0.0642144	-0.0730343	0.147062	0.169188	0.164494	0.238303	-0.0565457	0.0500809	0.117886	0.0939733	0.579412	-0.195906	0.114621	2.3311	0.080386	0.0791543	0.407217	0.0861292	-0.596854	0.148862	-0.0986205	0.306115	0.455257
TCGA-EM-A3AO	-0.126846	-1.12607	1.3613	0.170932	-0.417574	-0.380131	1.63304	5.02164	-0.0195488	-2.099	-0.834356	-0.276728	-0.645759	-0.471841	0.39197	-1.828	-0.205395	-2.06297	-0.0805284	0.599766	0.242715	-0.145839	-0.278017	0.0236261	0.275059	-0.740517	0.707914	-0.0496343	0.160162	0.0390876	0.118294	0.230003	0.933954	0.373681	0.279786	-0.174327	0.654712	-0.243606	0.123021	1.6716	-0.099314	-0.0991457	0.701417	0.187629	-0.315354	-0.130838	-0.28192	0.404415	0.336157
TCGA-EM-A3AQ	0.00675363	-0.538967	0.948696	-0.0153677	-0.330274	0.247269	1.91614	3.08714	0.496051	-2.099	-1.98026	-0.682828	-0.468959	-0.174441	0.24467	-0.833403	-0.0616953	3.96783	0.0625716	0.279466	0.0061151	0.00646058	0.0227826	0.232726	0.0967592	-1.23462	0.521114	0.162066	-0.286038	-0.107912	-0.0405057	-0.126697	0.533454	0.0752809	-0.0737141	0.00307329	0.852312	-0.402406	0.0285208	1.8823	-0.289914	-0.0764457	0.784117	-0.271771	-0.137254	0.0549618	-0.0613205	0.334315	0.460557
TCGA-EM-A3AR	0.123354	-1.09427	1.105	-0.0322677	-0.404974	0.0295691	0.162039	0.335141	-0.0123488	-1.2924	-0.519156	-1.04913	-0.234259	-0.606341	-0.0946304	-0.292603	0.737605	5.38643	0.150672	-0.0146342	-0.348385	-0.00963942	0.0724826	0.0197261	-0.110141	-1.23462	0.0312144	-0.0571343	0.590362	-0.132012	0.408794	-0.0967975	0.106854	-0.178519	-0.0894141	-0.0520267	0.959112	-0.0455062	0.582221	2.0201	-0.079114	-0.262546	0.115017	-0.483171	-0.694654	0.0822618	-0.20382	0.288315	0.112057
TCGA-EM-A3FJ	0.432854	-0.718667	0.945596	0.116632	-0.082374	0.398469	1.31404	1.42894	0.580151	0.0354013	-0.826556	-0.137728	-0.382059	0.0971594	0.16547	-0.845103	0.284705	7.39843	0.211872	0.285466	-0.267485	0.286361	0.740083	0.797626	0.328359	-1.23462	0.0103144	-0.0359343	0.0845623	0.0375876	0.243394	0.0194025	1.13895	0.127781	0.446286	0.102173	0.788512	-0.0269062	0.389421	1.9434	-0.010014	0.187654	0.519217	0.0879292	0.00434579	-0.144038	0.16208	0.661315	0.512257
TCGA-EM-A3FK	0.314254	0.660733	0.603996	-0.0391677	0.043426	0.129269	0.499039	-0.858759	0.105251	-2.099	-0.140856	-2.36993	0.216641	-0.542041	-0.10333	-0.742303	0.547905	0.10953	0.241072	0.237766	-0.0712849	0.0611606	0.249883	0.677626	0.699259	-0.835317	0.0179144	-0.353734	0.750362	-0.140912	0.0895943	-0.0508975	0.576854	-0.151419	-0.0199141	-0.131727	-0.087688	0.0644938	0.869121	2.4353	-0.245714	-0.0966457	-0.111583	-0.105571	-0.127354	-0.190138	-0.39112	0.369615	0.290357
TCGA-EM-A3FM	0.293654	0.254733	0.566296	-0.393168	-0.575674	0.350769	0.074839	-0.0636593	-1.35715	-1.6534	-1.84636	-1.07853	-1.04046	-0.593241	0.41967	-2.3213	-0.270395	0.84663	-1.13943	-0.972734	-0.730385	-0.260239	0.468683	0.587926	-1.16004	-1.23462	-0.971386	-0.0617343	-0.342838	-0.535412	0.236194	-1.0848	-0.544246	0.287281	0.0856859	-0.647727	-0.976588	-0.563106	0.459121	2.0781	-1.16661	0.336254	1.12302	-0.197371	0.224046	-0.150538	-0.73542	0.0532147	0.146957
TCGA-EM-A3FN	0.188954	-1.80517	0.369396	-0.694668	-0.063874	0.639769	3.14934	1.31534	-0.145449	-2.099	0.607744	-1.44723	-0.318259	-0.255941	0.13767	-1.0405	0.357205	1.43533	0.104772	0.575166	-0.226385	0.583061	0.382383	0.958426	0.119159	-1.23462	0.0589144	0.262466	-0.618238	0.281488	0.867994	0.0213025	-0.332246	0.210781	0.591386	0.329473	0.814812	-0.334006	0.591321	1.8272	-0.140014	0.849654	0.384617	0.0960292	-0.112954	0.0842618	-0.34262	-0.196485	0.0413575
TCGA-EM-A3FO	0.539054	-0.402667	1.4272	0.167332	0.188426	-0.0820309	-0.929861	2.64674	0.540951	-2.099	0.0423442	0.513172	-0.151559	-0.333241	0.46287	-2.0927	0.355505	1.64673	0.538772	0.952866	0.0999151	0.163661	0.524183	1.26213	0.250059	0.186683	0.801214	-0.203234	-0.571738	0.147488	0.0634943	0.270703	0.434054	0.0905809	0.600886	0.345073	0.826112	0.132194	0.455221	2.1836	-0.072914	0.264654	0.620617	0.591129	-0.212754	-0.0163382	0.22738	0.335615	0.694357
TCGA-EM-A3FP	0.0435536	-1.46177	0.416496	-0.869968	-0.291974	0.545569	3.08374	1.07324	-0.624349	-1.6187	-0.875556	-0.457328	-0.559659	-0.200241	0.0179696	-0.685003	0.483805	0.72883	-0.252228	-0.529634	-0.258885	0.253961	0.136883	0.102726	-0.439341	-1.23462	-0.947486	0.161466	-0.774738	-0.0251124	0.0426943	-0.296197	-0.173846	-0.0146191	0.190086	-0.185327	0.580212	-0.449406	-0.154479	2.4796	-0.153514	0.386554	0.845917	-0.364571	-0.0471542	0.133462	-0.39062	-0.0340853	-0.165443
TCGA-EM-A3FQ	0.298154	-0.288067	0.134396	0.00173233	-0.148974	0.262669	0.101039	1.92904	0.0587512	0.266301	-0.203256	-2.36993	-0.0998595	-0.0863406	0.0880696	-0.702803	0.421705	1.04353	0.0279716	0.476066	0.358815	0.254261	0.394683	0.571526	0.172159	-1.23462	-0.129486	-0.0224343	0.134162	0.00138761	0.0321943	-0.0538975	0.298354	0.0410809	0.267186	0.0407733	0.307312	-0.161706	0.319221	2.1538	0.021286	0.0362543	0.495117	0.0862292	-0.0248542	0.00316182	-0.0607205	0.150015	-0.0237425
TCGA-EM-A3FR	0.0373536	-1.56697	2.209	-0.0756677	-0.440374	0.411669	0.850239	-1.66926	0.115051	-2.099	-0.746356	-2.36993	-0.599359	-0.520541	-0.24833	-0.860803	0.478605	1.47843	0.329772	0.135666	-0.654785	0.342161	0.400183	0.0417261	0.0162592	-1.23462	0.291114	0.144266	0.650062	-0.0816124	0.407394	0.0276025	0.532154	0.121981	-0.0998141	0.0769733	0.793512	0.180694	0.460621	2.0127	-0.431714	-0.152646	0.609717	-0.647871	-0.402754	-0.101038	0.0698795	0.329015	0.319257
TCGA-EM-A3O3	-0.0837464	0.232533	-0.479204	-0.522168	-0.177374	0.0834691	-1.07976	2.57134	0.619151	-0.577199	2.64734	-2.36993	-0.538059	0.0289594	0.17617	-1.6275	-0.104395	0.51973	0.143372	0.984866	0.186715	-0.0149394	-0.283717	0.322426	0.234459	-1.23462	0.399614	0.274866	-0.332738	-0.0602124	-0.299306	0.0112025	0.370054	0.147681	-0.189914	0.430673	0.418812	-0.451206	0.714321	2.3399	0.024286	-0.155946	0.303217	0.0706292	0.539646	0.0582618	0.29758	-0.365985	-0.0756425
TCGA-EM-A3O8	0.100354	-1.68217	0.584896	0.241132	-0.00817402	0.349869	1.17534	2.36104	0.829151	-2.099	-1.37546	-1.76623	-0.450559	-0.140541	0.40807	-0.922403	0.590205	1.23473	0.395272	0.425166	-0.180685	0.446061	0.105983	-0.473474	0.330159	-0.901417	0.404814	0.168266	0.000162318	0.0141876	0.289994	0.649203	0.924854	0.154381	-0.395814	-0.00652671	0.785912	-0.150406	-0.196879	2.5417	-0.016314	-0.0355457	0.273917	-0.493671	-0.591054	0.140162	0.19808	0.334815	0.270157
TCGA-EM-A3OA	0.147654	-2.35237	-2.1668	-0.543168	-0.413274	0.348869	1.25494	0.687241	0.899151	-2.099	-1.27576	-1.17293	-0.618559	-0.433441	0.19857	-0.717903	0.0128047	-0.14837	0.0443716	0.221566	-0.949385	0.458161	0.319583	-0.435074	-0.216641	-0.990117	0.147514	-0.0385343	-0.0568377	0.00208761	0.311194	-0.109997	0.516654	-0.0437191	-0.401414	-0.359227	0.517012	0.0293938	0.301121	2.7129	-0.234214	-0.0263457	0.351117	-0.618771	0.104146	0.148462	-0.41042	-0.103985	-0.172743
TCGA-EM-A3OB	0.0662536	-1.65777	1.3493	-0.116268	-0.183174	0.421369	0.868239	3.62814	0.601451	-2.099	-0.411156	-1.70093	0.121841	0.0880594	0.22757	-0.933703	0.194205	0.66053	0.0862716	0.388766	-0.622785	0.168361	0.605283	-0.285274	0.295159	-1.23462	0.748114	0.0977657	0.249662	-0.0411124	0.370794	0.195703	1.10515	0.0614809	-0.223514	-0.120127	0.950512	0.0940938	0.300821	2.2972	-0.107414	-0.539846	0.689817	-0.286071	-0.328954	-0.220338	-0.0179205	0.149315	0.238657
TCGA-EM-A3ST	-0.310946	-2.47787	0.00939646	-0.0668677	-0.334074	-0.0916309	1.35254	2.73424	0.645351	-2.099	-1.24726	3.43317	-0.695159	-0.593541	0.36357	-1.443	-0.158995	2.06943	0.170872	0.488766	-0.631085	0.278961	0.0113826	0.498926	0.925659	-0.713317	1.07851	-0.110134	-0.530138	-0.385412	-0.109006	0.286603	0.810854	-0.296019	-0.188314	-0.211427	1.51441	-0.0340062	0.539021	2.0467	-0.012114	-0.117546	0.926817	-0.0584708	0.0335458	0.0612618	-0.0846205	-0.306285	0.223857
TCGA-EM-A3SU	0.270654	-0.904667	0.728596	-0.304068	-0.662874	0.430869	-0.838061	1.23634	-0.0180488	-1.0955	-2.66386	-2.36993	-0.848259	-0.595541	0.21457	-1.7554	-0.152495	0.40223	-0.484028	-0.455534	-0.297385	0.0564606	0.0615826	0.500326	-0.181241	-1.23462	0.0457144	0.172966	-0.675238	-0.265312	0.341694	-0.862097	0.544554	0.0708809	-0.0388141	-0.0510267	-0.161388	-0.0541062	0.185921	1.8723	-0.712414	0.0427543	0.880317	-0.241271	-0.0489542	-0.105638	0.15588	0.388315	0.319657
TCGA-EM-A3SX	0.0628536	-1.46787	0.729096	0.531332	0.193426	0.109869	2.33114	-0.648259	0.740351	-1.6699	0.258844	-0.00352782	-0.215559	-0.136441	0.53217	-0.241303	0.141505	0.79203	0.401172	0.367566	-0.397085	0.0126606	0.151783	-0.0372739	0.443159	-1.23462	0.980514	0.237566	-0.192138	0.0619876	-0.0852057	0.441603	1.10065	-0.217919	-0.176514	0.146673	0.522712	0.272094	0.468521	2.2845	-0.073214	-0.214546	0.185217	-0.159971	-0.684754	0.151962	0.35238	0.316715	0.509357
TCGA-EM-A3SZ	0.203954	-0.801267	0.154196	0.0336323	-0.111474	0.179569	-0.974761	0.599041	0.411651	-0.791599	-1.36486	-2.36993	-0.211159	-0.386141	0.22307	-1.4307	0.186805	-1.07507	0.0752716	0.0144658	-0.356385	-0.0874394	0.0806826	0.00382613	-0.0805408	-1.23462	0.336814	-0.121834	-0.157538	-0.168812	0.154494	0.000902513	0.108954	-0.354419	-0.225714	-0.170527	0.098612	-0.112106	0.378121	2.2222	-0.458014	-0.000945743	0.268817	0.265829	-0.146154	-0.121738	-0.22472	0.0406147	0.305757
TCGA-EM-A4FF	0.113454	0.0878328	0.674096	0.113232	0.096826	0.0502691	1.00954	1.32944	0.402351	-0.505699	-0.397456	-2.00453	-0.316159	-0.403541	0.45197	-0.733703	0.0629047	-0.46967	0.119872	0.0279658	-0.279285	-0.137639	0.208183	-0.0494739	-0.0289408	-0.869217	0.379014	-0.199734	-0.0848377	-0.286212	0.345794	-0.0874975	0.401454	0.0254809	-0.162814	-0.482527	0.277712	0.0537938	0.303121	2.2222	-0.403014	0.0660543	0.377217	-0.187271	-0.185154	-0.237938	-0.34302	-0.130885	0.366557
TCGA-EM-A4FM	0.403854	0.234733	0.0951965	0.177632	-0.118474	0.285669	0.403039	0.825641	0.268751	-1.0627	-0.355056	-2.36993	-0.471259	0.0836594	0.48187	-1.1434	-0.118195	2.04893	0.0566716	-0.156534	-0.221085	0.201561	0.625183	0.944826	-0.486641	-0.625317	-0.0443856	-0.385234	0.104462	-0.181312	0.232894	-0.153297	0.679554	0.349881	0.251386	-0.310727	0.482712	-0.0480062	0.639521	2.2297	-0.279814	0.356654	0.740817	-0.284071	0.289346	0.0697618	-0.25642	0.393915	0.364557
TCGA-EM-A4FN	-0.0289464	-0.0760672	-0.467804	-0.192868	-0.411974	0.198369	1.33294	1.30644	0.585151	-1.2198	-0.885956	-0.948428	-0.620559	-0.398441	0.33937	-1.1274	-0.0619953	1.23173	0.0139716	0.146466	-0.395185	-0.0728394	0.257083	0.294726	0.132059	-0.729017	0.118714	-0.00523427	-0.516838	-0.305812	0.332094	-0.288797	0.902154	0.110881	0.131886	-0.259627	0.193212	-0.181006	0.476821	1.8503	-0.462914	0.389554	1.06952	-0.168471	0.231246	-0.213138	-0.17852	0.0359147	0.337157
TCGA-EM-A4FO	0.0577536	-0.578467	0.728196	0.119432	-0.082674	-0.0595309	2.04124	0.837241	0.432651	-1.2912	-0.644056	0.358872	-0.353759	-0.0866406	0.38867	-0.376003	-0.0262953	5.66943	0.0627716	0.208966	0.406115	0.0884606	0.251583	0.0205261	-0.0129408	-0.774917	0.440614	-0.0214343	-0.506238	-0.105912	0.0139943	0.175103	0.419154	0.131081	0.00228585	-0.173727	0.450612	-0.0112062	0.102921	1.4814	-0.176514	0.118154	0.455217	-0.0875708	0.165646	-0.132738	-0.15612	0.0154147	0.0613575
TCGA-EM-A4FQ	0.0701536	-0.237167	0.581796	-0.0115677	-0.148674	0.0198691	0.502239	1.11724	0.453851	-2.099	-1.53586	-2.36993	-0.567059	-0.321041	0.31417	-1.3011	-0.0686953	-1.64267	-0.0816284	-0.0617342	0.0189151	-0.128339	0.277883	0.168326	-0.241841	-0.489217	0.0346144	-0.361134	-0.423738	-0.434312	0.405394	-0.400097	0.697454	0.0828809	-0.0863141	-0.416927	0.588212	-0.0720062	0.695321	2.1826	-0.574814	0.366354	1.03142	-0.695771	0.228646	-0.304938	-0.26682	0.131215	0.267057
TCGA-EM-A4FV	-0.0353464	-1.69077	1.2632	0.0579323	0.00132598	0.129569	1.61864	0.911741	0.529751	-0.648499	-2.00456	-0.522028	-0.278359	-0.398141	0.28807	-0.245303	0.146305	4.97973	0.192572	0.105866	-0.368885	-0.0121394	0.299683	0.0385261	0.299259	-0.715317	0.628714	-0.0490343	0.341662	-0.140712	0.233894	0.167403	0.609354	-0.144919	-0.175614	-0.157327	0.168312	0.00649383	0.427021	2.0972	-0.232614	-0.176046	0.406017	-0.263971	-0.296154	-0.0502382	-0.0326205	0.0582147	0.168157
TCGA-EM-A4G1	-0.0508464	-1.40887	0.805496	0.384132	0.103426	-0.0484309	0.189539	-2.54626	0.905651	-1.124	-1.53646	-2.36993	-0.438259	-0.294741	0.19927	-0.391303	-0.0180953	-0.77097	0.361772	0.0514658	-0.497185	-0.187539	-0.0534174	-0.206474	0.0749592	-1.23462	0.812314	0.0963657	0.0877623	-0.586212	0.656794	0.0836025	0.808454	-0.0272191	-0.544614	0.133573	0.088112	0.283694	0.257621	1.8735	-0.334114	0.0967543	0.502417	-0.207071	-0.554354	-0.136538	0.35378	-0.128885	0.689757
TCGA-ET-A25G	-0.107946	0.181033	-0.669604	-0.0118677	0.055926	-0.0489309	-1.30596	-3.11666	-0.148349	-1.0113	-1.41916	-2.36993	0.0524405	-0.787941	0.13067	-1.8407	0.113605	-1.60347	-0.230028	-0.369934	-0.334285	-0.279139	0.114983	-0.170574	-0.476741	-1.23462	-0.0725856	-0.512734	0.435062	-0.487012	0.334094	-0.340997	-0.466246	-0.306419	-0.441714	-0.645127	-0.405588	-0.168606	1.05282	2.5258	-0.662914	0.143154	0.132117	-0.250371	-0.237354	-0.258638	-0.73202	-0.234285	-0.0821425
TCGA-ET-A25I	-0.0775464	-1.86487	0.431796	-0.484768	-0.253374	0.293269	2.05164	0.452441	0.173451	-1.4749	0.528144	-2.02443	-0.380759	-0.719841	0.0924696	-0.599903	0.154805	0.0237296	-0.222428	-0.325134	-0.422285	0.169961	0.0288826	-0.0821739	-0.600641	-1.23462	-0.371786	-0.0148343	0.0328623	-0.165312	0.466494	-0.266597	-0.344246	0.0712809	-0.182214	-0.490927	-0.283088	-0.451806	-0.00947924	1.9034	-0.433414	0.389854	0.439917	-0.636171	-0.309354	-0.199138	-0.54452	-0.241285	0.0347575
TCGA-ET-A25J	0.0170536	-1.28557	-0.332904	-0.112668	-0.022874	-0.0747309	0.442839	1.55684	0.0936512	-2.099	-2.51286	-1.68023	-0.271759	-0.804641	0.18377	-0.851203	-0.120195	-1.37327	-0.221728	-0.503334	-0.464285	-0.187439	0.284583	-0.406274	-0.319641	-1.23462	0.375614	-0.209534	0.238662	-0.512112	0.698594	-0.254597	0.0343543	-0.340119	-0.352514	-0.619227	-0.359388	0.0248938	0.284521	2.6337	-0.688214	-0.134146	0.280017	-0.304671	-0.333554	-0.330038	-0.42872	0.0295147	0.389157
TCGA-ET-A25K	0.205654	-1.30667	1.6027	0.251232	0.162126	0.0825691	1.56794	0.280841	-0.155849	-1.49	-1.02306	2.09007	-0.345759	-0.234641	0.10467	-0.329803	0.142905	7.87983	-0.0350284	-0.0105342	-0.356885	-0.000739415	0.549083	0.161826	0.347059	-1.23462	0.189014	-0.228534	0.521062	-0.166012	0.248094	0.113903	0.935154	-0.102319	0.0826859	-0.00772671	0.206812	-0.112906	0.857221	2.1471	-0.518014	0.0552543	0.150817	-0.201871	-0.178554	-0.107838	-0.0752205	0.464415	0.405257
TCGA-ET-A25L	-0.119846	-0.826167	-0.0204035	-0.0340677	-0.234974	0.0579691	0.306939	1.87544	-0.304449	-0.276699	-3.66736	-2.36993	-0.348759	-0.743841	0.16507	-1.1336	-0.179895	1.41543	-0.493128	-0.358134	-0.585285	-0.219939	0.378583	-0.121874	-0.356641	-1.23462	0.110714	-0.00423427	-0.306438	-0.363712	0.131694	-0.415997	0.0908543	-0.168819	-0.280714	-0.437827	-0.377388	-0.444006	0.435121	1.9648	-0.794414	-0.0454457	0.263717	-0.351871	-0.162154	-0.266938	-0.34182	-0.182785	-0.119043
TCGA-ET-A25M	-0.176846	-0.386667	0.460296	-0.0843677	-0.109774	-0.0233309	0.701439	0.422841	-0.242649	-1.1926	-0.382856	-2.36993	-0.289859	-0.950341	0.0152696	-0.720603	-0.115395	-1.15657	-0.369728	-0.597534	-0.636185	-0.289239	0.429083	-0.270374	-0.530241	-1.23462	-0.0472856	-0.294634	0.577062	-0.504812	0.405094	-0.518197	-0.318646	-0.197919	-0.470514	-0.655227	-0.126688	-0.394306	0.484821	2.0862	-0.854614	-0.146446	0.307417	-0.527471	-0.168854	-0.429338	-0.68672	-0.284585	-0.0447425
TCGA-ET-A25N	0.232254	-0.420567	0.828796	0.196832	0.097726	-0.0871309	-0.181861	-1.07166	0.104951	-2.099	-2.34546	-1.56253	0.215941	-0.626841	-0.35363	-0.234703	0.630805	-0.36257	-0.113328	-0.113734	-0.110985	-0.0967394	0.462483	0.221326	0.516359	0.288883	0.150914	-0.325034	0.809162	-0.393012	0.291694	0.00560251	0.639354	-0.457419	-0.0388141	-0.101927	0.083512	0.0303938	0.403921	2.1963	-0.358414	-0.159146	-0.0358832	0.121429	-0.464154	-0.0955382	-0.0464205	0.214715	0.548857
TCGA-ET-A25O	0.187854	-0.797167	-0.449804	0.380632	0.205026	0.0804691	-0.333461	1.19174	0.447651	-2.099	-1.06556	-1.23693	0.00734051	-0.715741	0.48537	-0.379803	-0.00819534	1.66263	-0.207728	-0.461334	-0.884185	-0.112339	0.367583	-0.0188739	-0.480741	-1.23462	0.310314	-0.139334	-0.284138	-0.239612	0.485694	-0.0204975	0.507254	-0.122019	-0.183214	-0.442027	-0.292488	0.0761938	0.551821	2.3765	-0.526014	-0.107246	0.266017	-0.389271	-0.553854	-0.204738	-0.13332	0.241315	0.501857
TCGA-ET-A25P	0.0191536	-0.684767	0.469296	0.140432	0.142726	0.211369	2.14274	3.91824	0.000651221	-1.7138	-1.35176	-1.98473	0.367341	-0.230741	-0.0494304	-0.317103	0.290505	-0.90977	-0.0251284	-0.0704342	-0.375185	0.156561	0.210783	-0.777774	0.0127592	-1.23462	0.352914	-0.0318343	0.0265623	-0.307712	0.121894	0.0106025	0.321354	-0.129119	-0.349114	-0.386327	-0.070588	-0.282606	-0.406979	1.7958	-0.391714	-0.142746	0.300717	-0.470271	-0.623554	-0.187038	-0.49622	0.00361472	-0.0411425
TCGA-ET-A2MX	0.236554	-2.19377	0.265996	-0.278568	-0.318974	0.218769	-0.801161	-2.79336	0.169151	-2.099	-3.66736	-2.36993	-0.555659	-0.742741	0.12037	-1.656	-0.144395	-1.58067	-0.268528	-0.189134	-0.652985	-0.128639	0.184283	0.227126	-0.243341	-1.23462	0.304914	-0.0183343	-0.302238	-0.384212	0.695894	-0.786497	0.435954	-0.0324191	-0.234714	-0.114727	-0.000888006	-0.117206	0.560921	2.2949	-0.710814	0.294754	0.666517	-0.232971	0.138946	-0.182438	0.0654795	-0.0118853	0.337257
TCGA-ET-A2MZ	0.266554	-0.280567	2.1105	-0.0802677	-0.395874	0.286969	2.02994	-0.964559	0.153651	-2.099	-0.733656	-0.522528	-0.106959	-0.633841	0.23227	-0.131303	0.381405	6.15943	0.107972	-0.227234	-0.207785	0.180161	0.307883	0.0181261	-0.207541	-1.23462	-0.250886	-0.205334	0.437962	-0.249812	0.729394	-0.380797	-0.513946	-0.268819	-0.285714	-0.122027	0.175712	-0.155306	0.632321	2.7431	-0.443214	0.112354	0.415617	-0.417171	-0.352054	-0.115738	-0.32232	0.0239147	0.161257
TCGA-ET-A2N0	-0.109546	-0.943467	-0.258904	-1.30317	-1.10237	0.655369	0.539339	-1.24686	-1.21675	-2.099	-2.12896	-1.80803	-1.45946	-0.842641	-0.17733	-2.1968	-0.768495	-0.78287	-1.05013	-0.574734	-1.23058	-0.332039	0.229883	0.633126	-0.362541	-1.23462	-0.104886	0.507566	-0.726738	-0.711012	0.542394	-1.4766	0.465054	0.0802809	-0.0451141	-0.118927	-1.53189	-0.0846062	0.502321	1.4449	-1.65981	0.0600543	1.40042	-0.684971	0.310946	-0.312638	-0.17132	-0.0854853	0.228857
TCGA-ET-A2N4	0.240654	-1.97087	1.1931	-0.0689677	-0.169274	0.172569	1.32984	2.34604	0.421551	-1.6575	-0.0284558	-1.92843	-0.496559	-0.460641	0.14307	-0.861303	-0.0459953	4.02353	-0.0363284	-0.153234	-0.600885	-0.145939	0.435183	0.0709261	-0.0995408	-1.23462	0.484714	0.0184657	-0.346538	-0.426212	0.409594	-0.236097	0.474754	-0.00581915	-0.255714	0.0150733	0.101512	-0.0464062	-0.442779	1.9497	-0.487814	-0.0650457	0.849517	-0.549771	-0.0146542	-0.235838	-0.00162047	0.364115	0.367457
TCGA-ET-A39K	0.173154	-1.19207	1.8175	-0.815668	-0.475774	0.570069	-0.263861	-1.24276	-0.0855488	-2.099	-2.30006	-2.36993	-1.04116	-0.220841	0.11557	-2.18	-0.423295	6.12913	-0.502428	0.0555658	-0.896585	-0.142239	0.623583	0.420926	0.233659	-1.23462	0.427914	0.546766	-0.303438	-0.535612	0.532794	-0.927997	1.03335	-0.0352191	0.206186	0.314173	-0.229588	-0.296006	0.538421	1.5475	-0.697614	0.246654	1.26382	-0.0710708	0.422546	-0.324038	0.31498	0.368015	0.429757
TCGA-ET-A39L	0.0932536	-0.847967	0.471696	-0.0745677	0.042526	0.196969	2.23854	1.32674	0.0199512	-0.771299	0.0420442	-0.878328	0.0225405	-0.422341	0.24907	0.324797	0.441905	-0.29057	0.0424716	-0.0803342	-0.0398849	0.156761	0.459083	-0.262874	-0.116941	-0.853917	0.00551436	-0.0643343	0.220062	-0.293012	0.310294	0.0292025	-0.212046	-0.249919	-0.107414	-0.166227	-0.039088	-0.00260617	0.274121	2.5669	-0.306914	-0.00484574	0.142817	-0.240071	-0.395854	-0.0243382	-0.37092	0.260515	0.0870575
TCGA-ET-A39O	0.120554	-0.215567	-0.397604	0.120732	-0.462374	-0.172331	-0.559761	0.560641	0.0720512	-0.129299	-0.985456	-2.36993	-0.198359	-0.653241	-0.19713	-1.0749	0.0402047	-2.06297	-0.208628	-0.639034	-0.148085	-0.714539	-0.000417409	-0.637074	-0.379841	-1.23462	-0.284386	-0.615534	-0.0552377	-0.887612	0.170394	-0.534797	-0.487646	-0.244219	-0.701614	-0.379327	-0.156988	-0.271906	0.463521	2.3096	-0.867114	0.238854	0.201017	-0.485371	-0.445254	-0.594838	-0.44892	-0.177985	0.00795746
TCGA-ET-A39P	0.171754	-1.03057	0.668196	-0.0854677	-0.184474	0.0543691	0.327439	0.959841	0.144451	-2.099	-1.21826	-1.12353	-0.603459	-0.580641	-0.0458304	-0.902103	-0.154695	-1.30907	-0.313828	-0.424834	-0.565185	-0.166839	0.310583	-0.295474	-0.334741	-1.23462	0.0818144	-0.473334	0.365262	-0.546412	0.345994	-0.465797	-0.194346	-0.148819	-0.409814	-0.326527	-0.497888	-0.0759062	0.103421	1.9682	-0.867214	-0.0935457	0.285617	-0.556971	-0.0149542	-0.375738	-0.28192	0.157615	0.235057
TCGA-ET-A39R	0.189254	-1.50267	-0.109904	-0.0276677	-0.168674	0.197969	1.10164	2.49134	0.247451	-0.929699	-1.69866	-1.86783	-0.351759	-0.205541	0.27737	-0.690203	0.0823047	0.18403	0.0935716	0.0872658	-0.0327849	-0.103139	0.382283	-0.206774	-0.175341	-1.23462	0.107914	-0.0294343	0.224062	-0.306812	-0.00500566	-0.313397	0.283554	0.188281	-0.159614	-0.257627	0.110912	-0.109206	0.0163208	2.1223	-0.347914	0.129654	0.359317	-0.341371	-0.218554	-0.196638	-0.0419205	0.0662147	0.0737575
TCGA-ET-A39S	0.231454	-1.40547	0.981296	0.0451323	-0.459974	0.314669	1.46874	-0.353059	0.257351	-1.6552	-1.35626	-0.709328	-0.577759	-0.579041	0.0988696	-0.733703	0.223805	6.27583	0.0654716	0.212266	-0.575985	0.0158606	0.424983	-0.00567387	-0.123341	-1.23462	0.249414	-0.0355343	0.433762	-0.220912	0.599894	-0.509397	0.407754	-0.0933191	-0.265014	0.0507733	0.244012	-0.0864062	0.348421	1.9505	-0.469014	-0.00874574	0.301317	-0.228071	-0.143854	-0.105638	0.12548	0.245715	0.351157
TCGA-ET-A39T	0.0332536	-0.134067	0.719696	-0.232968	-0.344174	0.0825691	-0.525861	-0.0212593	0.232051	-2.099	-1.50116	-2.36993	-0.475259	-1.12674	-0.16853	-0.287603	-0.0317953	-2.06297	-0.156228	-0.492934	-0.814485	-0.503039	0.149783	-0.378474	-0.501241	-1.23462	-0.0501856	-0.325534	0.144562	-0.851612	0.760094	-0.745097	-0.296646	-0.291219	-0.713814	-0.443227	-0.437288	0.270294	0.106621	2.8847	-0.976714	-0.0943457	0.0486168	-1.07207	-0.484754	-0.490738	-0.32962	0.125215	0.322557
TCGA-ET-A3BO	0.114154	-0.466367	1.2294	0.221832	-0.180974	-0.190731	0.486139	1.62744	0.529151	-0.692699	-1.94016	-1.95843	-0.0440595	-0.442041	0.0960696	-0.795303	0.185505	2.73093	0.0670716	-0.0457342	0.0336151	-0.275239	0.126183	-0.268174	-0.0164408	-1.23462	0.336014	-0.219234	0.508862	-0.414712	0.332194	-0.0772975	0.521754	-0.242219	-0.388114	-0.382327	0.024412	-0.192206	0.635421	2.0331	-0.421414	-0.0491457	0.113217	-0.270571	-0.347154	-0.286138	-0.19122	0.0105147	0.372257
TCGA-ET-A3BP	0.110554	-0.839067	0.532296	-0.000167671	-0.232774	0.200869	1.86994	2.69844	0.540451	-1.6532	0.0272442	-2.36993	-0.275659	-0.492641	0.49877	-0.435503	-0.0260953	0.44973	0.0454716	-0.113034	-0.307385	-0.128239	0.321883	-0.120974	-0.250441	-1.23462	0.277914	0.140866	-0.507238	-0.323812	0.177294	-0.0934975	0.212854	0.132081	-0.217014	-0.363027	0.169812	-0.160106	0.262221	2.1575	-0.432314	0.195754	0.529117	-0.460071	-0.432754	-0.219238	-0.16972	-0.100285	0.549457
TCGA-ET-A3BQ	0.184154	-0.547967	0.231096	0.211032	-0.017474	0.0892691	1.98304	-0.308959	0.296451	-1.4737	0.0850442	-0.375828	-0.492059	-0.495941	-0.0251304	-0.346603	0.290205	5.72653	0.101072	0.164966	-0.546085	0.0386606	0.304583	0.267126	0.209259	-1.23462	0.247914	-0.0302343	0.669962	-0.103812	0.274094	-0.0435975	0.514954	0.0145809	-0.0786141	-0.175327	0.295612	-0.140706	0.678421	2.0613	-0.395314	-0.161646	0.180517	-0.131671	-0.321454	-0.107538	-0.12532	0.285415	0.408957
TCGA-ET-A3BS	0.357654	0.0472328	2.1432	0.465732	-0.081774	-0.00703089	-0.405061	0.438641	0.492851	0.148201	-2.31036	-1.97783	-0.361759	-0.563341	0.21417	-0.368603	0.240605	5.03353	0.180372	0.257066	-0.0622849	-0.0451394	0.157083	0.270626	0.125859	-1.23462	0.369314	0.0993657	0.509162	-0.0138124	0.292794	0.107203	0.525754	0.0426809	0.120986	0.00107329	0.742312	0.130394	0.268121	2.1071	-0.138214	-0.158246	0.0722168	-0.0540708	-0.590154	-0.0648382	0.0590795	0.642015	0.640557
TCGA-ET-A3BT	0.131554	-0.113467	0.751996	0.0620323	-0.396874	0.150369	0.064639	0.264741	0.364651	-2.099	-2.52276	-1.68703	-0.530159	-0.495541	-0.0323304	-0.888503	-0.0316953	4.54523	-0.129528	-0.299134	-0.443985	-0.161939	0.250083	-0.270374	-0.221941	-1.23462	-0.0445856	-0.288234	0.181162	-0.476512	0.419594	-0.284697	0.310154	0.0316809	-0.435614	-0.288127	-0.109688	-0.0623062	0.369121	2.3026	-0.542214	-0.0637457	0.254017	-0.744171	-0.356554	-0.0846382	-0.27922	0.257815	0.370457
TCGA-ET-A3BU	0.0102536	-0.704667	1.7506	0.0967323	-0.364074	-0.0910309	1.20604	-0.865359	0.267551	-1.3899	-0.853756	-1.66083	-0.222159	-0.557941	-0.11233	-0.641703	0.317605	2.74323	0.0764716	-0.0149342	-0.264485	-0.189939	0.0815826	-0.318574	0.118559	-0.269517	0.268714	-0.292934	0.427962	-0.558612	0.0788943	-0.257797	-0.0120457	-0.218219	-0.529014	-0.0126267	0.375812	-0.195606	0.829621	2.2516	-0.564814	-0.111446	-0.0713832	-0.0778708	-0.295854	-0.232038	-0.11612	-0.237385	0.0909575
TCGA-ET-A3BV	-0.0444464	0.304433	0.384296	0.112832	-0.160474	-0.188631	-0.398161	0.450341	-0.330449	0.727301	0.799944	-0.770228	-0.0658595	-0.469941	0.0520696	-0.948503	0.144305	3.13643	-0.0711284	-0.0560342	-0.0576849	-0.342839	0.485383	-0.0754739	-0.165641	-0.376817	0.154614	-0.160634	1.34276	-0.394312	-0.257206	-0.205097	-0.564746	-0.315719	-0.394214	-0.269727	-0.077588	-0.264706	0.755421	2.1528	-0.356514	-0.245446	0.191817	-0.0251708	-0.160054	-0.221838	-0.19962	-0.187885	-0.299443
TCGA-ET-A3BX	-0.00604637	1.07563	0.830796	0.164632	-0.157974	-0.0912309	-1.37446	-4.93966	0.0432512	-1.6871	-2.67376	-1.95803	0.193141	-0.742941	-0.0559304	-1.4733	0.198905	-1.65107	0.0437716	-0.0302342	-0.411385	-0.468239	0.142183	-0.289674	-0.105541	-1.23462	0.181414	-0.430434	0.625762	-0.562512	0.101694	-0.265397	-0.410146	-0.424919	-0.590714	-0.209327	-0.413988	-0.201306	1.26162	2.5753	-0.680314	-0.155446	0.195517	-0.0948708	-0.194254	-0.261038	-0.26952	-0.366185	-0.0388425
TCGA-ET-A3DQ	-0.0408464	-0.00896723	2.3547	0.0578323	-0.219374	0.0466691	0.419739	4.07904	0.0255512	-1.6012	-1.56416	-1.50273	-0.0718595	-0.851441	-0.16593	0.199297	0.341405	-1.19577	-0.199528	-0.140634	0.260815	-0.160039	0.158583	-0.564274	-0.204541	-1.23462	0.0608144	-0.427034	0.245162	-0.471012	0.303794	-0.172097	0.183354	-0.270719	-0.358414	-0.276527	-0.036288	-0.130406	-1.05048	0.622396	-0.474514	-0.176146	-0.147583	-0.656571	-0.734654	-0.213738	-0.19212	-0.0198853	-0.0414425
TCGA-ET-A3DR	0.0705536	-1.94057	0.529596	0.207932	-0.303174	0.0454691	0.480739	-1.24186	0.553551	-2.099	-0.576656	-2.36993	-0.0123595	-0.655341	-0.0200304	-0.556503	0.578305	-1.06117	0.252472	0.289566	-0.637285	-0.130839	0.497783	-0.281274	0.193059	1.22778	0.170614	-0.289834	0.936662	-0.346412	0.270794	-0.102397	0.321454	-0.201119	-0.282714	-0.0820267	-0.156688	0.000993835	0.945321	2.1163	-0.377314	0.0424543	-0.127583	-0.411671	-0.439454	0.0107618	-0.26012	0.0493147	0.242557
TCGA-ET-A3DS	-0.142346	-1.57907	1.025	0.00103233	-0.422974	0.264069	0.924439	-0.679159	0.412151	-1.2975	-0.412756	-2.36993	-0.196659	-0.722641	-0.27163	-0.641003	0.342705	1.66583	0.214472	0.224166	-0.279585	-0.382639	-0.0267174	-0.925674	-0.0180408	-1.23462	-0.00438564	-0.179834	-0.261438	-0.479512	1.30579	-0.165597	0.207254	-0.0111191	-0.701514	-0.544627	0.588012	-0.0155062	0.218321	2.2646	-0.194414	-0.156646	0.0522168	-0.724171	-0.271854	-0.598038	-1.07322	-0.204685	-0.382943
TCGA-ET-A3DU	-0.0700464	-1.70687	0.605996	-0.303568	-0.306574	-0.0628309	0.253839	-1.32206	-0.476549	-1.5404	-3.10876	-2.36993	-0.407859	-0.421641	0.13767	-1.0784	-0.133195	-1.50437	-0.388228	-0.374334	-0.320985	-0.298539	0.359383	-0.128574	-0.152841	-0.676017	0.145214	-0.149734	-0.0612377	-0.553712	-0.0553057	-0.524297	-0.136746	-0.190119	-0.240714	-0.266427	-0.780288	-0.413706	0.378121	1.7295	-0.736814	0.106454	0.613417	-0.122371	0.0755458	-0.449538	-0.25402	-0.209285	-0.136343
TCGA-ET-A3DV	0.0988536	-2.23517	0.902996	-0.607868	-0.418274	0.356569	0.872039	-1.26856	-0.0198488	-2.099	-0.617956	-2.36993	-0.504059	-0.263841	0.24477	-0.870803	0.402205	-2.06297	-0.0122284	0.359166	-0.766085	0.481861	0.433483	-0.172774	0.0732592	-0.593117	0.261114	0.339066	0.304562	0.120488	0.681194	-0.127697	0.0231543	-0.0323191	0.106186	0.359473	0.589312	-0.0794062	1.06832	2.1258	-0.258714	-0.0497457	0.770617	0.0623292	-0.551454	0.148162	-0.26402	0.461915	0.0819575
TCGA-ET-A3DW	0.186854	-0.0811672	0.348896	-0.0968677	-0.024974	-0.0261309	-1.31616	-0.500459	0.0479512	-1.6802	-1.15246	-2.36993	-0.223859	-0.646941	0.19957	-1.3975	0.127805	-2.06297	-0.150528	-0.153734	-0.289985	-0.280939	0.413583	-0.0475739	-0.519841	-1.23462	0.0599144	-0.275334	-0.0860377	-0.502312	0.403294	-0.277197	-0.0731457	-0.100619	-0.354314	-0.409927	-0.195688	-0.0608062	0.518721	2.31	-0.638114	-0.0227457	0.377817	-0.273571	-0.186454	-0.318138	-0.55902	0.0759147	0.340357
TCGA-ET-A40P	0.200654	-1.01787	-0.567904	-0.230068	-0.442174	0.314469	2.84464	2.66154	0.819551	-2.099	0.719544	-0.628428	-0.633459	-0.0644406	0.30417	-0.867903	0.155605	-0.0185704	0.216272	0.674366	-0.0151849	0.522961	0.341483	0.457526	0.0866592	-0.115617	0.232114	0.364766	-0.995438	0.249088	0.0392943	-0.0613975	0.915954	0.442281	0.244186	0.295773	0.705012	0.0154938	-0.346679	2.1465	-0.049914	0.287354	0.892217	-0.0334708	0.00384579	0.217662	0.42798	0.469915	0.250757
TCGA-ET-A40Q	0.0813536	-0.646267	-0.168004	0.224232	0.222726	0.116469	0.145439	2.01044	0.378551	-0.348799	-0.0168558	-2.36993	-0.452359	-0.278041	0.44927	-1.4128	-0.0407953	-2.06297	-0.00852843	0.359566	-0.314185	-0.0199394	0.374683	-0.0764739	0.125259	-1.23462	0.482014	-0.135834	0.0181623	-0.0216124	0.0921943	0.0861025	0.690854	0.0158809	-0.112214	-0.318727	0.154612	0.0326938	-0.0134792	2.1081	-0.497614	0.139454	0.330117	-0.0660708	-0.0687542	-0.225638	-0.0380205	0.141615	0.169557
TCGA-ET-A40R	0.0742536	-0.521367	0.536496	-0.102768	-0.115774	0.688269	2.33494	1.93954	0.349751	-1.113	-0.753156	-1.64413	-0.646159	0.0415594	0.47127	-1.0725	0.272205	1.49623	0.124372	0.461166	-0.472785	0.320061	0.524583	0.212526	0.403659	-1.23462	0.478014	0.398166	-0.0774377	0.328488	0.128294	0.0415025	0.937254	0.151081	0.306886	0.178373	0.460212	0.0169938	0.0550208	1.8012	-0.138114	0.381354	0.678817	0.494229	-0.00705421	0.216262	0.19848	0.357915	0.325157
TCGA-ET-A40S	-0.134146	0.314733	1.1286	-0.100468	-0.123474	-0.0233309	0.346739	5.03744	0.149151	-1.5481	-2.15146	-0.636628	-0.304659	-0.325741	0.26317	-1.3123	0.00610466	3.61553	0.154772	0.819766	0.107215	0.0196606	0.266183	0.222626	0.122259	-1.23462	0.544114	-0.0407343	0.135362	0.0268876	0.301294	0.398503	0.600654	-0.0561191	-0.00271415	-0.196427	0.195312	-0.201306	0.454821	2.0714	-0.256314	-0.114146	0.435417	0.0263292	-0.230254	-0.152438	-0.29312	0.179215	0.0992575
TCGA-ET-A40T	0.0499536	-0.994467	-0.189704	0.492032	0.410826	0.101169	1.36774	3.02874	0.763351	-1.2991	-0.533056	-0.135728	-0.408059	0.00145944	0.49167	-0.679403	0.215605	3.15853	0.372072	0.465266	-0.212985	0.149861	0.244483	0.164026	0.491259	-0.779917	1.04931	-0.0474343	0.360162	0.0535876	-0.0830057	0.692203	1.28145	0.0421809	0.0343859	-0.246427	0.598512	0.214394	0.592521	2.0202	-0.153114	-0.105046	0.285817	-0.0657708	-0.241154	0.0105618	-0.0517205	0.214415	0.405757
TCGA-ET-A4KN	0.0742536	-1.75287	-0.970104	-1.50377	-1.79677	-0.278431	0.542539	-0.925059	-1.16275	1.6408	-3.66736	-2.36993	-0.637059	-2.05674	-1.11183	-2.232	-1.3462	-2.06297	-1.37013	-1.31243	-1.40518	-0.639639	-1.31122	0.328826	-1.02614	-1.23462	-0.678786	0.950566	-2.12944	-1.58371	-0.703106	-1.5387	-1.13035	-1.01252	-1.18181	-0.627027	-0.937788	-0.607806	-0.322179	1.4042	-1.64141	-1.16555	1.23872	-0.396171	0.832846	0.216862	-1.55482	-1.22969	-0.501343
TCGA-FE-A22Z	0.159854	-0.0644672	0.765496	0.150732	-0.098074	0.0442691	0.721839	1.27564	-0.404849	-2.099	-0.216056	-2.36993	-0.226359	-0.596841	0.20927	-1.7334	-0.190395	5.07853	-0.595428	-0.519234	-0.470085	-0.155439	0.649083	0.473926	-0.651341	-1.23462	-0.123686	-0.313634	0.936062	-0.302112	0.590994	-0.277097	0.00495427	0.131981	-0.175114	-0.816927	-0.276188	-0.213006	0.902121	2.4617	-0.564414	0.0575543	0.467617	-0.356671	0.00194579	-0.233538	-0.65822	0.139815	0.466157
TCGA-FE-A230	-0.0355464	-0.516367	-0.627304	0.311932	0.336426	-0.480131	-1.42816	-0.0975593	-0.218749	0.162901	-2.27396	-1.74483	0.164341	-0.717641	0.0186696	-1.1175	0.171405	-1.43787	-0.170728	-0.361434	-0.391585	-0.227139	0.255283	-0.552374	-0.226241	-1.23462	0.401214	-0.297934	0.735862	-0.351212	0.399194	0.0799025	0.0557543	-0.260819	-0.263114	-0.446827	-0.328988	-0.271206	0.583921	2.1498	-0.510214	-0.0926457	-0.162983	-0.119771	-0.338754	-0.122538	-0.34962	-0.0461853	0.115857
TCGA-FE-A231	-0.0178464	-0.579367	-0.0771035	0.256632	0.395626	0.0658691	-1.12706	1.85724	-0.115549	-0.349899	-0.852756	-2.36993	-0.639859	-0.607341	0.0714696	-1.1948	-0.0704953	-1.72677	-0.292328	-0.755034	-0.407485	-0.239739	0.0564826	-0.210674	-0.355841	-1.23462	-0.371786	-0.616834	0.0618623	-0.494112	1.06499	-0.310497	0.327654	-0.0628191	-0.585814	-0.593027	-0.889888	0.276294	0.173721	2.4535	-0.812514	0.0610543	0.404417	-0.823071	-0.188654	-0.419038	-0.46502	0.133315	0.0677575
TCGA-FE-A234	0.267654	-0.203267	0.314896	0.343032	0.00982598	0.0245691	-0.086461	0.197441	0.262751	-1.0254	-1.55836	-2.36993	0.0352405	-0.431541	0.23517	-0.889403	0.292505	-2.06297	0.101272	-0.175534	-0.142485	-0.0189394	0.401383	0.0983261	-0.207541	-1.23462	0.0243144	-0.215934	0.194462	-0.282712	0.310794	-0.131397	-0.145546	-0.259519	-0.154614	-0.380327	-0.116288	-0.0202062	0.672021	2.4414	-0.377814	0.170854	0.286117	0.0194292	-0.0504542	-0.262638	-0.19742	0.00471472	0.141857
TCGA-FE-A235	0.113654	0.600233	0.0182965	-0.517468	-0.481874	0.518969	1.50764	-0.00475931	-0.328749	-1.646	-1.22726	-0.685828	-0.823359	0.0560594	-0.0495304	-1.2013	-0.274795	2.60083	-0.463828	0.146166	-0.880385	-0.0149394	0.856183	0.399826	0.329359	-1.23462	0.283514	0.500066	-0.0837377	-0.239512	0.232694	-0.608097	0.781854	0.00748085	0.148786	0.306373	0.278212	-0.117106	0.122021	1.8463	-0.387314	0.271654	0.809317	0.424529	0.262446	-0.0685382	0.26658	0.530715	0.562057
TCGA-FE-A236	-0.0218464	-0.212567	0.00459647	-0.0890677	0.00332598	0.0321691	0.918839	0.860441	-0.00634878	-1.4447	-1.42536	-2.00593	-0.0122595	-0.930541	-0.0361304	-0.289803	0.0696047	-0.96007	-0.223828	-0.393734	-0.580385	-0.156839	0.328683	-0.218074	-0.222041	-1.23462	0.179014	-0.197134	0.410762	-0.638612	0.612594	-0.176297	-0.201146	-0.274019	-0.324714	-0.582127	0.272612	0.0750938	0.545721	2.8708	-0.762914	-0.239346	-0.0822832	-0.619171	-0.201954	-0.327738	-0.58852	0.0949147	0.0923575
TCGA-FE-A237	0.0659536	-0.885367	-0.590004	0.181332	-0.133474	0.0415691	0.648139	0.497941	0.00325122	-0.884499	-1.56256	-1.63853	-0.164559	-0.539241	0.25347	-0.448603	0.0647047	4.76873	-0.261528	-0.290534	-0.454085	-0.0935394	0.356083	-0.00727387	-0.121941	-1.23462	0.313014	-0.0763343	0.142762	-0.316712	0.453994	-0.134197	0.278054	-0.154319	-0.250014	-0.300927	-0.135988	-0.0904062	0.395221	2.2562	-0.576914	-0.00994574	0.296817	-0.0154708	-0.189654	-0.145138	-0.25712	0.0384147	0.246157
TCGA-FE-A238	-0.0850464	-1.24897	0.00199646	-0.107168	-0.198574	0.178269	1.29724	0.276141	0.146451	-0.952099	-1.11706	-1.22303	0.213241	-0.563841	0.10847	-0.915203	0.0328047	2.54453	-0.219328	-0.0817342	-0.715785	-0.131639	0.325783	-0.315174	-0.0991408	-1.23462	0.250114	0.0212657	0.183062	-0.422312	0.465694	-0.121497	-0.0162457	-0.126119	-0.238114	-0.301227	-0.156688	-0.00140617	0.670321	2.9385	-0.581114	-0.00664574	0.314617	-0.167371	-0.0223542	-0.200038	-0.31752	-0.0820853	-0.0918425
TCGA-FE-A239	0.0565536	-1.09867	-0.156104	0.113832	0.204426	0.617969	1.60944	-0.393359	0.438751	-1.6858	0.890344	-2.36993	-0.348359	-0.420941	0.11467	-1.2078	-1.0173	2.82063	0.135872	0.305066	-0.965385	0.195861	1.05288	-0.218174	-0.00124077	0.345383	0.313714	-0.412234	0.294162	-0.379512	0.648794	-0.0223975	0.656554	0.280481	-0.0265141	-0.365427	0.564412	0.00129383	0.346121	1.988	-0.383414	0.314854	0.516817	-0.435271	-0.623754	0.0168618	-0.29952	0.0651147	0.00945746
TCGA-FE-A23A	-0.0142464	-1.32857	-0.587604	0.109432	0.151126	0.0559691	0.318039	-1.84906	0.461451	-1.7061	-2.14216	-2.36993	-0.183859	-0.302041	0.41907	-0.993403	-0.0934953	0.36533	-0.0588284	0.475866	-0.450085	-0.0783394	0.276183	0.263426	0.184459	-0.841717	0.823214	0.168866	0.366662	-0.308512	0.283794	0.00960251	0.501754	0.0369809	-0.156614	-0.135127	0.103812	-0.149406	0.697521	2.0561	-0.445214	0.348554	0.678817	-0.000670776	0.156846	-0.0314382	0.0497795	-0.0479853	0.326257
TCGA-FE-A3PA	-0.0911464	-1.16197	1.139	-0.0686677	-0.031374	-0.361731	2.19884	4.31424	0.498651	-2.099	-0.0737558	-1.92933	-0.384159	-0.191441	0.59057	-1.2485	-0.00359534	1.44263	0.314472	1.22947	0.474715	0.0914606	0.339983	0.481926	0.349759	-1.23462	0.904314	-0.00903426	0.00316232	-0.0117124	0.166694	0.384103	0.387554	0.276081	0.224486	-0.0484267	1.23921	-0.314306	0.237721	1.8939	0.018286	0.0496543	1.24702	0.152629	-0.0923542	-0.214638	-0.12742	-0.171385	0.223657
TCGA-FE-A3PB	0.122354	0.204733	0.347596	0.314332	0.283826	0.00556911	0.964139	1.79044	0.957451	0.396601	-0.615856	-2.36993	-0.283959	0.130459	0.55307	-0.809703	-0.0310953	0.15283	0.170872	0.601566	0.0973151	0.195161	0.293483	0.407126	0.215159	-1.23462	0.612714	0.103266	-0.180338	0.113188	0.125294	0.249703	1.30035	0.256181	0.0639859	-0.0509267	0.810512	0.225294	0.155621	1.9432	0.063586	0.238454	0.572917	-0.356271	-0.0695542	0.186762	0.43478	0.181215	0.345557
TCGA-FE-A3PC	-0.0407464	-0.874767	-0.0410035	0.519632	0.190726	-0.452631	2.04624	-0.393659	1.21835	-2.099	-0.733756	-1.35443	-0.269359	-0.00904056	0.44267	-1.2679	0.164905	5.38133	0.671572	1.15347	0.0851151	0.221961	0.151483	0.475326	0.772259	-1.23462	1.00511	-0.345434	-0.326938	0.146488	0.435794	0.609603	1.33615	0.359581	0.301586	-0.0935267	1.39771	0.257394	0.529221	1.7786	0.128786	0.204354	0.870017	0.121229	0.242546	-0.135038	0.28448	0.154215	0.601657
TCGA-FE-A3PD	0.238154	-1.82367	0.667196	0.105332	-0.00787402	0.268969	0.883639	4.34684	0.787351	-2.099	-1.54036	-1.68073	-0.250159	-0.183141	0.60617	-1.0204	0.195305	-0.41067	0.226072	1.09577	0.235915	0.115361	0.320483	0.0676261	0.447059	-1.23462	0.729814	0.221766	-0.0375377	0.281688	-0.0131057	0.442003	0.892254	0.239781	0.0385859	0.350073	0.852812	0.0167938	-0.340279	2.1085	-0.112814	0.0813543	0.398617	0.256429	-0.482454	0.0295618	0.30568	0.229515	0.370957
TCGA-FK-A3S3	0.158754	-1.01367	1.7171	-0.187768	0.133126	0.498369	1.59374	4.64344	-0.329449	-2.099	-0.549956	0.368872	-0.736759	-0.621141	0.37507	-1.1286	-0.142495	5.57823	-0.156828	-0.0781342	-0.558685	0.0927606	0.540883	0.473126	-0.181341	-1.23462	0.424414	0.109666	0.252462	0.0249876	0.352794	-0.194597	0.540954	0.137481	0.0461859	-0.105227	0.240612	-0.102506	0.00292077	1.8976	-0.484614	-0.120046	0.795017	-0.218271	-0.235354	-0.148738	-0.27132	0.531515	0.325757
TCGA-FK-A3SB	0.178254	0.908333	1.2645	0.366932	0.337626	0.204469	2.09854	0.613241	-0.111349	-1.721	-1.37656	-0.606128	-0.514359	-0.406941	0.28177	-0.320603	0.122605	6.97763	0.106172	-0.209334	-0.389985	0.130661	0.368883	0.00402613	0.0245592	-0.856617	0.109014	-0.228034	0.553762	-0.00381239	0.209694	0.265803	0.359254	-0.150919	-0.247314	-0.507927	0.443412	-0.145606	0.549821	2.2863	-0.363214	-0.175246	0.258117	-0.170471	-0.385154	-0.0774382	-0.62142	0.182815	0.208757
TCGA-FK-A3SD	-0.165346	-2.22357	2.467	-0.607568	-0.383474	0.802069	1.03984	2.02244	0.0723512	-2.099	-1.86866	-1.67413	-0.750459	-0.596141	-0.31393	-1.2679	-0.139795	0.72103	-0.145828	-0.0493342	-1.22128	0.303761	-0.197717	-0.242474	0.221559	-0.845117	0.513814	0.530866	0.174762	-0.274412	0.590194	-0.598397	-0.0182457	-0.0887191	-0.134414	0.0718733	1.14361	-0.0744062	0.136121	1.5946	-0.478714	-0.247246	0.338617	-0.539071	-0.448054	-0.000238182	-0.20862	-0.153585	-0.347843
TCGA-FK-A3SE	0.187354	-0.848667	-0.552804	0.390932	0.065226	0.124069	-0.152561	-2.09956	0.183851	-1.7733	-2.19576	-1.55443	-0.245859	-0.368241	0.0754696	-1.2766	0.519805	-1.47167	0.291972	0.246566	-0.668485	0.0494606	0.394683	0.203126	-0.00214077	-0.225117	0.382514	-0.113434	0.743462	-0.0715124	0.282194	0.180003	0.694454	-0.0818191	0.0165859	0.0492733	0.234012	0.129694	0.597121	2.0139	-0.285814	0.0875543	0.274717	0.270729	-0.508954	0.221162	-0.0676205	0.458015	0.565757
TCGA-FK-A3SG	0.144054	-1.43917	0.112196	-0.101268	-0.065274	0.357869	1.13064	3.22394	-0.186449	-1.3787	-1.47796	-1.64963	-0.426859	-0.166641	0.37227	-1.1666	0.430705	0.0201296	0.119372	0.378966	-0.169385	0.140961	0.656783	0.244026	-0.0563408	-0.514317	-0.352186	0.128566	0.267262	0.187988	0.0222943	0.00580251	0.555254	0.186681	0.102086	-0.137027	0.282412	-0.319606	0.0866208	2.2059	-0.190214	0.452854	1.13692	0.339629	-0.122154	0.114062	-0.34022	0.298115	0.281157
TCGA-FK-A3SH	-0.171446	-1.01827	1.1967	-0.324068	-0.266774	0.259769	1.22024	1.72474	0.303651	-2.099	-1.99146	0.428872	-0.810359	-0.483941	-0.0037304	-1.4123	-0.189195	5.65033	-0.0356284	0.438966	-0.218585	-0.148239	0.347683	0.749326	0.0500592	-0.841117	0.387714	0.452366	0.748062	-0.367112	-0.156506	-0.506597	0.598054	0.0561809	-0.0656141	-0.388627	1.00731	-0.385506	0.854221	1.6417	-0.653514	-0.172946	0.894017	-0.150671	0.238546	-0.333038	-0.33762	0.393615	0.265457
TCGA-FK-A4UB	-0.284846	-0.852167	0.157696	0.353732	-0.103374	-0.672231	2.00674	4.04344	1.27875	-2.099	-0.663556	1.29707	-0.615659	0.104059	0.32207	-0.880803	0.230705	1.19733	0.889572	1.08747	-0.0949849	0.200261	-0.159617	0.275426	0.0631592	-1.23462	1.00231	-0.781034	-0.343238	-0.248912	0.128294	0.571403	1.15505	0.0663809	0.195786	-0.169927	1.52051	0.258794	0.403821	1.6074	-0.041814	-0.114146	1.09212	-0.753971	-0.0527542	-0.308038	0.00837953	0.108615	0.131957
TCGA-FY-A3I4	-0.229746	-0.316467	0.791096	-0.0902677	-0.056974	-0.0912309	1.41674	-1.05036	-0.379049	-1.2615	-0.561656	-1.53243	-0.471259	-0.448841	0.28797	-1.0407	0.0856047	0.45363	-0.199328	-0.278034	-0.336785	-0.224039	0.193783	0.112826	-0.158341	-0.199417	0.606614	-0.0660343	0.947662	-0.475512	0.0969943	-0.0679975	0.376254	0.0131809	-0.112814	-0.507827	-0.145988	-0.307306	0.875221	1.7686	-0.523514	-0.215146	0.522817	0.0247292	-0.0859542	-0.264338	-0.61322	-0.193185	0.00455746
TCGA-FY-A3I5	-0.374846	-2.07547	-0.840904	-0.335668	0.085626	0.123269	0.189039	-2.02966	-0.124849	-1.1104	-2.26656	-1.96053	-0.0860595	-0.460241	-0.10163	-0.732903	-0.311095	-2.06297	-0.174528	0.720866	-0.806785	-0.450939	0.475783	-0.526774	0.265359	-0.825217	0.417014	-0.568834	0.132962	-0.0730124	0.755194	0.369403	1.25145	-0.320119	-0.261914	-0.267127	-0.773388	-0.0871062	0.242921	1.3026	-0.556114	-0.200646	0.336617	-0.844071	-0.283054	-0.375738	-0.12972	-0.0512853	0.142757
TCGA-FY-A3NM	0.0670536	-1.29097	2.9127	-0.0233677	0.307526	0.510269	1.46034	1.17984	0.367151	-2.099	-1.88676	-2.05543	-0.381859	-0.429841	-0.0477304	-0.481103	0.346005	-0.76347	0.394872	0.192466	-0.434785	0.0155606	0.500883	-0.140574	-0.147841	-0.920117	0.226614	-0.336434	0.622762	0.294788	1.03179	0.324503	0.296154	0.0443809	0.0867859	-0.456727	1.42041	-0.0996062	0.586221	1.7799	-0.192414	-0.0449457	-0.247483	0.170829	-0.325154	-0.188538	-0.48382	-0.0322853	-0.229143
TCGA-FY-A3NP	-0.223946	-2.45837	0.538396	-0.107868	-0.377474	0.425569	1.00044	1.41674	-0.126549	-1.4538	-1.06426	-0.147728	-0.289859	-0.912841	-0.39063	-0.993703	0.472305	0.94603	-0.181828	-0.619334	-0.567085	-0.112439	0.0531826	-0.684574	-0.646641	-1.23462	-0.243686	-0.103734	0.0602623	-0.400012	0.449394	-0.0968975	-0.601446	-0.185519	-0.645614	-0.712227	0.218712	-0.349206	-0.199679	2.5487	-0.451514	-0.0381457	0.190617	-1.05037	-0.567754	-0.160438	-0.64892	-0.330085	-0.169643
TCGA-FY-A3ON	0.0419536	0.266333	2.5528	0.533332	-0.051074	-0.126231	1.09624	-1.53706	0.737951	-1.7001	-0.555556	-1.97103	-0.0756595	-0.429541	0.34967	-0.786903	0.323205	0.20673	0.546772	0.862666	0.116115	0.0978606	0.0518826	0.133426	0.395059	-0.835717	0.863014	-0.0298343	0.720662	0.0366876	-0.211806	0.438103	0.771554	0.0745809	-0.224614	0.140973	0.764312	0.306594	1.09782	2.1699	-0.137414	-0.257246	0.302917	-0.0638708	-0.460654	-0.0509382	0.27238	0.197715	0.208957
TCGA-FY-A3R6	0.0256536	-0.440667	1.557	-0.158568	-0.070274	0.134169	1.01314	3.42784	-0.0323488	-0.122899	-1.15776	-1.24973	-0.324759	-0.434141	0.0821696	-0.357703	0.274205	-0.59797	-0.0749284	-0.0873342	0.131115	0.106461	0.296683	-0.334374	-0.397641	-1.23462	-0.0101856	-0.105534	0.209162	-0.0762124	-0.147606	-0.138297	0.0903543	-0.0773191	-0.103114	-0.363527	-0.141788	-0.265006	-0.345379	1.8466	-0.387814	-0.0215457	0.458017	-0.300771	-0.345854	-0.228138	-0.31122	-0.189785	-0.297543
TCGA-FY-A3R7	0.0679536	-1.45507	1.7055	-0.0109677	0.011926	0.0556691	1.26044	0.806241	0.417051	-0.447299	-0.716556	-0.461528	-0.129959	-0.575841	0.27257	-0.370403	0.374605	5.92953	0.162072	0.152866	-0.258585	0.190761	0.419183	-0.0485739	-0.0717408	-1.23462	0.335814	0.0847657	0.501162	-0.0762124	0.232494	0.225303	0.164254	-0.0677191	-0.0489141	-0.173127	0.425712	-0.0418062	0.717921	2.1515	-0.243914	-0.224946	0.281117	-0.177171	-0.479654	-0.188238	-0.22472	0.167715	0.00965746
TCGA-FY-A3R9	-0.107746	-1.65257	-0.169204	0.0474323	-0.292974	0.353469	1.03284	-3.02706	0.663251	-1.6894	-0.878756	-1.64173	-0.380559	-0.221641	0.0894696	-0.828703	0.315005	-2.06297	0.188972	0.0910658	-0.330485	0.246761	0.0629826	-0.445274	-0.267841	-0.825017	-0.0820856	-0.129534	-0.0120377	0.0574876	0.254894	0.193103	0.523354	0.0196809	-0.535714	-0.128227	-0.036088	-0.163706	0.150621	2.0427	0.00628603	0.404054	-0.00548324	-0.522671	-0.444654	0.375862	0.0574795	0.00411472	-0.0993425
TCGA-FY-A3TY	0.0285536	0.000832774	0.436296	0.259432	0.159726	-0.0177309	0.416239	0.774641	0.355251	-1.5157	-0.501956	-2.36993	-0.188959	-0.341441	0.15817	-0.221003	0.392505	-0.74407	0.0395716	0.228266	0.0853151	-0.00713941	0.0677826	-0.0289739	0.338959	-1.23462	0.749914	-0.0942343	0.550462	-0.164912	0.101994	0.395103	0.810854	-0.355819	-0.163414	0.202973	0.391512	0.102094	0.127821	1.6496	-0.298214	-0.309146	-0.0662832	-0.210671	-0.515154	0.0749618	0.24278	0.283415	0.146857
TCGA-FY-A3W9	0.116654	-2.59807	0.107996	0.148432	0.432726	0.467569	1.20254	0.692841	0.621451	-2.099	-1.37816	-2.03743	-0.217059	0.0279594	0.58917	-0.771603	0.727005	-2.06297	0.238472	0.181266	-0.744485	0.247761	0.259583	0.00252613	0.164459	-1.23462	1.05751	0.222866	-0.281438	0.0626876	0.406894	0.795003	0.703954	-0.0373191	-0.0458141	-0.0695267	0.939512	0.275894	0.582121	2.6593	-0.217614	-0.104646	0.419617	0.00722922	-0.167254	0.107462	-0.0673205	-0.0288853	0.521257
TCGA-FY-A3YR	0.0445536	-0.232167	0.244696	0.272032	0.102926	0.121769	0.493839	0.0593407	0.401951	-1.1623	-1.18946	-0.869928	-0.266459	-0.588141	0.22947	-1.0867	0.107105	-2.06297	0.000571572	-0.0245342	-0.226885	-0.173739	-0.0114174	-0.104874	-0.0952408	-1.23462	0.413414	-0.216234	0.0572623	-0.258212	-0.134106	0.141503	0.606454	-0.123419	-0.168014	-0.0956267	-0.067288	-0.000906165	0.565521	2.1202	-0.476814	0.0355543	0.229417	-0.250971	-0.410054	-0.124238	-0.0767205	0.205815	0.129357
TCGA-FY-A40K	0.164754	-0.0929672	0.610896	0.758732	0.417026	0.0148691	1.24624	0.127441	0.915351	-0.766299	-0.629256	-1.55483	-0.0603595	0.412159	0.44077	0.256497	0.133805	5.55293	0.490172	0.229066	-0.417585	0.295761	0.446783	0.288226	0.635159	-1.23462	1.00071	0.0202657	0.605362	0.156988	0.0362943	0.898003	1.40785	-0.109819	0.0581859	-0.173327	0.509312	0.146694	0.748121	1.9608	-0.057214	-0.0905457	0.112617	0.130029	-0.347154	0.132962	-0.0198205	0.479615	0.774957
TCGA-FY-A40L	-0.00244637	-0.393167	-0.0145035	0.309132	0.301626	0.0184691	0.493139	1.22914	0.342751	-0.895999	-2.46436	-0.807728	-0.350459	-0.285641	0.25337	-0.820903	0.105805	-1.65647	0.0831716	0.0450658	-0.394185	-0.0985394	0.114183	-0.138674	-0.112741	-1.23462	0.649314	-0.166034	0.159762	-0.108812	0.0744943	0.175503	0.616554	-0.145719	-0.350614	-0.274627	0.032212	-0.00810617	0.418521	2.0525	-0.426814	0.0860543	0.189617	0.0798292	-0.308054	-0.128638	-0.0390205	0.0323147	0.294657
TCGA-FY-A40M	0.564054	-0.921967	0.572396	0.384132	0.504726	0.193769	1.12874	-0.533859	1.09445	-1.7083	-0.483856	-0.702428	-0.412659	-0.0918406	0.59737	-0.787903	-0.314395	4.84503	0.225872	0.671366	-0.947785	0.142661	0.791283	0.914926	0.430159	-1.23462	1.18741	0.322366	0.407062	0.126088	0.319694	0.503003	0.882754	0.188081	0.304286	0.0352733	0.700512	0.292194	1.49052	1.9036	-0.149014	-0.224246	0.330717	0.434929	-0.172354	0.0412618	0.15828	0.873515	0.848957
TCGA-FY-A40N	-0.000446368	-2.16867	0.825496	0.591532	0.584926	0.208269	0.178539	-1.17506	1.31475	-0.599099	-2.16746	-1.57803	-0.209759	0.460759	0.40537	-0.651303	0.286405	1.56173	0.673372	0.426966	-0.625985	0.443961	0.258283	-0.183074	0.656059	-1.23462	1.21511	0.144566	0.139362	0.320088	-0.0934057	0.913103	1.81805	-0.00411915	-0.0350141	-0.0225267	0.750812	0.111094	0.594521	1.9937	0.154786	-0.142546	0.380917	-0.0150708	-0.267754	0.285862	0.29498	0.498215	0.519257
TCGA-FY-A4B3	0.0622536	0.513933	1.1253	0.593932	0.367526	-0.0133309	0.562639	-0.812659	0.357751	-1.6837	-1.44426	-0.784328	0.385041	0.118059	0.51237	-1.1645	0.0179047	4.65223	0.312372	0.312466	-0.473085	0.113361	0.339883	0.108326	-0.0378408	-0.497317	0.797514	-0.300034	0.510662	-0.0799124	-0.142006	0.410803	0.749454	0.190381	-0.263814	0.235973	0.706012	0.123794	0.952421	2.1926	-0.388114	-0.0912457	0.235817	-0.578671	-0.141754	0.0554618	0.11818	0.516515	0.0316575
TCGA-FY-A4B4	0.0218536	-0.937467	0.715096	0.467732	0.203426	0.0610691	0.647639	0.213141	0.608551	-1.3	-1.03986	-0.859028	-0.172659	-0.250941	0.17897	-0.827303	0.133605	1.12913	0.127672	0.130166	-0.445485	-0.185539	0.108083	-0.253974	0.247559	0.276283	0.812414	-0.0729343	0.261962	-0.181012	-0.0982057	0.352003	0.881354	-0.134319	-0.408614	-0.286427	0.140512	0.109694	0.883521	2.1166	-0.394614	0.0708543	0.107117	-0.0516708	-0.394954	-0.0189382	-0.25012	-0.0425853	0.201457
TCGA-GE-A2C6	0.106054	-1.27037	1.2602	0.399332	0.241326	-0.432831	0.882139	2.02804	-0.0336488	-0.0854987	-1.06746	-0.943628	0.0715405	-0.609041	0.54357	-0.885003	-0.0385953	4.74923	0.0774716	0.194266	0.228015	-0.153339	0.166783	-0.0631739	-0.0211408	-1.23462	0.545814	0.0201657	0.158562	0.0149876	0.213394	0.431903	0.263054	0.0854809	-0.119914	-0.253827	0.454812	-0.0672062	0.175721	1.9867	-0.245214	-0.273546	-0.0599832	-0.315471	-0.269754	-0.0661382	-0.13492	0.464215	0.278157
TCGA-H2-A26U	-0.0712464	-0.474867	0.868196	0.128532	-0.115374	-0.173831	0.223239	0.184041	-0.0657488	0.0612013	-1.11706	-2.36993	-0.121459	-0.251141	0.0117696	-0.535803	-0.0457953	0.86163	-0.332028	-0.143734	0.129615	-0.303539	0.301283	-0.166874	-0.227341	-0.804917	0.511314	-0.168834	0.456762	-0.395312	-0.147406	-0.0306975	0.115054	-0.197319	-0.391914	-0.414227	-0.136288	-0.331406	0.419321	1.6972	-0.594514	-0.219146	0.255017	-0.0751708	-0.0506542	-0.269138	-0.32472	-0.0763853	-0.0221425
TCGA-H2-A2K9	0.00295363	-1.61167	0.919396	0.373132	0.406126	0.266169	0.332039	4.17944	0.509351	-0.280099	-0.470856	-1.70693	0.342441	-0.436141	0.17737	0.721797	0.424305	0.86523	0.306672	0.209666	-0.674185	0.362361	0.360783	-0.0834739	0.304259	-1.23462	1.05881	0.114566	1.00426	-0.0791124	0.597794	0.622003	0.149554	0.0933809	0.143086	-0.354827	1.28191	0.288594	-1.49118	-4.1531	-0.185514	-0.476046	0.392817	-0.0595708	-0.185354	-0.00553818	-0.47932	-0.0156853	0.114057
TCGA-H2-A3RH	-0.00784637	-2.06797	1.155	0.259232	0.268926	0.179869	0.905839	1.95814	0.834651	-2.099	-2.23116	-1.09393	-0.259759	-0.291641	0.39507	-0.695503	0.0744047	2.22103	0.354772	0.401366	-0.683185	0.242761	0.368483	-0.214274	0.275259	-1.23462	0.874514	0.185166	0.0137623	0.162888	0.0332943	0.554103	1.01945	0.0787809	-0.138114	-0.184227	0.538012	0.0146938	0.135021	2.1157	-0.115614	-0.0359457	0.399017	-0.299871	-0.465654	0.0481618	-0.0455205	0.107015	0.148457
TCGA-H2-A3RI	0.0722536	-0.670167	0.719596	0.219132	0.229026	-0.00943089	0.151939	-0.692259	0.668751	-1.0547	-1.69596	-2.36993	-0.397659	-0.331941	0.38627	-0.477603	-0.0157953	1.18483	0.128072	-0.0607342	-0.846185	-0.162839	0.352483	-0.181274	-0.0186408	-1.23462	0.637214	0.0180657	0.195662	-0.161812	0.360294	0.0693025	0.803354	-0.0170191	-0.313214	-0.239327	-0.029388	0.102194	0.766821	2.0682	-0.293314	-0.0710457	0.402417	-0.242871	-0.316854	-0.251038	0.13488	0.165615	0.288857
TCGA-H2-A421	-0.0582464	-1.66347	0.0156965	0.395732	0.394426	0.00276911	0.969939	-1.30816	0.663751	-0.399799	-2.47576	-1.65443	-0.486859	-0.0333406	0.52437	-1.0437	-0.221695	2.95763	0.131272	0.435966	-0.336285	0.0655606	0.313483	0.0114261	0.339459	-0.833017	0.918814	-0.0317343	0.0264623	0.00488761	-0.0178057	0.358703	1.12785	0.0714809	-0.0142141	-0.273927	0.375612	0.156794	0.615921	1.7483	-0.328714	0.0747543	0.456017	-0.209171	-0.0764542	-0.0599382	0.13788	0.294415	0.239857
TCGA-H2-A422	-0.0736464	-2.08297	0.353796	0.527932	0.671526	-0.123131	-0.482361	-4.66236	0.857851	-1.3547	-2.65816	-2.36993	0.232641	-0.270241	0.21207	-0.903903	0.123205	-1.31867	0.267372	-0.140834	-0.826385	-0.0932394	0.227583	-0.353274	0.202059	-1.23462	0.982114	-0.386534	0.466262	-0.376012	0.435594	0.659803	1.21675	-0.299119	-0.244014	-0.646327	-0.201588	0.0683938	1.27282	2.1934	-0.400514	-0.0702457	0.0948168	-0.233671	-0.215754	-0.0263382	-0.20462	0.0649147	0.391457
TCGA-IM-A3EB	0.139554	-0.966267	-0.105104	-0.207868	-0.120674	-0.0178309	-0.299361	-1.68756	-0.0981488	-2.099	-1.30266	-2.36993	-0.283159	-0.847941	-0.0552304	-1.3479	0.180705	-1.68837	-0.143028	-0.178334	-0.121685	-0.246139	0.0421826	-0.208574	-0.458541	-1.23462	-0.182886	-0.298934	0.273262	-0.444712	0.253594	-0.393697	-0.607046	-0.0493191	-0.300514	-0.559927	-0.161788	-0.177106	0.684121	2.2962	-0.626314	-0.0342457	0.0174168	-0.389571	-0.300754	-0.308338	-0.47422	-0.230285	0.0319575
TCGA-IM-A3ED	0.186954	-1.19117	1.802	0.441832	0.173926	-0.185331	-0.595461	-1.02996	0.0341512	0.0755013	-2.47966	-2.36993	0.0420405	-0.748941	-0.0914304	-0.757103	0.357505	4.47133	0.00587157	-0.250634	-0.0244849	0.0653606	0.0505826	0.0648261	0.0444592	-0.521817	0.192514	-0.288034	0.964162	-0.125412	0.0606943	0.311203	0.323454	-0.237919	-0.136214	-0.391327	0.185512	-0.189306	0.807321	2.394	-0.282214	-0.462746	-0.208683	-0.159671	-0.545854	-0.0338382	-0.59802	0.289515	0.351757
TCGA-IM-A3U2	0.278854	0.149433	0.411396	-0.0910677	-0.158974	0.302669	0.656139	-0.544759	0.0569512	-1.0636	-1.19526	-2.36993	-0.682459	-0.270441	0.29957	-1.6488	0.000704659	-1.02757	-0.151628	-0.193034	-0.476385	-0.137839	0.206083	0.0944261	0.0256592	-1.23462	0.161814	-0.0414343	0.157362	-0.496712	0.219094	-0.448097	0.336854	0.0536809	-0.195514	-0.148927	0.345912	-0.140606	0.825521	2.1569	-0.733614	0.165054	0.528817	-0.187471	-0.0343542	-0.181938	-0.10822	0.298715	0.267157
TCGA-IM-A3U3	-0.0411464	-0.771067	0.787196	0.152732	0.234626	0.0770691	-0.057961	1.96154	0.198851	-2.099	-1.25286	-2.36993	-0.598659	-0.568541	0.31487	-1.2523	-0.0858953	2.08663	-0.178728	-0.355634	-0.510985	-0.196039	0.188883	-0.172774	-0.343841	-1.23462	0.427214	-0.108534	0.140662	-0.336012	0.296994	-0.173697	0.449954	-0.0955191	-0.350114	-0.440027	-0.090188	-0.127806	0.193521	2.1984	-0.540314	-0.0877457	0.531317	-0.371971	-0.339954	-0.207938	-0.35002	0.0751147	0.253357
TCGA-IM-A41Z	-0.0495464	-1.77027	-0.189304	-0.319568	-0.210874	0.279969	1.14104	0.679041	0.321751	-0.739899	-0.971756	-2.36993	-0.664859	-0.497541	-0.0275304	-0.784903	0.109205	-1.22897	-0.196828	-0.468134	-0.574285	-0.132439	0.103983	-0.425574	-0.387241	-1.23462	-0.133486	-0.180234	-0.246038	-0.543712	0.497294	-0.465797	0.260154	-0.208019	-0.311514	-0.613127	-0.112688	-0.130006	-0.120079	2.2353	-0.682014	0.135554	0.494917	-0.739771	-0.0551542	-0.171138	-0.39732	0.0233147	-0.187943
TCGA-IM-A420	0.223454	-1.15977	-0.151004	0.0639323	0.040526	-0.0895309	0.018839	-1.57166	0.412051	-1.0612	-3.23336	-1.93593	-0.273559	-0.282041	0.38267	-1.0117	-0.0504953	-0.42777	0.0631716	0.250266	-0.0632849	-0.00463942	0.256983	0.142326	-0.00124077	-0.800617	0.347914	-0.0601343	0.231962	-0.194812	0.119994	0.0142025	0.496054	0.0681809	0.0208859	-0.210327	0.209712	-0.0921062	0.728721	2.0641	-0.443814	0.0474543	0.450817	0.142229	-0.0524542	-0.0697382	-0.12372	0.194515	0.405957
TCGA-J8-A3NZ	0.0841536	-0.350867	1.5934	0.157632	-0.087674	0.173569	0.119139	-0.0458593	0.196251	-1.1719	-1.37286	-1.04663	-0.0515595	-0.325541	-0.0599304	-0.822403	0.125205	-0.92427	-0.0405284	-0.177934	-0.305385	-0.176939	0.313483	0.133426	0.112959	-0.855517	0.131614	-0.218134	0.104862	-0.326212	0.274494	-0.0563975	0.422354	-0.277319	-0.142514	-0.0679267	0.072712	-0.0489062	0.661521	2.1713	-0.436814	-0.0118457	0.240217	-0.0995708	-0.168454	-0.174738	-0.0798205	0.183515	0.247857
TCGA-J8-A3O0	0.128954	-2.28367	0.969496	0.101632	0.020926	0.540369	1.18804	1.40294	0.629051	-1.6992	-0.782656	4.30547	-0.237259	-0.329241	0.0352696	-0.410703	0.142805	0.69133	0.118872	-0.0843342	-0.552485	0.332361	0.259883	0.418926	0.0835592	-0.834817	0.569114	0.101166	-0.250138	0.00178761	0.328394	0.179703	0.587254	-0.0176191	0.0228859	-0.104327	0.725512	0.259594	0.426121	1.9048	-0.350114	-0.276546	0.305017	-0.258771	-0.119354	0.0807618	-0.18782	0.198815	0.0630575
TCGA-J8-A3O1	0.303154	0.0483328	0.389696	0.130632	0.184826	-0.150031	-1.25796	-0.527159	0.504051	-2.099	-3.01836	-0.934728	0.481541	-0.766741	-0.0422304	-0.723203	0.582005	-1.41397	0.327472	-0.0502342	-0.400785	-0.151639	0.242483	0.556926	0.0326592	-1.23462	0.294714	-0.233934	0.152462	-0.404412	0.726694	-0.0600975	-0.191646	-0.371019	-0.205114	-0.326127	0.562712	0.277294	0.175921	3.2064	-0.285414	-0.119746	-0.134083	0.160229	-0.0168542	-0.205038	-0.26892	0.0708147	0.536357
TCGA-J8-A3O2	-0.0377464	-0.486867	2.1488	0.325332	-0.067874	0.0421691	0.229139	0.550041	0.453051	-1.0726	-1.12156	-1.34353	-0.0300595	-0.449641	0.39037	-0.821103	0.348705	4.35223	0.545372	0.603466	-0.277985	0.125561	0.407483	0.271226	0.0756592	-0.806217	0.771214	0.156666	0.604162	0.149188	0.0992943	0.342203	0.285854	-0.0473191	-0.247214	0.0177733	0.901012	0.0229938	0.646221	2.0913	-0.104614	-0.287746	0.198317	-0.157571	-0.321554	0.0438618	0.17918	0.284415	0.246357
TCGA-J8-A3YD	-0.0110464	-1.81507	1.0189	0.211832	0.293426	0.122169	0.708239	-0.694659	0.644351	-2.099	-0.810256	-1.06573	-0.424759	-0.465541	0.27807	-0.996503	0.236105	0.16163	0.135372	0.0358658	-0.637785	-0.0575394	-0.0889174	-0.364074	0.0744592	-0.783217	0.709214	-0.0904343	0.0887623	-0.230312	0.290894	0.385103	0.868654	-0.113519	-0.230814	-0.288227	0.328412	0.103694	0.795221	2.1204	-0.277214	-0.0386457	0.0458168	-0.398771	-0.403854	-0.0185382	-0.25482	0.152615	0.174057
TCGA-J8-A3YE	-0.0555464	0.722233	-0.289804	0.190032	-0.078274	0.245169	-0.197661	0.143841	0.721851	-2.099	-1.11146	-2.36993	-0.422659	-0.0423406	0.14747	-0.785603	0.338105	-1.08027	0.307472	0.0906658	-0.808585	0.0832606	0.293883	-0.0930739	0.307259	-1.23462	0.714914	0.0113657	0.0463623	-0.0372124	0.114494	0.332903	0.729854	-0.325419	-0.353714	-0.102127	0.781312	0.322694	0.389121	2.6561	-0.171914	-0.231146	0.0976168	-0.130471	0.126846	0.0786618	0.0189795	0.368215	0.201957
TCGA-J8-A3YF	0.186054	-0.670267	1.4613	0.406132	0.195226	0.207369	0.754239	-1.10046	0.291751	-0.822099	-0.122256	-2.36993	-0.495259	0.0402594	0.40167	-1.0613	0.0388047	-1.01527	0.131772	0.127066	-0.388685	-0.0290394	0.430883	0.0293261	0.0739592	-1.23462	0.402614	-0.00723427	0.111762	-0.139112	0.106494	0.199903	0.885854	-0.0301191	-0.0922141	-0.259927	0.227612	0.0300938	0.763721	2.1725	-0.490914	0.110554	0.557217	0.123229	0.138646	-0.0516382	0.0278795	0.146515	0.156857
TCGA-J8-A3YG	-0.0416464	-0.366367	0.199996	0.570132	0.535926	-0.00923089	0.357839	0.317141	0.584151	-1.2635	-0.439556	-1.76303	-0.0747595	-0.0438406	0.34117	-1.0414	-0.0423953	1.24313	0.140472	0.0933658	-0.367385	0.115361	0.166283	-0.108374	0.321159	-0.627717	0.965014	-0.252134	0.327362	-0.143512	0.127494	0.746503	1.24105	-0.0913191	-0.156214	-0.169727	0.267312	0.129994	1.05092	2.1724	-0.356714	-0.107946	0.199317	-0.128171	-0.0993542	0.111462	-0.0527205	0.263515	0.319357
TCGA-J8-A3YH	0.113554	-1.21787	1.2276	0.215032	0.213726	0.263269	1.41794	0.542741	0.781851	-1.7032	-0.278856	-0.551928	-0.758359	-0.252341	0.27567	-0.882403	-0.256395	7.51053	0.204572	0.133466	-0.905885	-0.0492394	0.389283	0.172326	0.371659	-0.273217	0.846114	0.0890657	0.192962	-0.168112	0.295194	0.307903	1.08165	0.108281	-0.207314	-0.317827	0.648512	0.139494	0.821821	1.9707	-0.243614	-0.236446	0.271817	-0.628971	-0.397454	-0.152138	-0.0493205	0.359615	0.461157
TCGA-J8-A42S	0.0514536	-0.221967	1.667	0.139332	0.149226	0.442169	1.60984	-0.521859	0.554151	-0.0871987	-2.13346	1.01937	-0.490159	-0.157941	0.66607	-1.0764	-0.0657953	4.35563	0.525472	0.250666	-0.671985	0.247061	0.683783	0.328426	-0.282641	-1.23462	0.594514	0.179866	0.519662	0.158088	0.381994	0.276003	0.711254	0.297181	0.0628859	-0.460127	0.677012	-0.0128062	0.605421	2.0846	-0.276414	0.146754	0.513717	-0.0138708	-0.119954	0.0738618	-0.14392	0.334515	0.187057
TCGA-J8-A4HW	0.109854	-2.46117	1.5914	0.492132	-0.055974	-0.107731	0.994739	-5.23166	0.746051	-2.099	-2.01706	-1.09133	-0.127459	-0.336241	-0.0343304	-0.510303	0.275405	-2.06297	0.407772	0.170966	-0.623885	-0.138339	0.235883	0.0908261	0.564859	0.0439826	0.640814	-0.288334	0.884262	-0.263612	0.0680943	0.443003	0.849954	-0.232519	-0.230314	-0.144227	0.489012	0.266494	1.67302	2.1404	-0.201014	-0.261546	0.306817	-0.109571	-0.306854	-0.104138	-0.22622	0.118015	0.308257
TCGA-J8-A4HY	0.0609536	-0.331867	0.856696	-0.160168	-0.070574	0.353169	0.944339	-2.01796	0.393351	0.00870134	-1.86726	-1.20563	-0.756159	-0.473641	0.16117	-0.816703	-0.160695	-0.65427	-0.260628	-0.430434	-0.833585	-0.0400394	0.275383	0.0925261	-0.310241	-1.23462	0.132614	-0.0969343	-0.192938	-0.278412	0.669094	-0.242897	0.536854	0.0133809	-0.0587141	-0.518227	-0.459588	-0.120106	0.423821	1.982	-0.558414	0.211154	0.610817	-0.564871	0.00774579	-0.218638	-0.31802	0.260815	0.368357
TCGA-KS-A41F	0.531354	-0.713367	-0.813704	-0.874368	-0.695174	0.0621691	1.74024	-0.683459	-0.0568488	0.515201	-0.0502558	-2.36993	-0.613259	-1.51444	-0.95103	-1.8354	-0.782095	-0.45457	-0.657528	-0.178334	-1.56168	-0.0955394	-0.302017	0.848826	-0.251441	0.791783	-0.0427856	1.20467	-1.16844	-0.847012	-0.291606	-0.824097	-0.309246	-0.578919	-0.570314	0.0528733	-0.128088	-0.0170062	0.148121	1.941	-1.25151	-0.897646	1.40382	0.0357292	0.675946	0.217862	-0.30362	-0.108085	0.217357
TCGA-KS-A41I	-0.551346	-1.64767	-0.587904	-0.115168	-0.219774	-0.491231	3.01304	1.12324	0.673451	-2.099	-0.817156	-1.45363	-0.656459	-0.376241	0.41297	-0.914103	-0.0254953	0.78723	-0.0714284	0.937066	-0.431085	0.142461	-0.242817	-0.0785739	0.220059	-0.318317	0.479914	0.111666	-0.574038	-0.237812	-0.0133057	0.480503	1.00905	-0.0543191	-0.176714	-0.770427	0.712712	-0.155306	-0.123079	1.339	-0.132914	-0.0636457	1.14972	-0.364871	0.324146	-0.124538	-0.25042	-0.202285	-0.0379425
TCGA-KS-A41J	0.210754	-0.298967	-0.201104	-0.662068	-0.237474	0.444869	0.810239	-0.0136593	-0.0801488	-2.099	-3.66736	-1.92223	-0.971559	-0.541241	0.13487	-1.4529	-0.112195	-0.0954704	-0.371428	-0.00983416	-0.739585	-0.131439	0.331683	0.477726	-0.125041	-1.23462	0.186614	0.323566	-0.412838	-0.311212	0.359394	-0.940797	0.152354	0.182081	0.0108859	-0.114727	-0.427688	-0.242306	0.428121	1.7586	-0.707714	0.366754	1.07472	-0.142771	0.222146	-0.241438	-0.0923205	0.0161147	0.180257
TCGA-KS-A41L	-0.462746	-0.165467	0.985396	0.219832	-0.294474	-0.193431	2.46674	-1.48126	0.977851	-2.099	-0.0892558	-2.36993	-0.560559	-0.0676406	0.55997	-0.724803	0.164905	2.74113	0.727572	1.18557	-0.209585	0.450561	-0.0660174	0.0946261	0.860359	-1.23462	0.671914	0.279666	0.174862	-0.0299124	0.337794	0.443503	0.668754	0.214481	0.0384859	-0.297927	0.732812	-0.135106	1.30732	2.3576	0.181786	0.442554	0.850917	-0.353471	0.111746	-0.422238	-0.15382	-0.0725853	-0.0662425
TCGA-KS-A4I1	0.0473536	-1.28747	0.778396	-0.339568	-0.372574	-0.306331	0.909239	1.16404	0.658051	-1.4864	-0.897756	-0.308428	-0.676859	-0.299841	0.23307	-2.1098	-0.288595	7.61733	0.321972	0.850566	-0.699885	-0.00253942	0.463683	1.35433	0.262059	-1.23462	0.373014	0.160266	0.0837623	-0.137012	0.0139943	-0.366397	0.550154	0.186281	-0.0681141	-0.242627	0.891012	-0.448206	1.16622	1.9047	-0.256314	-0.00874574	1.04502	0.147729	0.252446	-0.325838	-0.14222	0.183515	0.648057
TCGA-KS-A4I3	0.120854	0.0620328	0.244996	-0.176868	-0.284974	-0.0868309	0.743339	-0.129359	0.272751	-1.5659	-1.10246	-0.489328	-0.462459	-0.779641	0.10617	-0.800803	-0.0348953	-0.18237	-0.0428284	-0.127034	-0.555385	-0.245439	0.339383	0.123726	-0.226941	-0.701517	0.224014	-0.288634	0.156962	-0.481412	0.389594	-0.521397	0.0403543	-0.132119	-0.410914	-0.307627	0.325912	0.177694	0.431121	2.5863	-0.758214	-0.226946	0.245717	-0.850271	0.124646	-0.304038	-0.51682	0.261415	0.0726575
TCGA-KS-A4I5	-0.0841464	-0.768467	1.0096	-0.101768	-0.394174	-0.0424309	2.28334	0.0218407	0.463251	-1.5599	-0.790856	-1.43923	-0.516759	-0.283041	0.35717	-0.857503	0.0825047	5.66903	0.147572	0.629066	-0.463685	-0.273539	0.496983	0.214226	0.317559	-1.23462	0.305514	0.0122657	0.116862	-0.173912	-0.0543057	0.0228025	0.704954	0.0523809	0.0903859	0.158873	0.582912	-0.172406	0.784621	1.9195	-0.429714	0.0391543	0.706817	0.125529	0.00724579	-0.253238	0.15318	-0.0210853	0.220557
TCGA-KS-A4I7	0.218754	-1.15097	0.526096	-0.151568	-0.015774	0.224569	1.45464	3.52484	0.579651	-0.0625987	-2.15066	-0.853228	-0.479859	-0.188041	0.34077	-1.0727	-0.164495	6.57393	-0.0529284	0.455566	-0.630285	0.0824606	0.417983	0.302226	0.107359	-1.23462	0.542714	0.0363657	-0.257038	-0.166912	-0.0506057	0.0946025	0.549854	0.0581809	-0.104614	-0.00572671	0.481312	-0.0960062	-0.208379	1.9079	-0.469114	-0.135546	0.315817	-0.0118708	-0.131354	-0.0608382	-0.0243205	0.197715	0.221757
TCGA-KS-A4I9	-0.0123464	-0.649667	-0.163904	0.273832	0.141126	0.0628691	1.05584	0.731641	0.713851	-0.409999	-0.646256	-1.45173	-0.294959	-0.409141	0.26267	-0.818503	-0.0209953	-2.06297	-0.0260284	0.178366	-0.280085	-0.145039	0.185683	0.00332613	0.248459	-0.703617	0.444714	-0.184234	-0.0993377	-0.279312	0.199594	0.290003	0.757654	0.0517809	-0.0634141	-0.334327	0.463012	0.0548938	0.724921	2.168	-0.387114	0.172754	0.315617	-0.134271	-0.135354	-0.117438	-0.27332	0.153515	0.296857
TCGA-KS-A4IB	0.0803536	-2.16257	0.182796	0.0620323	0.163226	-0.00693089	0.038539	3.02764	0.769351	-1.1741	-1.09646	-2.36993	-0.209959	-0.469141	0.27137	-1.0984	0.473605	-0.57917	0.0750716	-0.221034	-0.526885	-0.0114394	-0.0304174	-0.142474	-0.0185408	-0.699317	0.528914	-0.140634	-0.682438	-0.292312	0.184694	0.237703	0.621454	-0.0229191	-0.271914	-0.606527	0.016812	0.0964938	0.219921	2.2317	-0.356914	-0.313346	0.458317	-0.308171	-0.182254	-0.289638	-0.39422	0.00631472	0.507657
TCGA-KS-A4IC	0.136254	-0.397367	1.2439	0.0832323	-0.056774	0.161269	0.609839	-0.190559	0.813651	-1.5974	-2.79416	-2.36993	-0.425159	-0.276541	0.32767	-0.661203	-0.0918953	4.33933	0.109072	0.410066	-0.829785	-0.0281394	0.371883	0.336526	0.355659	-0.733017	0.778314	0.135766	0.221462	-0.250412	0.534494	0.0898025	0.898454	0.0126809	-0.0900141	0.0147733	0.631212	0.0180938	0.503321	2.294	-0.362114	-0.167246	0.452517	-0.148071	0.101346	-0.0948382	0.15338	0.138615	0.459857
TCGA-KS-A4ID	-0.0383464	-1.58527	0.441196	-0.0963677	-0.066474	0.0412691	1.68354	-0.116559	0.433951	-1.0829	-1.31966	-1.35383	-0.478559	-0.573841	0.20237	-0.750103	0.0866047	-1.46727	-0.000928428	0.177166	-0.0772849	-0.0839394	0.163783	-0.201974	0.0854592	-1.23462	0.200114	-0.207434	-0.502838	-0.417212	0.173694	-0.0931975	0.602954	0.112381	0.0337859	-0.379927	0.134712	-0.0516062	0.104721	1.9709	-0.487514	0.301654	0.700017	-0.525771	0.0445458	-0.281338	-0.42262	-0.354185	0.0726575
TCGA-L6-A4EP	0.124354	-0.513267	-0.300504	-0.230168	-0.428174	-0.0389309	1.36474	-0.0101593	0.848551	-2.099	-0.819056	-2.36993	-0.663359	-0.103241	0.37267	-2.0448	-0.174995	6.82773	0.275172	0.683266	-0.267785	-0.0284394	0.291283	0.745226	0.564659	-1.23462	0.754014	-0.00133427	-0.219738	-0.267212	0.0457943	-0.0771975	1.03265	0.207581	0.141586	0.179773	1.01681	0.0257938	0.819821	1.8004	-0.283014	-0.0302457	1.00932	-0.0898708	0.260546	-0.262438	0.14018	0.144615	0.316257
TCGA-L6-A4EQ	0.170954	-0.0350672	1.1524	0.0366323	-0.032274	0.287669	0.820939	-0.844759	0.587851	-1.5784	-1.50496	-1.16593	-1.04156	-0.194141	0.35637	-0.647803	-0.483895	6.77003	-0.0767284	-0.323834	-1.12838	-0.0434394	0.709083	0.211026	-0.144841	-1.23462	0.706914	-0.0656343	0.118662	-0.359212	0.519394	-0.257697	1.13355	0.229081	-0.143514	-0.373127	0.397912	-0.186106	0.566221	2.0876	-0.531114	-0.198046	0.609617	-0.206871	0.201246	-0.0881382	-0.23812	0.297215	0.337857
TCGA-L6-A4EU	0.203554	-0.266267	-0.209404	-0.472768	-0.398674	0.104169	0.578439	0.769541	0.327551	-1.437	-1.59606	-1.46423	-0.520559	-0.553141	0.0973696	-1.529	-0.104095	-2.06297	-0.106328	0.201066	-0.0072849	0.00686058	0.0399826	0.315126	-0.369141	-1.23462	-0.0108856	-0.297334	-0.151038	-0.304812	0.240394	-0.480097	-0.0818457	0.151981	-0.0255141	-0.286927	0.176512	-0.119106	0.220721	2.049	-0.600314	0.0628543	0.701317	-0.277971	0.209946	-0.213838	-0.44962	-0.00768528	0.175457
TCGA-MK-A4N6	0.0473536	0.337333	0.474696	0.593332	0.208626	-0.0329309	-0.562961	-1.33786	0.0522512	-1.6309	-2.12316	-2.36993	0.199941	-0.590441	0.40647	-0.962003	-0.0431953	-1.24197	0.0665716	-0.551334	-0.138985	-0.0717394	0.390883	-0.191374	-0.843641	-1.23462	-0.0443856	-0.580934	0.0848623	-0.349312	0.318894	0.212903	-0.185546	0.172481	-0.399814	-0.876127	-0.100188	-0.0949062	0.652021	2.5686	-0.460714	0.208454	0.0143168	-1.18307	-0.174454	-0.0998382	-0.58912	0.136615	-0.318443
TCGA-MK-A4N7	0.400954	0.954733	2.2338	0.554132	0.342626	0.105069	0.113339	1.68454	0.574451	-2.099	-1.88906	-1.43533	-0.176959	-0.232941	0.33947	-0.972003	0.133405	7.93123	0.337172	-0.154734	-0.447785	0.0256606	0.603683	0.445726	0.0864592	-1.23462	0.478314	-0.141934	0.266662	-0.000512392	0.365894	0.443503	0.618054	0.169581	-0.0108141	-0.283027	0.702512	0.0262938	0.608821	2.1947	-0.303514	0.0143543	0.105817	-0.0787708	-0.400054	-0.0594382	-0.18572	0.528315	0.607857
TCGA-MK-A4N9	0.233254	0.274933	2.9125	0.540132	0.275626	0.171269	1.40094	0.648141	1.00535	-2.099	-0.408256	-1.17713	-0.146359	0.0383594	0.53017	-0.832303	0.285405	6.38093	0.685172	0.444366	-0.280385	0.165761	0.452783	0.467326	0.521559	-1.23462	0.965214	0.0163657	0.0383623	0.0147876	0.313694	0.592303	1.26695	0.180381	0.219486	-0.200627	1.00171	0.161394	0.752521	2.0964	-0.102314	0.0756543	0.332617	0.184229	-0.0799542	0.0102618	0.0104795	0.475415	0.761157
TCGA-QD-A8IV	-0.0554464	-2.14097	1.1996	0.188532	0.112426	0.283269	1.47484	-0.441059	0.831951	-2.099	-1.70386	-1.25883	-0.158959	-0.241841	0.31197	-1.1179	0.285005	2.63423	0.193572	0.0464658	-0.715185	0.435061	0.241983	0.00942613	0.337059	-0.123517	0.788114	0.0367657	-0.477138	-0.0101124	0.348694	0.419803	0.925554	-0.0148191	-0.232214	-0.0449267	0.650012	0.0907938	0.225921	2.269	-0.285814	-0.216846	0.351317	-0.202571	-0.122154	-0.0195382	-0.00392047	0.145615	0.296557
[truncated: 16 more columns]
