# Supplementary material for: Comprehensive Analysis of Prognostic Alternative Splicing Signature Reveals Recurrence Predictor for Papillary Thyroid Cancer
Source: Front Oncol. 2021 Oct 13;11:705929. doi: 10.3389/fonc.2021.705929 (PMC8548661; doi:10.3389/fonc.2021.705929)
Supplement: Supplementary file 5 [file Table_4.xls]

## Sheet: Sheet1
supplemental tabel 4. Comparison between cBioportal and GDC database
	cBioportal	GDC
RFS status
negtive	387	387
positive	43	43
Tumor stage
1	39	39
1a	17	17
1b	72	72
2	138	138
3	146	146
4	6	6
4a	12	12
Gender
female	316	316
male	114	114
N-stage
0	221	221
1	55	55
1a	85	85
1b	69	69
Stage
I	243	243
II	41	41
III	97	97
IV	1	1
IVA	44	44
IVC	4	4
