# Supplementary material for: Comprehensive Analysis of Prognostic Alternative Splicing Signature Reveals Recurrence Predictor for Papillary Thyroid Cancer
Source: Front Oncol. 2021 Oct 13;11:705929. doi: 10.3389/fonc.2021.705929 (PMC8548661; doi:10.3389/fonc.2021.705929)
Supplement: Supplementary file 6 [file Table_5.xlsx]

## Sheet: Sheet1
Supplemental table 5. Compare of AUC value of ROC curve among AS signatures
AUC	AA	AD	AP	AT	ES	ME	RI	ALL	P.value
1-year	0.86	0.808	0.844	0.772	0.791	0.74	0.771	0.923	<0.001
3-year	0.818	0.797	0.825	0.771	0.802	0.736	0.796	0.916	<0.001
5-year	0.824	0.789	0.819	0.786	0.81	0.718	0.799	0.9	<0.001
10-year	0.827	0.794	0.809	0.789	0.809	0.709	0.784	0.889	<0.001
